# Supplementary material for: Crystal structure of 2-benzamido-N-(2,2-di­eth­oxy­eth­yl)benzamide
Source: Acta Crystallogr E Crystallogr Commun. 2015 Feb 28;71(Pt 3):o214–5. doi: 10.1107/S2056989015003370 (PMC4350703; doi:10.1107/S2056989015003370)
Supplement: Supplementary file 1 [file e-71-0o214-sup1.cif]

##############################################################################
#                                                                            #
# This CIF contains the data in a paper accepted for publication in          #
# Acta Crystallographica Section E. It conforms to the requirements of       #
# Notes for Authors for Acta Crystallographica Section E, and has been       #
# peer reviewed under the auspices of the IUCr Commission on Journals.       #
#                                                                            #
# Full details of the Crystallographic Information File format               #
# are given in the paper "The Crystallographic Information File (CIF):       #
# a New Standard Archive File for Crystallography" by S. R. Hall, F. H.      #
# Allen and I. D. Brown [Acta Cryst. (1991), A47, 655-685].                  #
#                                                                            #
# The current version of the core CIF dictionary is obtainable from          #
# ftp://ftp.iucr.org/pub/cif_core.dic.                                       #
#                                                                            #
# Software is freely available for graphical display of the structure(s)     #
# in this CIF. For information consult the CIF software page                 #
# http://www.iucr.org/resources/cif/software.                                #
#                                                                            #
# This file may be used for bona fide research purposes within the           #
# scientific community so long as proper attribution is given to the journal # 
# article from which it was obtained.                                        #
#                                                                            #
##############################################################################
data_I
_audit_creation_method     SHELXL-2014/6
_database_code_depnum_ccdc_archive     'CCDC 1050003'
_chemical_name_systematic
;
2-Benzamido-<i>N</i>-(2,2-diethoxyethyl)benzamide
;
_chemical_name_common     ?
_chemical_formula_moiety     'C20 H24 N2 O4'
_chemical_formula_sum     'C20 H24 N2 O4'
_chemical_formula_iupac     'C20 H24 N2 O4'
_chemical_formula_weight     356.41
_chemical_melting_point     ?
_shelx_space_group_comment
;
The symmetry employed for this shelxl refinement is uniquely defined
by the following loop, which should always be used as a source of
symmetry information in preference to the above space-group names.
They are only intended as comments.
;
_space_group_crystal_system     monoclinic
_space_group_name_H-M_alt     'P 21/n'
_space_group_name_Hall     '-P 2yn'
loop_
    _space_group_symop_operation_xyz
    'x, y, z'
    '-x+1/2, y+1/2, -z+1/2'
    '-x, -y, -z'
    'x-1/2, -y-1/2, z-1/2'
_cell_length_a     8.4901(4)
_cell_length_b     14.2281(7)
_cell_length_c     15.3864(7)
_cell_angle_alpha     90
_cell_angle_beta     98.659(4)
_cell_angle_gamma     90
_cell_volume     1837.46(15)
_cell_formula_units_Z     4
_cell_measurement_reflns_used     59538
_cell_measurement_theta_min     3.64
_cell_measurement_theta_max     29.94
_cell_measurement_temperature     173(2)
_exptl_crystal_description     block
_exptl_crystal_colour     colourless
_exptl_crystal_size_max     0.360
_exptl_crystal_size_mid     0.350
_exptl_crystal_size_min     0.320
_exptl_crystal_density_diffrn     1.288
_exptl_crystal_density_meas     ?
_exptl_crystal_density_method     ?
_exptl_crystal_F_000     760
_exptl_absorpt_coefficient_mu     0.090
_exptl_absorpt_correction_type     multi-scan
_exptl_absorpt_process_details
;
(X-AREA; Stoe & Cie, 2001)
;
_shelx_estimated_absorpt_T_min     0.968
_shelx_estimated_absorpt_T_max     0.972
_exptl_absorpt_correction_T_min     0.874
_exptl_absorpt_correction_T_max     0.892
_diffrn_ambient_temperature     173(2)
_diffrn_radiation_type     MoK\a
_diffrn_radiation_wavelength     0.71073
_diffrn_measurement_device_type     'Stoe IPDS II two-circle'
_diffrn_measurement_method     \w
_diffrn_detector_area_resol_mean     ?
_diffrn_reflns_number     56243
_diffrn_reflns_av_R_equivalents     0.0648
_diffrn_reflns_theta_min     3.628
_diffrn_reflns_theta_max     29.682
_diffrn_reflns_theta_full     25.000
_diffrn_measured_fraction_theta_max     0.989
_diffrn_measured_fraction_theta_full     0.996
_diffrn_reflns_limit_h_min     -11
_diffrn_reflns_limit_h_max     10
_diffrn_reflns_limit_k_min     -19
_diffrn_reflns_limit_k_max     19
_diffrn_reflns_limit_l_min     -21
_diffrn_reflns_limit_l_max     21
_refine_special_details     ?
_reflns_number_total     5148
_reflns_number_gt     4676
_reflns_threshold_expression     I>2\s(I)
_refine_ls_structure_factor_coef     Fsqd
_refine_ls_matrix_type     full
_refine_ls_R_factor_all     0.0463
_refine_ls_R_factor_gt     0.0409
_refine_ls_wR_factor_gt     0.1067
_refine_ls_wR_factor_ref     0.1100
_refine_ls_goodness_of_fit_ref     1.078
_refine_ls_restrained_S_all     1.078
_refine_ls_number_reflns     5148
_refine_ls_number_parameters     244
_refine_ls_number_restraints     0
_refine_ls_hydrogen_treatment     mixed
_refine_ls_weighting_scheme     calc
_refine_ls_weighting_details
              'w=1/[\s^2^(Fo^2^)+(0.0525P)^2^+0.4445P] where P=(Fo^2^+2Fc^2^)/3'
_atom_sites_solution_hydrogens     mixed
_atom_sites_solution_primary     ?
_atom_sites_solution_secondary     ?
_refine_ls_shift/su_max     0.000
_refine_ls_shift/su_mean     0.000
_refine_diff_density_max     0.354
_refine_diff_density_min     -0.175
_refine_ls_extinction_method
;
SHELXL97 (Sheldrick, 2008)
;
_refine_ls_extinction_coef     0.020(2)
_refine_ls_extinction_expression
                                  'Fc^*^=kFc[1+0.001xFc^2^\l^3^/sin(2\q)]^-1/4^'
loop_
    _atom_type_symbol
    _atom_type_description
    _atom_type_scat_dispersion_real
    _atom_type_scat_dispersion_imag
    _atom_type_scat_source
    'C' 'C' 0.0033 0.0016
                         'International Tables Vol C Tables 4.2.6.8 and 6.1.1.4'
    'H' 'H' 0.0000 0.0000
                         'International Tables Vol C Tables 4.2.6.8 and 6.1.1.4'
    'N' 'N' 0.0061 0.0033
                         'International Tables Vol C Tables 4.2.6.8 and 6.1.1.4'
    'O' 'O' 0.0106 0.0060
                         'International Tables Vol C Tables 4.2.6.8 and 6.1.1.4'
_computing_data_collection
;
X-AREA (Stoe & Cie, 2001)
;
_computing_cell_refinement
;
X-AREA (Stoe & Cie, 2001)
;
_computing_data_reduction
;
X-AREA (Stoe & Cie, 2001)
;
_computing_structure_solution
;
SHELXS97 (Sheldrick, 2008)
;
_computing_structure_refinement
;
SHELXL97 (Sheldrick, 2008)
;
_computing_molecular_graphics
;
XP (Sheldrick, 2008) and PLATON (Spek, 2009)
;
_computing_publication_material
;
SHELXL97 (Sheldrick, 2008) and publCIF (Westrip, 2010)
;
loop_
    _atom_site_type_symbol
    _atom_site_label
    _atom_site_fract_x
    _atom_site_fract_y
    _atom_site_fract_z
    _atom_site_U_iso_or_equiv
    _atom_site_adp_type
    _atom_site_calc_flag
    _atom_site_occupancy
    _atom_site_disorder_assembly
    _atom_site_disorder_group
    N N1 0.62897(11) 0.11518(6) 0.37268(6) 0.02663(18) Uani d 1 . .
    H H1 0.6531(19) 0.1522(11) 0.4190(10) 0.039(4) Uiso d 1 . .
    N N2 0.73335(10) 0.39881(6) 0.34983(5) 0.02395(17) Uani d 1 . .
    H H2 0.7336(17) 0.4150(10) 0.2968(10) 0.031(3) Uiso d 1 . .
    O O1 0.67588(12) -0.02751(6) 0.31368(5) 0.0385(2) Uani d 1 . .
    O O2 0.69514(10) 0.28243(5) 0.44371(5) 0.02974(17) Uani d 1 . .
    O O3 0.80069(8) 0.55548(5) 0.53889(5) 0.02611(16) Uani d 1 . .
    O O4 0.59596(8) 0.56951(5) 0.41902(5) 0.02602(16) Uani d 1 . .
    C C1 0.67865(13) 0.02429(7) 0.37787(7) 0.0271(2) Uani d 1 . .
    C C2 0.67557(11) 0.31442(7) 0.36759(6) 0.02229(18) Uani d 1 . .
    C C3 0.81688(11) 0.45736(7) 0.41942(6) 0.02321(18) Uani d 1 . .
    H H3A 0.8822 0.5043 0.3934 0.028 Uiso calc 1 . .
    H H3B 0.8898 0.4176 0.4602 0.028 Uiso calc 1 . .
    C C4 0.70242(11) 0.50823(7) 0.47073(6) 0.02223(18) Uani d 1 . .
    H H4 0.6387 0.4601 0.4976 0.027 Uiso calc 1 . .
    C C5 0.71605(13) 0.59880(9) 0.60186(8) 0.0347(2) Uani d 1 . .
    H H5A 0.6615 0.5504 0.6327 0.042 Uiso calc 1 . .
    H H5B 0.6347 0.6426 0.5721 0.042 Uiso calc 1 . .
    C C6 0.83490(14) 0.65147(8) 0.66656(7) 0.0330(2) Uani d 1 . .
    H H6A 0.7797 0.6819 0.7105 0.049 Uiso calc 1 . .
    H H6B 0.9146 0.6075 0.6958 0.049 Uiso calc 1 . .
    H H6C 0.8878 0.6993 0.6354 0.049 Uiso calc 1 . .
    C C7 0.66672(14) 0.64600(9) 0.37833(9) 0.0375(3) Uani d 1 . .
    H H7A 0.6954 0.6257 0.3212 0.045 Uiso calc 1 . .
    H H7B 0.7649 0.6671 0.4164 0.045 Uiso calc 1 . .
    C C8 0.54856(18) 0.72486(10) 0.36468(11) 0.0473(3) Uani d 1 . .
    H H8A 0.5950 0.7779 0.3368 0.071 Uiso calc 1 . .
    H H8B 0.4521 0.7035 0.3267 0.071 Uiso calc 1 . .
    H H8C 0.5213 0.7447 0.4216 0.071 Uiso calc 1 . .
    C C11 0.74040(13) -0.00903(7) 0.46888(7) 0.0277(2) Uani d 1 . .
    C C12 0.84330(16) -0.08571(8) 0.47741(9) 0.0391(3) Uani d 1 . .
    H H12 0.8685 -0.1164 0.4264 0.047 Uiso calc 1 . .
    C C13 0.90937(19) -0.11757(10) 0.56026(10) 0.0493(3) Uani d 1 . .
    H H13 0.9823 -0.1686 0.5658 0.059 Uiso calc 1 . .
    C C14 0.86936(19) -0.07526(11) 0.63444(9) 0.0509(4) Uani d 1 . .
    H H14 0.9139 -0.0975 0.6910 0.061 Uiso calc 1 . .
    C C15 0.76431(18) -0.00032(10) 0.62657(8) 0.0425(3) Uani d 1 . .
    H H15 0.7361 0.0283 0.6779 0.051 Uiso calc 1 . .
    C C16 0.69998(14) 0.03331(8) 0.54417(7) 0.0319(2) Uani d 1 . .
    H H16 0.6285 0.0851 0.5391 0.038 Uiso calc 1 . .
    C C21 0.56160(11) 0.16374(7) 0.29641(6) 0.02321(18) Uani d 1 . .
    C C22 0.58342(11) 0.26171(7) 0.29212(6) 0.02224(18) Uani d 1 . .
    C C23 0.51100(13) 0.30950(7) 0.21728(7) 0.0273(2) Uani d 1 . .
    H H23 0.5245 0.3756 0.2136 0.033 Uiso calc 1 . .
    C C24 0.41991(13) 0.26268(8) 0.14820(7) 0.0301(2) Uani d 1 . .
    H H24 0.3724 0.2963 0.0976 0.036 Uiso calc 1 . .
    C C25 0.39886(12) 0.16645(8) 0.15357(7) 0.0291(2) Uani d 1 . .
    H H25 0.3359 0.1341 0.1067 0.035 Uiso calc 1 . .
    C C26 0.46886(13) 0.11722(7) 0.22676(7) 0.0274(2) Uani d 1 . .
    H H26 0.4538 0.0512 0.2297 0.033 Uiso calc 1 . .
loop_
    _atom_site_aniso_label
    _atom_site_aniso_U_11
    _atom_site_aniso_U_22
    _atom_site_aniso_U_33
    _atom_site_aniso_U_12
    _atom_site_aniso_U_13
    _atom_site_aniso_U_23
    N1 0.0370(5) 0.0208(4) 0.0209(4) -0.0003(3) 0.0005(3) -0.0013(3)
    N2 0.0285(4) 0.0242(4) 0.0187(4) -0.0022(3) 0.0021(3) -0.0009(3)
    O1 0.0569(5) 0.0297(4) 0.0287(4) 0.0088(4) 0.0053(4) -0.0057(3)
    O2 0.0428(4) 0.0251(3) 0.0196(3) -0.0033(3) -0.0007(3) 0.0001(3)
    O3 0.0214(3) 0.0309(4) 0.0254(3) -0.0009(3) 0.0015(3) -0.0082(3)
    O4 0.0204(3) 0.0267(3) 0.0302(4) 0.0001(3) 0.0013(3) 0.0035(3)
    C1 0.0332(5) 0.0230(4) 0.0253(4) -0.0003(4) 0.0053(4) -0.0003(3)
    C2 0.0241(4) 0.0217(4) 0.0204(4) 0.0022(3) 0.0013(3) -0.0020(3)
    C3 0.0213(4) 0.0237(4) 0.0241(4) -0.0017(3) 0.0018(3) -0.0034(3)
    C4 0.0206(4) 0.0228(4) 0.0227(4) -0.0014(3) 0.0015(3) -0.0015(3)
    C5 0.0279(5) 0.0443(6) 0.0321(5) -0.0004(4) 0.0054(4) -0.0143(5)
    C6 0.0389(6) 0.0293(5) 0.0308(5) -0.0042(4) 0.0051(4) -0.0078(4)
    C7 0.0303(5) 0.0354(6) 0.0472(7) 0.0008(4) 0.0070(5) 0.0155(5)
    C8 0.0459(7) 0.0348(6) 0.0597(8) 0.0072(5) 0.0027(6) 0.0140(6)
    C11 0.0333(5) 0.0225(4) 0.0268(5) -0.0040(4) 0.0035(4) 0.0026(3)
    C12 0.0471(7) 0.0298(5) 0.0412(6) 0.0055(5) 0.0093(5) 0.0092(5)
    C13 0.0513(8) 0.0415(7) 0.0539(8) 0.0059(6) 0.0043(6) 0.0229(6)
    C14 0.0593(8) 0.0510(8) 0.0384(7) -0.0101(6) -0.0055(6) 0.0217(6)
    C15 0.0573(8) 0.0435(6) 0.0262(5) -0.0135(6) 0.0042(5) 0.0042(5)
    C16 0.0392(6) 0.0288(5) 0.0277(5) -0.0065(4) 0.0048(4) -0.0001(4)
    C21 0.0257(4) 0.0237(4) 0.0204(4) 0.0009(3) 0.0039(3) -0.0019(3)
    C22 0.0238(4) 0.0228(4) 0.0197(4) 0.0009(3) 0.0021(3) -0.0021(3)
    C23 0.0311(5) 0.0251(4) 0.0240(4) 0.0007(4) -0.0014(4) 0.0003(3)
    C24 0.0307(5) 0.0343(5) 0.0231(4) 0.0019(4) -0.0032(4) 0.0002(4)
    C25 0.0271(5) 0.0353(5) 0.0238(4) -0.0023(4) 0.0003(4) -0.0070(4)
    C26 0.0310(5) 0.0254(4) 0.0256(4) -0.0037(4) 0.0034(4) -0.0051(4)
_geom_special_details
;
All e.s.d.'s (except the e.s.d. in the dihedral angle between two l.s. planes)
are estimated using the full covariance matrix. The cell e.s.d.'s are taken
into account individually in the estimation of e.s.d.'s in distances, angles
and torsion angles; correlations between e.s.d.'s in cell parameters are only
used when they are defined by crystal symmetry. An approximate (isotropic)
treatment of cell e.s.d.'s is used for estimating e.s.d.'s involving l.s.
planes.
;
loop_
    _geom_bond_atom_site_label_1
    _geom_bond_atom_site_label_2
    _geom_bond_site_symmetry_2
    _geom_bond_distance
    _geom_bond_publ_flag
    N1 C1 . 1.3589(13) ?
    N1 C21 . 1.4069(12) ?
    N1 H1 . 0.886(16) ?
    N2 C2 . 1.3406(12) ?
    N2 C3 . 1.4542(12) ?
    N2 H2 . 0.848(15) ?
    O1 C1 . 1.2296(13) ?
    O2 C2 . 1.2441(11) ?
    O3 C4 . 1.4088(11) ?
    O3 C5 . 1.4299(13) ?
    O4 C4 . 1.4120(11) ?
    O4 C7 . 1.4319(13) ?
    C1 C11 . 1.4965(14) ?
    C2 C22 . 1.4998(12) ?
    C3 C4 . 1.5240(13) ?
    C3 H3A . 0.9900 ?
    C3 H3B . 0.9900 ?
    C4 H4 . 1.0000 ?
    C5 C6 . 1.5061(15) ?
    C5 H5A . 0.9900 ?
    C5 H5B . 0.9900 ?
    C6 H6A . 0.9800 ?
    C6 H6B . 0.9800 ?
    C6 H6C . 0.9800 ?
    C7 C8 . 1.4987(17) ?
    C7 H7A . 0.9900 ?
    C7 H7B . 0.9900 ?
    C8 H8A . 0.9800 ?
    C8 H8B . 0.9800 ?
    C8 H8C . 0.9800 ?
    C11 C12 . 1.3915(16) ?
    C11 C16 . 1.3937(15) ?
    C12 C13 . 1.3892(18) ?
    C12 H12 . 0.9500 ?
    C13 C14 . 1.377(2) ?
    C13 H13 . 0.9500 ?
    C14 C15 . 1.384(2) ?
    C14 H14 . 0.9500 ?
    C15 C16 . 1.3878(16) ?
    C15 H15 . 0.9500 ?
    C16 H16 . 0.9500 ?
    C21 C26 . 1.3973(13) ?
    C21 C22 . 1.4091(13) ?
    C22 C23 . 1.3976(13) ?
    C23 C24 . 1.3871(14) ?
    C23 H23 . 0.9500 ?
    C24 C25 . 1.3850(16) ?
    C24 H24 . 0.9500 ?
    C25 C26 . 1.3821(15) ?
    C25 H25 . 0.9500 ?
    C26 H26 . 0.9500 ?
loop_
    _geom_angle_atom_site_label_1
    _geom_angle_atom_site_label_2
    _geom_angle_atom_site_label_3
    _geom_angle_site_symmetry_1
    _geom_angle_site_symmetry_3
    _geom_angle
    _geom_angle_publ_flag
    C1 N1 C21 . . 126.87(8) ?
    C1 N1 H1 . . 119.1(10) ?
    C21 N1 H1 . . 113.3(10) ?
    C2 N2 C3 . . 121.06(8) ?
    C2 N2 H2 . . 119.5(10) ?
    C3 N2 H2 . . 118.8(10) ?
    C4 O3 C5 . . 114.11(7) ?
    C4 O4 C7 . . 116.14(8) ?
    O1 C1 N1 . . 123.70(10) ?
    O1 C1 C11 . . 121.56(9) ?
    N1 C1 C11 . . 114.73(9) ?
    O2 C2 N2 . . 121.22(9) ?
    O2 C2 C22 . . 121.74(9) ?
    N2 C2 C22 . . 117.02(8) ?
    N2 C3 C4 . . 112.03(8) ?
    N2 C3 H3A . . 109.2 ?
    C4 C3 H3A . . 109.2 ?
    N2 C3 H3B . . 109.2 ?
    C4 C3 H3B . . 109.2 ?
    H3A C3 H3B . . 107.9 ?
    O3 C4 O4 . . 112.45(8) ?
    O3 C4 C3 . . 105.07(7) ?
    O4 C4 C3 . . 113.91(8) ?
    O3 C4 H4 . . 108.4 ?
    O4 C4 H4 . . 108.4 ?
    C3 C4 H4 . . 108.4 ?
    O3 C5 C6 . . 107.89(9) ?
    O3 C5 H5A . . 110.1 ?
    C6 C5 H5A . . 110.1 ?
    O3 C5 H5B . . 110.1 ?
    C6 C5 H5B . . 110.1 ?
    H5A C5 H5B . . 108.4 ?
    C5 C6 H6A . . 109.5 ?
    C5 C6 H6B . . 109.5 ?
    H6A C6 H6B . . 109.5 ?
    C5 C6 H6C . . 109.5 ?
    H6A C6 H6C . . 109.5 ?
    H6B C6 H6C . . 109.5 ?
    O4 C7 C8 . . 108.32(10) ?
    O4 C7 H7A . . 110.0 ?
    C8 C7 H7A . . 110.0 ?
    O4 C7 H7B . . 110.0 ?
    C8 C7 H7B . . 110.0 ?
    H7A C7 H7B . . 108.4 ?
    C7 C8 H8A . . 109.5 ?
    C7 C8 H8B . . 109.5 ?
    H8A C8 H8B . . 109.5 ?
    C7 C8 H8C . . 109.5 ?
    H8A C8 H8C . . 109.5 ?
    H8B C8 H8C . . 109.5 ?
    C12 C11 C16 . . 119.35(10) ?
    C12 C11 C1 . . 117.59(10) ?
    C16 C11 C1 . . 123.06(10) ?
    C13 C12 C11 . . 120.23(13) ?
    C13 C12 H12 . . 119.9 ?
    C11 C12 H12 . . 119.9 ?
    C14 C13 C12 . . 120.12(13) ?
    C14 C13 H13 . . 119.9 ?
    C12 C13 H13 . . 119.9 ?
    C13 C14 C15 . . 120.03(12) ?
    C13 C14 H14 . . 120.0 ?
    C15 C14 H14 . . 120.0 ?
    C14 C15 C16 . . 120.36(13) ?
    C14 C15 H15 . . 119.8 ?
    C16 C15 H15 . . 119.8 ?
    C15 C16 C11 . . 119.87(12) ?
    C15 C16 H16 . . 120.1 ?
    C11 C16 H16 . . 120.1 ?
    C26 C21 N1 . . 121.23(9) ?
    C26 C21 C22 . . 119.70(9) ?
    N1 C21 C22 . . 119.02(8) ?
    C23 C22 C21 . . 118.38(9) ?
    C23 C22 C2 . . 120.54(8) ?
    C21 C22 C2 . . 121.02(8) ?
    C24 C23 C22 . . 121.54(9) ?
    C24 C23 H23 . . 119.2 ?
    C22 C23 H23 . . 119.2 ?
    C25 C24 C23 . . 119.41(9) ?
    C25 C24 H24 . . 120.3 ?
    C23 C24 H24 . . 120.3 ?
    C26 C25 C24 . . 120.41(9) ?
    C26 C25 H25 . . 119.8 ?
    C24 C25 H25 . . 119.8 ?
    C25 C26 C21 . . 120.56(9) ?
    C25 C26 H26 . . 119.7 ?
    C21 C26 H26 . . 119.7 ?
loop_
    _geom_torsion_atom_site_label_1
    _geom_torsion_atom_site_label_2
    _geom_torsion_atom_site_label_3
    _geom_torsion_atom_site_label_4
    _geom_torsion_site_symmetry_1
    _geom_torsion_site_symmetry_2
    _geom_torsion_site_symmetry_3
    _geom_torsion_site_symmetry_4
    _geom_torsion
    _geom_torsion_publ_flag
    C21 N1 C1 O1 . . . . 2.80(18) ?
    C21 N1 C1 C11 . . . . -177.98(9) ?
    C3 N2 C2 O2 . . . . -1.91(14) ?
    C3 N2 C2 C22 . . . . 176.69(8) ?
    C2 N2 C3 C4 . . . . -78.73(11) ?
    C5 O3 C4 O4 . . . . 62.87(11) ?
    C5 O3 C4 C3 . . . . -172.70(9) ?
    C7 O4 C4 O3 . . . . 57.49(11) ?
    C7 O4 C4 C3 . . . . -61.91(11) ?
    N2 C3 C4 O3 . . . . 175.66(8) ?
    N2 C3 C4 O4 . . . . -60.83(10) ?
    C4 O3 C5 C6 . . . . -176.28(9) ?
    C4 O4 C7 C8 . . . . -153.25(10) ?
    O1 C1 C11 C12 . . . . 21.90(16) ?
    N1 C1 C11 C12 . . . . -157.34(10) ?
    O1 C1 C11 C16 . . . . -158.35(11) ?
    N1 C1 C11 C16 . . . . 22.41(15) ?
    C16 C11 C12 C13 . . . . -2.25(18) ?
    C1 C11 C12 C13 . . . . 177.51(12) ?
    C11 C12 C13 C14 . . . . 2.1(2) ?
    C12 C13 C14 C15 . . . . -0.6(2) ?
    C13 C14 C15 C16 . . . . -0.7(2) ?
    C14 C15 C16 C11 . . . . 0.47(19) ?
    C12 C11 C16 C15 . . . . 0.99(17) ?
    C1 C11 C16 C15 . . . . -178.76(11) ?
    C1 N1 C21 C26 . . . . 31.59(16) ?
    C1 N1 C21 C22 . . . . -150.91(10) ?
    C26 C21 C22 C23 . . . . -0.19(14) ?
    N1 C21 C22 C23 . . . . -177.73(9) ?
    C26 C21 C22 C2 . . . . 176.98(9) ?
    N1 C21 C22 C2 . . . . -0.56(14) ?
    O2 C2 C22 C23 . . . . 155.43(10) ?
    N2 C2 C22 C23 . . . . -23.16(13) ?
    O2 C2 C22 C21 . . . . -21.68(14) ?
    N2 C2 C22 C21 . . . . 159.73(9) ?
    C21 C22 C23 C24 . . . . -0.21(15) ?
    C2 C22 C23 C24 . . . . -177.39(10) ?
    C22 C23 C24 C25 . . . . 0.54(16) ?
    C23 C24 C25 C26 . . . . -0.49(17) ?
    C24 C25 C26 C21 . . . . 0.10(16) ?
    N1 C21 C26 C25 . . . . 177.72(10) ?
    C22 C21 C26 C25 . . . . 0.24(15) ?
loop_
    _geom_hbond_atom_site_label_D
    _geom_hbond_atom_site_label_H
    _geom_hbond_atom_site_label_A
    _geom_hbond_site_symmetry_A
    _geom_hbond_distance_DH
    _geom_hbond_distance_HA
    _geom_hbond_distance_DA
    _geom_hbond_angle_DHA
    N1 H1 O2 . 0.886(16) 1.914(15) 2.6434(11) 138.6(14)
    N2 H2 O1 2_655 0.848(15) 2.132(15) 2.9338(12) 157.6(13)
_shelx_hkl_file
;
 -10   4  13   43.33    2.69   0
  -9   0  13   25.70    2.97   0
  -9   1  12   11.67    2.39   0
  -9   2  11   30.69    2.50   0
  -9   3  10   28.13    2.97   0
  -9   5   9   65.65    2.75   0
  -9   6   9    5.15    2.18   0
  -9   9   8   95.93    3.17   0
  -9  10   8    4.75    2.83   0
  -8  -3  14   36.60    3.15   0
  -8  -2  12    2.54    3.06   0
  -8  -1  11    0.97    2.15   0
  -8   0  10    6.02    2.29   0
  -8   1   9    9.05    2.34   0
  -8   4   7  186.29    3.16   0
  -8   7   6   95.98    2.69   0
  -8   8   6    1.01    2.18   0
  -8   9   6   74.17    2.57   0
  -8  10   6    4.25    2.12   0
  -8  11   6   19.93    2.22   0
  -8  12   6    1.55    2.05   0
  -7   2   6   54.63    3.08   0
  -7   4   5   42.82    2.56   0
  -7   8   4    4.17    2.06   0
  -7   9   4   15.09    2.20   0
  -7  10   4    1.45    1.95   0
  -7  11   4   36.83    2.20   0
  -7  12   4    5.78    2.53   0
  -7  15   5    0.84    2.14   0
  -6   1   5  100.03    2.98   0
  -6   5   3   21.08    2.80   0
  -6  14   3   47.27    2.44   0
  -5  -5   9   22.61    4.78   0
  -5   0   4    0.18    2.62   0
  -5   2   3  164.77    3.27   0
  -5   4   2    1.37    2.46   0
  -5  10   1  416.88    4.21   0
  -5  15   2   11.65    2.18   0
  -4   4   1  615.12    5.05   0
  -4   8   0   89.17    2.97   0
  -4   9   0  146.09    2.93   0
  -4  10   0  380.15    3.94   0
  -4  11   0   10.05    2.37   0
  -4  15   1   12.98    2.09   0
  -4  18   2    9.29    2.79   0
  -3   4   0   57.26    2.56   0
  -3  15   0   67.50    2.56   0
  -2  -9  13   22.99    3.16   0
  -2   2   0 8419.55   22.92   0
  -2   5  -1  409.09    4.67   0
  -2  19   1   33.97    2.66   0
  -1 -10  16    9.40    2.72   0
  -1 -10  17   33.82    3.47   0
  -1   3  -1  867.22    8.33   0
  -1   7  -2   88.13    2.91   0
  -1  12  -2  203.29    3.42   0
   0 -10  15   14.39    2.87   0
   0  -9  11    3.11    2.69   0
   1 -10  14   15.06    2.26   0
   1 -10  15    3.77    2.74   0
   1  18  -1    8.68    2.67   0
   2 -10  15    1.77    2.24   0
   2 -10  16    5.07    2.86   0
   2  -9  11    5.72    2.51   0
   2  -6   5  470.53    4.72   0
   2  -2   1   94.68    3.21   0
   2   8  -3  434.46    7.72   0
   2  11  -3  133.33    4.26   0
   2  16  -2   24.31    3.20   0
   3  -8   9   -0.16    2.70   0
   3  -7   7  147.16    3.46   0
   3  -5   4  574.54    4.86   0
   3  -3   2  945.45    6.33   0
   3  11  -3   99.01    5.20   0
   4  -9  13   33.11    2.37   0
   4   0   0  251.75    4.23   0
   5  -8  11    4.19    2.09   0
   5  -5   5  333.91    3.58   0
   5  -4   4  142.71    2.80   0
   5  -2   2  237.46    3.42   0
   6  -8  14   -0.80    2.29   0
   6  -7  10    8.47    2.15   0
   6  -6   8   47.44    2.41   0
   6  -4   5   46.24    2.18   0
   6  -1   2   15.40    2.72   0
   6   2   0   57.95    2.46   0
   7  -7  13    5.95    2.26   0
   7  -6  10    0.99    2.08   0
   7  -5   8   60.58    2.30   0
   7  -3   5  367.16    3.71   0
   7  -2   4   30.21    2.33   0
   7  -1   3   89.72    2.73   0
   7   0   2   -0.17    2.20   0
   7   2   1   37.24    2.83   0
   7   4   0    8.21    2.55   0
   7   9  -1   44.45    3.54   0
   7  10  -1   63.06    3.85   0
   8  -5  11    4.67    2.15   0
   8  -3   7    3.76    2.11   0
   8   2   2   31.20    2.27   0
   8   4   1   34.14    2.31   0
   8   9   0   88.58    3.40   0
   8  10   0  176.71    4.35   0
   9  -3  10    0.88    2.13   0
   9  -2   8   15.20    2.25   0
   9   3   3   31.66    2.46   0
   9   6   2  101.10    3.37   0
  10   0   8    8.09    2.43   0
  10   1   7    2.05    2.24   0
  10   2   6    5.63    2.26   0
  10   3   5   14.47    2.45   0
  10   5   4    3.14    2.22   0
 -10   3  13    1.97    2.96   0
 -10   5  12   34.77    2.73   0
 -10   6  11   -0.62    2.85   0
 -10   7  11   14.45    2.46   0
  -9  -1  14   47.07    3.23   0
  -9   4   9    8.20    2.87   0
  -9   7   8   49.29    2.44   0
  -9   8   8   24.81    2.42   0
  -9  11   8   46.24    2.52   0
  -8  -4  16    8.76    3.81   0
  -8   2   8   99.00    2.87   0
  -8   6   6   18.86    2.20   0
  -8  13   6   30.63    2.30   0
  -8  14   6    0.20    2.15   0
  -7  -5  14   28.14    4.57   0
  -7  -4  12  112.60    4.24   0
  -7  -2   9  191.45    4.50   0
  -7  -1   8   65.32    3.17   0
  -7   6   4   31.75    2.75   0
  -7   7   4  138.63    2.87   0
  -7  13   4    0.24    1.97   0
  -6  -5  11   14.52    4.25   0
  -6  -2   7  828.20    7.33   0
  -6   2   4   37.27    2.95   0
  -6  10   2   99.33    3.01   0
  -6  15   3    4.42    2.07   0
  -5   7   1  144.79    3.22   0
  -5   8   1  668.70    4.70   0
  -5   9   1  519.40    4.19   0
  -5  11   1    5.22    2.10   0
  -5  12   1   48.24    2.46   0
  -5  16   2   -1.53    2.26   0
  -4   7   0   -0.01    1.94   0
  -4  12   0    5.81    2.10   0
  -4  13   0   59.53    2.88   0
  -4  16   1   17.63    2.22   0
  -3  -9  16   23.72    3.86   0
  -3  -8  12   25.17    4.06   0
  -3   8  -1  289.95    3.66   0
  -3   9  -1    6.85    2.23   0
  -3  10  -1  443.31    4.23   0
  -3  11  -1    5.69    2.19   0
  -3  12  -1   59.94    3.05   0
  -3  16   0    1.40    2.05   0
  -3  18   1    2.63    2.25   0
  -2   0   1    0.30    2.76   0
  -2  15  -1   25.88    2.26   0
  -2  18   0    3.00    2.76   0
  -1 -10  18   -0.45    2.80   0
  -1  -9  12   44.23    3.02   0
  -1  -6   6   63.30    3.37   0
  -1  13  -2   91.62    2.84   0
  -1  17  -1   84.26    3.19   0
  -1  19   0   76.15    3.43   0
   0 -10  16    2.03    2.86   0
   0 -10  17    1.37    2.73   0
   0  -8   9   53.98    2.89   0
   0  -7   7  601.72    5.84   0
   0  15  -2   81.28    3.29   0
   0  18  -1   14.46    2.82   0
   1 -10  16   -1.63    2.89   0
   1 -10  17   29.60    3.13   0
   1  -9  11   12.12    2.18   0
   1  -5   4 1715.95    9.57   0
   1  -3   2  278.81    5.15   0
   1   9  -3  134.34    4.15   0
   1  10  -3   42.38    2.82   0
   1  11  -3   52.80    3.33   0
   1  16  -2    6.85    2.58   0
   2 -10  17  101.54    3.20   0
   2  -8   9   63.33    3.06   0
   2  -7   7   62.42    3.13   0
   2  -5   4 1654.43    8.36   0
   2  12  -3   17.79    3.12   0
   3  -9  12   -0.17    2.15   0
   3  -4   3  666.04    5.27   0
   3   4  -2  806.86   11.60   0
   3  16  -2    2.06    2.93   0
   4  -9  14   37.41    2.53   0
   4  -9  15   19.16    2.36   0
   4  -8  10   10.90    2.28   0
   4  -7   8    0.03    2.12   0
   4  -6   6   12.38    2.21   0
   4   2  -1  155.48    3.65   0
   5  -8  12   58.52    2.65   0
   5  -7   9   12.74    2.22   0
   5  -6   7  109.79    2.64   0
   5  -3   3   26.81    2.08   0
   5   1   0  453.28    4.79   0
   5   3  -1  302.73    4.39   0
   6  -7  11    8.02    2.28   0
   6  -6   9    0.65    2.02   0
   6  -5   7  182.17    2.94   0
   6  -3   4    6.41    2.03   0
   6  -2   3   34.84    2.31   0
   6   5  -1  501.19    5.60   0
   7  -6  11   28.91    2.31   0
   7  -5   9   14.28    2.10   0
   7  -4   7   -0.85    2.09   0
   8  -5  12   11.89    2.25   0
   8  -4   9    1.75    2.09   0
   8  -2   6   26.50    2.26   0
   8  -1   5    4.19    2.18   0
   8   0   4   60.36    2.58   0
   8   1   3  146.96    3.01   0
   8   5   1   45.72    2.99   0
   9  -2   9    1.35    2.27   0
   9  -1   7   -1.31    2.28   0
   9   0   6    1.88    2.13   0
   9   1   5    3.93    2.15   0
   9   2   4   77.10    2.84   0
   9   4   3    1.72    2.59   0
   9   7   2    5.08    2.71   0
  10   1   8    8.24    2.80   0
  10   3   6    1.67    2.74   0
  10   4   5    2.26    2.33   0
  10   6   4   20.70    2.46   0
  10   7   4   21.05    3.00   0
 -10   4  12   64.86    2.89   0
 -10   5  11   41.58    3.08   0
  -9   0  12    3.27    2.83   0
  -9   1  11    1.43    2.75   0
  -9   2  10    0.13    2.77   0
  -9   6   8   -0.06    2.14   0
  -9  10   7   49.48    3.03   0
  -8  -3  13    3.18    3.10   0
  -8   0   9    3.12    3.00   0
  -8   3   7    4.71    2.21   0
  -8   5   6   47.58    2.46   0
  -8   9   5   41.22    2.39   0
  -8  10   5   -0.06    2.15   0
  -8  11   5   60.21    2.43   0
  -7   0   7  363.94    4.32   0
  -7   3   5   67.33    2.74   0
  -7   5   4  312.05    3.96   0
  -7  14   4    5.94    2.13   0
  -7  15   4    8.25    2.61   0
  -6  -3   8  485.35    6.38   0
  -6  -1   6  245.75    4.26   0
  -6   4   3   47.23    2.50   0
  -6   7   2  192.03    3.37   0
  -6   8   2   35.71    2.20   0
  -6   9   2    7.29    2.12   0
  -6  11   2   18.84    2.11   0
  -6  12   2    1.84    2.05   0
  -6  13   2  114.62    3.10   0
  -6  16   3   27.95    2.38   0
  -5   3   2   79.58    3.09   0
  -5   6   1  378.68    3.88   0
  -5  13   1    4.61    2.16   0
  -5  14   1   38.63    2.69   0
  -5  17   2    1.71    2.66   0
  -4  -3   5 1354.28   11.91   0
  -4   1   2  350.75    4.57   0
  -4   3   1 2040.15    8.85   0
  -4   6   0  241.75    3.37   0
  -4  14   0    0.33    2.19   0
  -4  17   1    4.33    2.25   0
  -3  -3   4   23.04    4.34   0
  -3   7  -1  145.50    2.97   0
  -3  13  -1  106.48    2.82   0
  -3  17   0    6.32    2.72   0
  -3  19   1    3.05    2.93   0
  -2  -9  14   33.92    3.50   0
  -2   4  -1  661.44    6.08   0
  -2  10  -2   93.68    3.19   0
  -2  11  -2  236.09    3.77   0
  -2  16  -1   69.18    3.01   0
  -1   6  -2   62.05    2.84   0
  -1  14  -2   13.14    2.30   0
   0 -10  18    2.18    2.53   0
   0  -9  12    0.34    2.60   0
   1  -9  12  126.74    3.64   0
   1  -8   9  619.49    5.26   0
   1  -7   7    7.33    2.18   0
   1  -4   3   11.04    2.21   0
   1   8  -3   16.34    2.98   0
   1  12  -3   54.03    2.97   0
   2  -9  12    2.28    2.17   0
   2  -4   3   52.81    2.70   0
   2  -3   2  517.75    5.48   0
   3  -9  13    0.81    2.24   0
   3  -9  14   23.94    2.68   0
   3  -8  10  330.96    3.79   0
   3  -6   6  357.34    4.02   0
   3  12  -3   19.09    3.90   0
   4  -9  16    1.62    2.41   0
   4  -8  11  159.58    3.08   0
   4  -5   5  270.91    3.43   0
   4  -1   1  281.96    3.87   0
   4   5  -2  437.39    7.22   0
   4  18  -1    4.84    4.10   0
   5  -8  13   39.95    2.51   0
   5  -8  14    0.38    2.28   0
   5  -8  15   31.53    2.94   0
   5  -7  10   15.49    2.16   0
   5  -5   6  179.15    2.94   0
   5   7  -2   13.15    3.55   0
   6  -7  12   43.90    2.56   0
   6  -7  13   29.52    2.39   0
   6   1   1   38.35    2.86   0
   7  -6  12   55.97    2.57   0
   7  -6  13    7.89    2.24   0
   7  -5  10   28.37    2.67   0
   7  -3   6  297.26    3.60   0
   7   1   2   34.26    2.34   0
   7   5   0   45.55    2.84   0
   8  -4  10    1.40    2.09   0
   8  -3   8    4.78    2.10   0
   8   3   2    3.33    2.16   0
   8   6   1    4.14    2.59   0
   8  14   1    6.43    3.82   0
   9  -2  10    5.28    2.23   0
   9  -1   8    3.90    2.17   0
   9   3   4  222.16    3.88   0
   9   8   2    3.37    2.75   0
   9   9   2    3.63    3.12   0
   9  11   2    2.92    3.17   0
   9  12   2    1.90    3.23   0
  10   2   7   -0.34    2.24   0
  10   5   5    4.43    2.24   0
  10   8   4    7.07    2.99   0
 -10   2  13   14.39    2.82   0
 -10   3  12    7.33    2.87   0
 -10   4  11   13.14    2.83   0
 -10   6  10    4.06    2.79   0
 -10   7  10   22.60    2.44   0
  -9  -2  15   16.03    3.44   0
  -9  -1  13    4.40    2.84   0
  -9   3   9    3.51    2.27   0
  -9   5   8   32.64    2.39   0
  -9   7   7   15.41    2.70   0
  -9   8   7   53.37    2.51   0
  -9   9   7    8.10    2.32   0
  -9  11   7    8.57    2.24   0
  -9  12   7    8.46    2.27   0
  -8  -4  15    2.09    3.51   0
  -8  -1  10    1.62    2.72   0
  -8   1   8   71.01    2.85   0
  -8   4   6    2.85    2.16   0
  -8   7   5    6.93    2.16   0
  -8   8   5  156.07    2.84   0
  -8  12   5   14.87    2.22   0
  -8  13   5   16.05    2.18   0
  -8  14   5    4.88    2.65   0
  -7  -3  10   29.19    3.34   0
  -7   1   6   35.99    2.50   0
  -7   8   3  247.44    3.66   0
  -7   9   3  235.28    3.28   0
  -7  10   3   34.36    2.27   0
  -7  11   3    6.18    2.11   0
  -7  12   3   14.06    2.16   0
  -6   0   5    3.04    2.73   0
  -6   6   2  262.38    3.40   0
  -6  14   2   43.64    2.43   0
  -5   1   3    1.61    2.16   0
  -5  15   1    9.40    2.23   0
  -4  -2   4 1399.83   10.51   0
  -4  15   0    4.25    2.03   0
  -3  -9  17   36.93    3.75   0
  -3  -9  18    6.02    3.73   0
  -3   1   1   17.76    2.37   0
  -3   3   0 1247.51    7.57   0
  -3   6  -1  348.71    3.98   0
  -3  14  -1   37.88    2.33   0
  -2  -8  11   49.32    3.58   0
  -2  -6   7  430.68    7.74   0
  -2   8  -2   21.75    2.24   0
  -2   9  -2  159.63    3.16   0
  -2  12  -2   40.17    2.46   0
  -2  13  -2   16.78    2.61   0
  -2  19   0   -0.06    2.92   0
  -1  -9  13   -0.67    2.75   0
  -1  -8  10  246.79    4.48   0
  -1  -7   8   14.45    3.07   0
  -1  15  -2   18.25    2.70   0
  -1  18  -1    4.97    2.73   0
   0  10  -3    8.88    2.38   0
   0  11  -3   49.12    2.81   0
   0  16  -2    0.48    2.12   0
   1  13  -3   64.70    3.45   0
   1  17  -2   21.85    3.23   0
   1  19  -1    0.30    2.69   0
   2  -9  13   70.44    2.61   0
   2  -8  10   13.84    2.80   0
   2  13  -3  157.42    4.39   0
   2  17  -2    8.17    3.03   0
   2  19  -1   28.15    3.19   0
   3  -9  15   36.61    2.61   0
   3  -9  16  149.27    3.62   0
   3  -9  17   64.65    3.38   0
   3  -7   8   -0.94    2.17   0
   3   0   0   30.62    2.67   0
   4  -8  12    5.98    2.14   0
   4  -7   9  110.43    2.69   0
   4  -6   7   22.91    2.21   0
   4  -4   4  461.39    4.19   0
   4  -3   3    1.20    1.96   0
   4  -2   2   87.20    2.72   0
   5  -7  11    2.05    2.08   0
   5  -6   8  104.59    2.67   0
   5  -4   5  436.91    3.98   0
   5   0   1  147.46    3.16   0
   6  -7  14    4.83    2.35   0
   6  -6  10   26.61    2.14   0
   6  -5   8    1.16    2.11   0
   6  -4   6  168.07    2.92   0
   6  -3   5   79.58    2.42   0
   6   0   2   33.93    2.85   0
   6   3   0   51.49    2.40   0
   6   6  -1  104.46    3.86   0
   7  -5  11    4.53    2.00   0
   7  -4   8   21.28    2.06   0
   7  -2   5   -0.45    2.10   0
   7  -1   4  281.92    3.58   0
   7   0   3  129.23    2.96   0
   7   3   1    4.29    2.19   0
   8  -4  11   66.61    2.49   0
   8  -4  12    2.75    2.15   0
   8  -3   9    6.98    2.14   0
   8  -2   7    1.47    2.03   0
   8  -1   6  261.33    3.47   0
   8   1   4   35.90    2.90   0
   8   2   3   76.59    2.57   0
   8   4   2   55.43    2.95   0
   9  -1   9    1.78    2.27   0
   9   0   7   11.67    2.29   0
   9   1   6  123.50    2.82   0
   9   2   5   53.56    2.50   0
   9   5   3   70.94    2.68   0
   9  10   2   16.89    2.93   0
  10   2   8    2.88    2.21   0
  10   3   7    8.73    2.16   0
  10   4   6    3.70    2.31   0
  10   6   5   42.22    2.66   0
 -10   5  10   -0.97    2.89   0
 -10   8   9   19.41    2.36   0
  -9   1  10   30.27    2.92   0
  -9   4   8   -0.19    2.13   0
  -9   6   7    2.24    2.06   0
  -8  -2  11  170.37    3.94   0
  -8   2   7   10.11    2.16   0
  -8   6   5   42.82    2.37   0
  -7   2   5  135.78    3.09   0
  -7   4   4    0.41    2.25   0
  -7   7   3    2.83    1.94   0
  -7  13   3    7.24    1.99   0
  -7  14   3    2.91    2.08   0
  -6  -4   9  101.23    4.49   0
  -6   1   4  251.98    4.17   0
  -6   3   3  219.28    3.43   0
  -6  15   2    1.17    2.19   0
  -5   5   1   55.56    2.38   0
  -5  10   0  139.66    3.25   0
  -5  11   0  513.74    4.67   0
  -5  16   1    6.11    2.10   0
  -4  -4   6  687.79   10.79   0
  -4   5   0  613.84    4.82   0
  -4  16   0   -0.07    2.05   0
  -4  18   1    3.75    2.16   0
  -3  -6   8    4.72    4.45   0
  -3  -2   3  215.49    5.66   0
  -3  15  -1    5.45    2.08   0
  -3  18   0    2.42    2.22   0
  -2  -9  15    2.77    3.05   0
  -2   7  -2   87.22    2.89   0
  -2  14  -2    1.42    2.41   0
  -2  17  -1    2.06    2.21   0
  -1  -9  14   22.90    3.11   0
  -1  -5   5  428.71    6.95   0
  -1   5  -2   56.56    3.17   0
  -1  16  -2   11.36    2.64   0
   0  -9  13    1.47    2.71   0
   0  -8  10    1.88    2.62   0
   0  -6   6  350.32    5.01   0
   0   4  -2  858.11    8.96   0
   0   9  -3    2.85    1.95   0
   0  12  -3   12.48    2.61   0
   0  19  -1   60.13    3.24   0
   1  -9  13   32.88    2.46   0
   1  -8  10  300.49    4.18   0
   1  -6   6   25.62    2.72   0
   2  -9  14    4.73    2.37   0
   2  -9  15   16.69    2.70   0
   2  -7   8   10.60    2.69   0
   2  -6   6    2.08    2.11   0
   2   7  -3  308.18    7.90   0
   2  14  -3    5.46    2.93   0
   3  -8  11   58.38    2.50   0
   3  -5   5   16.77    2.27   0
   3  13  -3   79.49    4.69   0
   3  17  -2   16.12    3.56   0
   3  19  -1    2.09    3.40   0
   4  -8  13    4.63    2.04   0
   4  -8  14   21.10    2.75   0
   4  -7  10   36.00    2.80   0
   4  16  -2    3.38    4.45   0
   5  -7  12    0.56    2.11   0
   5  -6   9    9.11    2.23   0
   5  -5   7  257.87    3.25   0
   5  -3   4    2.19    1.99   0
   5  -2   3   15.76    1.98   0
   5  -1   2    7.94    2.15   0
   5   4  -1  212.82    4.28   0
   5   8  -2   35.87    4.35   0
   6  -6  11    3.44    2.06   0
   6  -6  12   83.21    3.09   0
   6  -5   9   50.55    2.76   0
   6  -4   7    1.94    2.57   0
   6  -2   4   16.79    2.18   0
   6  -1   3  102.09    2.73   0
   6  14  -1   89.22    6.83   0
   7  -5  12   24.94    2.27   0
   7  -4   9    0.82    1.96   0
   7  -3   7  336.51    3.68   0
   7   2   2   78.95    3.14   0
   7   6   0   33.66    2.94   0
   8  -3  10   28.15    2.31   0
   8  -2   8    0.59    2.07   0
   8   0   5    1.45    2.19   0
   8   7   1   42.75    2.98   0
   8  13   1   12.91    3.71   0
   9  -1  10   16.76    2.37   0
   9   0   8    0.08    2.13   0
   9   4   4    8.42    2.20   0
   9   6   3   31.73    2.46   0
  10   4   7    6.40    2.81   0
  10   5   6    7.22    2.55   0
  10   7   5   39.12    2.65   0
 -10   1  13    1.23    3.04   0
 -10   2  12    9.22    3.03   0
 -10   3  11    7.80    2.84   0
 -10   6   9   13.68    2.88   0
 -10   7   9   16.48    2.40   0
  -9  -2  14    0.28    3.34   0
  -9   0  11   88.28    3.35   0
  -9   2   9    0.32    2.25   0
  -9   3   8  167.15    3.63   0
  -9   5   7    4.21    2.05   0
  -9   8   6    2.23    2.28   0
  -9   9   6  117.88    2.90   0
  -9  10   6    2.15    2.15   0
  -9  11   6    3.48    2.19   0
  -9  12   6   -2.37    2.14   0
  -8   3   6   30.88    2.39   0
  -8   5   5   44.40    2.45   0
  -8   8   4   30.63    2.81   0
  -8   9   4    2.65    2.16   0
  -8  10   4    6.03    2.15   0
  -8  11   4    2.53    2.10   0
  -8  12   4   17.95    2.18   0
  -8  13   4   19.12    2.20   0
  -7   6   3   77.18    2.60   0
  -7  15   3    2.31    2.14   0
  -6   5   2  534.81    4.46   0
  -6   9   1   40.26    2.31   0
  -6  10   1  410.31    3.84   0
  -6  11   1    2.97    2.14   0
  -6  12   1   22.03    2.17   0
  -6  16   2   12.99    2.30   0
  -5  -3   6    5.14    3.11   0
  -5  -2   5  454.48    5.88   0
  -5   2   2   20.68    2.86   0
  -5   8   0    7.08    2.08   0
  -5   9   0  186.13    3.00   0
  -5  12   0   26.84    2.35   0
  -5  13   0    2.20    2.13   0
  -5  17   1    5.88    2.22   0
  -4  -8  15   14.72    4.05   0
  -4  -1   3    3.78    2.72   0
  -4   2   1  142.71    3.23   0
  -4   8  -1  291.23    3.79   0
  -4   9  -1  454.23    4.11   0
  -4  10  -1  311.15    3.71   0
  -4  11  -1   25.03    2.16   0
  -4  12  -1    3.39    2.20   0
  -4  13  -1  137.36    3.24   0
  -4  17   0    3.26    2.73   0
  -3  -7  10   10.97    4.08   0
  -3   5  -1   92.13    2.70   0
  -3  16  -1   10.42    2.25   0
  -2  -9  16    2.04    3.09   0
  -2  -7   9  135.70    4.64   0
  -2  15  -2   11.53    2.66   0
  -2  18  -1   43.21    2.99   0
  -1  19  -1   25.63    3.01   0
   0  -9  14   44.88    2.92   0
   0  -7   8   10.02    2.57   0
   0   8  -3   12.33    2.14   0
   0  13  -3   12.25    2.20   0
   0  17  -2   57.35    2.82   0
   1  -9  14    0.36    2.09   0
   1  -9  15   10.80    2.70   0
   1  -7   8   15.22    2.70   0
   1   7  -3  118.85    3.92   0
   1  14  -3   10.22    2.65   0
   2  -9  16    3.68    2.41   0
   2  -9  17   -1.42    2.40   0
   2  -8  11   90.44    3.01   0
   3  -8  12   61.87    2.64   0
   3  -7   9   37.47    2.41   0
   3  -6   7  125.43    2.96   0
   3  -4   4  131.29    2.95   0
   3  -1   1  321.71    4.35   0
   3   2  -1   37.08    3.12   0
   4  -8  15    7.31    2.26   0
   4  -8  16   24.03    2.45   0
   4  -6   8    6.37    2.07   0
   4  -5   6    2.45    2.09   0
   4   1   0  750.96    6.42   0
   5  -7  13    1.79    2.21   0
   5  -7  14    1.26    2.76   0
   5   2   0   52.20    2.66   0
   6  -6  13    4.12    2.16   0
   6   2   1   13.92    2.70   0
   6   4   0    7.77    2.45   0
   6   7  -1  334.16    5.43   0
   7  -5  13   -1.20    2.14   0
   7  -5  14   56.93    2.69   0
   7  -4  10   66.89    2.40   0
   7  -3   8   27.09    2.58   0
   7  -2   6  309.01    3.67   0
   7  -1   5  180.17    3.44   0
   7   1   3  105.15    3.24   0
   7   4   1   32.53    2.76   0
   7   7   0    6.24    2.72   0
   7  14   0  128.90    5.60   0
   8  -3  11   37.91    2.37   0
   8  -2   9    3.84    2.04   0
   8  -1   7   52.99    2.45   0
   8   2   4  280.53    3.93   0
   8   3   3  157.86    3.12   0
   8   5   2   23.26    2.99   0
   8   8   1    5.42    2.59   0
   8   9   1    6.26    3.06   0
   8  12   1    2.57    3.18   0
   9  -1  11   29.71    2.48   0
   9   0   9   37.80    2.44   0
   9   1   7    2.82    2.22   0
   9   2   6    4.74    2.24   0
   9   3   5   70.53    2.62   0
   9   5   4   16.93    2.85   0
   9   7   3   58.47    2.76   0
  10   5   7    1.04    2.78   0
  10   6   6   46.41    2.74   0
 -10   4  10    9.17    2.30   0
 -10   5   9    0.02    2.88   0
 -10   8   8    3.17    2.31   0
 -10   9   8   11.43    2.33   0
  -9  -1  12   15.51    2.94   0
  -9   4   7   17.31    2.91   0
  -9   7   6   55.62    2.59   0
  -8  -4  14    0.89    4.06   0
  -8  -3  12    2.47    3.14   0
  -8  -1   9    8.84    2.87   0
  -8   0   8  369.70    4.83   0
  -8   1   7   24.51    2.85   0
  -8   4   5  188.43    3.64   0
  -8   7   4    6.74    2.13   0
  -8  14   4   26.72    2.33   0
  -7  -5  13  130.38    5.96   0
  -7  -4  11  121.68    4.51   0
  -7  -2   8    5.01    2.80   0
  -7  -1   7  272.45    4.33   0
  -7   0   6    0.72    2.60   0
  -7   3   4   31.13    2.46   0
  -7   5   3   22.22    2.32   0
  -7   9   2    3.11    2.17   0
  -7  10   2  151.45    2.83   0
  -7  11   2   16.06    2.24   0
  -7  12   2  213.69    3.29   0
  -7  13   2   13.18    2.73   0
  -6   2   3   47.75    2.95   0
  -6   4   2  152.74    3.11   0
  -6   7   1  342.17    3.64   0
  -6   8   1    4.71    2.06   0
  -6  13   1   36.28    2.25   0
  -6  14   1   77.89    2.60   0
  -5  -7  14   25.92    6.10   0
  -5  -1   4    1.22    2.17   0
  -5   4   1  213.03    3.32   0
  -5   7   0  100.70    2.58   0
  -5  14   0   20.00    2.16   0
  -5  15   0    6.70    2.67   0
  -4   4   0  587.39    4.90   0
  -4   7  -1  292.91    3.58   0
  -4  14  -1   64.95    2.54   0
  -3  -8  13  108.34    4.72   0
  -3   9  -2  171.57    3.19   0
  -3  10  -2   40.24    2.45   0
  -3  11  -2  328.01    3.89   0
  -3  12  -2  141.05    2.97   0
  -3  13  -2    4.98    2.56   0
  -3  17  -1    0.14    2.67   0
  -3  19   0    4.25    2.39   0
  -2  -9  17    1.15    2.79   0
  -2  -9  18    2.69    3.29   0
  -2   3  -1   11.45    2.28   0
  -2   6  -2   61.83    2.58   0
  -1  -9  15   23.45    2.91   0
  -1  -8  11  297.27    4.65   0
  -1   9  -3   97.52    3.08   0
  -1  10  -3   51.37    2.59   0
  -1  11  -3  110.76    2.88   0
  -1  12  -3    1.29    2.48   0
  -1  17  -2    9.10    2.62   0
   0  -9  15   -0.04    2.55   0
   0  14  -3    9.31    2.69   0
   1  -9  16   28.76    3.02   0
   1  -9  17   29.97    3.06   0
   1  -9  18   51.27    3.31   0
   1  -8  11   38.43    2.86   0
   1  15  -3  150.95    3.63   0
   1  18  -2   12.29    2.81   0
   2  -5   5  321.29    4.20   0
   2  15  -3   72.41    3.63   0
   2  18  -2   62.70    3.76   0
   3  -8  13    8.03    2.27   0
   3  -8  14   17.68    2.76   0
   3  -3   3   29.74    2.42   0
   3  -2   2   12.89    2.26   0
   3  14  -3  239.99    6.35   0
   4  -7  11    9.10    2.14   0
   4  -4   5    3.62    1.89   0
   4   3  -1 1963.92   11.32   0
   5  -7  15   -2.22    2.29   0
   5  -7  16   76.34    2.81   0
   5  -6  10  289.33    3.54   0
   5  -5   8  165.35    2.94   0
   5  -4   6   13.15    2.10   0
   6  -6  14    6.85    2.32   0
   6  -6  15   27.36    2.47   0
   6  -5  10   54.45    2.33   0
   6  -4   8    9.12    2.04   0
   6  -3   6    3.73    2.05   0
   7  -4  11    0.65    2.18   0
   7   0   4    0.80    2.34   0
   8  -3  12   15.40    2.23   0
   8  -2  10   14.43    2.15   0
   8  -1   8    9.78    2.62   0
   8   0   6  117.04    2.90   0
   8   1   5    4.73    2.32   0
   8  10   1    3.10    2.71   0
   8  11   1    2.10    2.59   0
   9   0  10    2.89    2.21   0
   9   1   8   -0.51    2.28   0
   9   2   7   20.68    2.85   0
   9   3   6    2.69    2.72   0
   9   4   5   11.14    2.39   0
   9   6   4    3.33    2.69   0
   9   8   3   26.32    2.56   0
   9   9   3    2.65    2.72   0
   9  10   3   -1.47    2.72   0
 -10   1  12   12.64    3.05   0
 -10   2  11   74.51    3.57   0
 -10   3  10   16.49    2.83   0
 -10   6   8   31.74    2.92   0
 -10   7   8   21.04    2.39   0
  -9  -2  13   40.21    3.62   0
  -9   0  10    0.27    2.71   0
  -9   1   9    7.67    2.77   0
  -9   2   8   15.72    2.80   0
  -9   6   6   -0.01    2.07   0
  -9   9   5    2.96    2.21   0
  -9  10   5   10.53    2.20   0
  -9  11   5   38.37    2.49   0
  -9  12   5    5.92    2.30   0
  -8  -2  10    0.22    2.64   0
  -8   2   6    5.55    2.12   0
  -8   6   4   23.55    2.30   0
  -8  11   3    4.93    2.48   0
  -7   1   5    3.47    2.14   0
  -7   7   2   28.86    2.65   0
  -7   8   2    5.07    2.10   0
  -7  14   2   11.14    2.20   0
  -6  -2   6   18.99    3.03   0
  -6   6   1  102.54    3.06   0
  -6  15   1    3.87    2.24   0
  -5  -4   7   76.24    4.66   0
  -5   0   3   35.05    2.80   0
  -5   6   0  507.98    4.27   0
  -5  16   0    2.63    2.60   0
  -4  -8  16    0.77    3.63   0
  -4   0   2   -0.09    2.78   0
  -4  15  -1   60.46    2.39   0
  -4  18   0   15.69    2.36   0
  -3  -1   2    0.10    2.73   0
  -3   2   0    3.15    2.14   0
  -3   8  -2   96.25    2.75   0
  -3  14  -2    9.59    2.22   0
  -2  -8  12    1.43    3.02   0
  -2   1   0 1344.24   10.18   0
  -2  16  -2    2.53    2.15   0
  -2  19  -1   30.01    3.01   0
  -1  -9  16    3.99    2.71   0
  -1  -9  17    3.77    2.67   0
  -1  -9  18   21.07    3.03   0
  -1   2  -1    8.75    3.47   0
  -1   8  -3    8.18    2.47   0
  -1  13  -3  257.13    3.79   0
  -1  14  -3   83.02    3.24   0
   0  -9  16   20.10    2.46   0
   0  -9  17    3.47    2.81   0
   0  -9  18    4.67    2.92   0
   0  -8  11   60.84    3.18   0
   0  -5   5  231.33    4.60   0
   0   7  -3   50.43    2.58   0
   0  15  -3   35.39    2.88   0
   0  18  -2   11.62    2.85   0
   1  -5   5   43.24    2.76   0
   2  -8  12    6.26    2.26   0
   2  -7   9   20.41    2.24   0
   2  -6   7  207.14    3.41   0
   2  -4   4 1110.46    7.37   0
   3  -8  15    1.25    2.16   0
   3  -8  16    3.47    2.85   0
   3  -8  17   50.42    3.27   0
   3  -7  10   55.68    2.41   0
   3  -5   6   39.65    2.40   0
   4  -7  12   64.45    2.55   0
   4  -7  13    2.21    2.56   0
   4  -6   9   34.56    2.33   0
   4  -5   7   87.14    2.52   0
   4  -3   4  707.73    4.98   0
   4   0   1    0.54    2.17   0
   5  -6  11   -1.26    2.06   0
   5  -3   5  310.62    3.60   0
   5   1   1    0.48    2.07   0
   5   9  -2   26.50    4.47   0
   6  -5  11    2.64    2.07   0
   6  -2   5  256.02    3.29   0
   6  -1   4    1.59    1.99   0
   6   0   3    1.37    2.10   0
   6   1   2   20.59    2.34   0
   6   8  -1    3.53    3.06   0
   7  -4  12  206.70    3.17   0
   7  -4  13   30.74    2.43   0
   7  -3   9   14.42    2.07   0
   7  -2   7  234.74    3.28   0
   7   3   2   10.99    2.24   0
   7   5   1   56.76    2.97   0
   7   8   0  107.66    3.49   0
   7  13   0   19.30    3.74   0
   8  -2  11   31.85    2.44   0
   8   0   7    0.12    2.18   0
   8   3   4   14.87    2.68   0
   8   4   3   -0.23    2.09   0
   8   6   2   94.40    2.95   0
   9   0  11   24.05    2.41   0
   9   1   9    0.95    2.16   0
   9  11   3   27.74    3.07   0
 -10   0  13   -0.30    2.99   0
 -10   4   9    3.53    2.24   0
 -10   8   7    8.51    2.23   0
 -10   9   7    1.30    2.23   0
  -9  -3  15    2.50    3.73   0
  -9  -1  11   -1.31    2.77   0
  -9   3   7   47.24    2.95   0
  -9   5   6   40.22    2.39   0
  -9   7   5   76.67    3.08   0
  -9   8   5  129.30    3.05   0
  -8   3   5    5.78    2.61   0
  -8   5   4  224.23    3.30   0
  -8   8   3   30.21    2.32   0
  -8   9   3   40.82    2.35   0
  -8  10   3  171.06    3.01   0
  -8  12   3    5.13    2.09   0
  -8  13   3   33.12    2.42   0
  -8  14   3   40.41    2.43   0
  -7  -3   9   87.94    3.50   0
  -7   2   4   22.83    2.75   0
  -7   4   3  121.18    2.96   0
  -7   6   2  133.41    3.26   0
  -7  15   2    9.09    2.28   0
  -6  -1   5   94.25    2.88   0
  -6   0   4   27.96    2.69   0
  -6   3   2    1.27    2.67   0
  -6  10   0   11.66    2.59   0
  -6  11   0   95.91    3.02   0
  -6  12   0  263.85    3.79   0
  -6  16   1    2.52    2.22   0
  -5   3   1  301.02    3.77   0
  -5  10  -1  111.97    3.10   0
  -5  11  -1  363.12    3.78   0
  -5  12  -1  139.14    3.21   0
  -5  17   0   -0.92    2.67   0
  -4   6  -1    9.52    2.04   0
  -4  16  -1    3.33    2.17   0
  -3   4  -1    7.76    2.18   0
  -3   7  -2  470.44    4.48   0
  -3  15  -2    0.91    2.14   0
  -3  18  -1    9.19    2.20   0
  -2   5  -2 1157.89    7.46   0
  -2  10  -3   21.68    2.79   0
  -2  11  -3  232.41    3.83   0
  -2  12  -3   31.30    2.88   0
  -2  17  -2   54.93    2.60   0
  -1  -7   9   51.30    3.27   0
  -1  -4   4 2216.05   16.68   0
  -1   4  -2 1370.54    9.32   0
  -1  15  -3   14.81    2.67   0
  -1  18  -2    6.78    2.23   0
   0  16  -3   77.66    3.14   0
   1  -8  12  175.16    3.60   0
   1  -7   9  114.23    3.30   0
   1  16  -3   12.98    2.77   0
   1  19  -2   21.22    3.46   0
   2  -8  13    0.78    1.98   0
   2  -8  14    1.76    2.68   0
   3  -7  11   15.76    2.30   0
   3  -6   8  146.25    2.96   0
   3  18  -2   40.25    3.90   0
   4  -7  14   94.28    2.67   0
   4  -7  15   14.94    2.80   0
   4  -6  10   14.21    2.76   0
   4  -2   3  125.35    2.86   0
   4  -1   2  245.87    3.59   0
   4   6  -2 1837.37   14.79   0
   5  -6  12    2.63    2.10   0
   5  -6  13    6.33    2.23   0
   5  -5   9    2.48    2.11   0
   5  -4   7    2.76    2.03   0
   5  -2   4   78.88    2.42   0
   5  -1   3  398.76    4.02   0
   5   0   2   -0.27    2.12   0
   5   3   0 1647.98    9.04   0
   5   5  -1   60.10    3.17   0
   6  -5  12    0.64    2.12   0
   6  -5  13   15.97    2.19   0
   6  -5  14   26.25    2.80   0
   6  -4   9  141.87    2.95   0
   6  -3   7  117.98    2.69   0
   6   3   1  101.74    3.21   0
   6   5   0   13.48    2.48   0
   7  -4  14    2.14    2.32   0
   7  -3  10  106.21    2.64   0
   7  -2   8   -1.30    2.14   0
   7  -1   6    0.64    2.13   0
   7   0   5  605.84    4.61   0
   7   1   4  336.56    3.98   0
   7   2   3  122.19    2.92   0
   7   9   0  528.01    6.00   0
   7  10   0    7.03    3.04   0
   7  12   0   20.15    3.72   0
   8  -2  12   23.67    2.35   0
   8  -2  13   -0.50    2.26   0
   8  -1   9    1.17    2.05   0
   8   1   6  253.62    3.48   0
   8   2   5   40.33    2.43   0
   8   5   3   13.51    2.86   0
   8   7   2   45.11    2.96   0
   9   1  10   18.70    2.35   0
   9   2   8   11.94    2.23   0
   9   3   7    4.75    2.16   0
   9   4   6   15.21    2.29   0
   9   5   5    2.09    2.20   0
   9   7   4    1.59    2.30   0
   9   8   4   25.97    2.96   0
 -10   1  11   17.85    2.93   0
 -10   2  10    9.65    2.94   0
 -10   3   9   -2.09    2.72   0
 -10   5   8    1.36    2.22   0
 -10   7   7   26.04    2.35   0
  -9   4   6    5.19    2.66   0
  -9   6   5    2.15    2.61   0
  -9  10   4   39.07    2.69   0
  -9  11   4   -0.67    2.12   0
  -9  12   4   77.06    3.11   0
  -8  -3  11    2.94    3.02   0
  -8   0   7    0.90    2.68   0
  -8   7   3   42.87    2.42   0
  -7  10   1   56.38    2.29   0
  -7  11   1  157.32    2.86   0
  -7  12   1   62.46    2.49   0
  -7  13   1   31.39    2.38   0
  -6  -3   7  199.82    4.69   0
  -6   5   1  486.85    4.21   0
  -6   8   0  191.33    3.40   0
  -6   9   0   23.80    2.28   0
  -6  13   0    5.33    2.08   0
  -6  14   0    6.56    2.16   0
  -5   1   2  687.45    5.56   0
  -5   5   0  145.39    2.85   0
  -5   9  -1  417.30    3.87   0
  -5  13  -1   11.87    2.19   0
  -5  14  -1    9.11    2.11   0
  -4  -8  17   22.39    3.98   0
  -4  -8  18    5.29    3.75   0
  -4  -7  12   84.39    5.55   0
  -4   3   0    0.58    2.14   0
  -4  10  -2  218.01    3.42   0
  -4  11  -2  221.32    3.38   0
  -4  12  -2   59.78    2.45   0
  -4  13  -2    1.49    2.57   0
  -4  17  -1    1.48    2.22   0
  -3  -8  14    6.76    3.14   0
  -3  16  -2    8.65    2.10   0
  -2   9  -3  488.29    4.65   0
  -2  13  -3   81.77    2.59   0
  -2  14  -3   64.87    3.05   0
  -2  18  -2    6.45    2.78   0
  -1  -8  12  149.93    3.77   0
  -1  -6   7  129.37    3.98   0
  -1   7  -3  220.05    3.68   0
   0  -8  12   77.15    2.78   0
   0  -7   9   48.02    2.87   0
   0  -6   7  459.63    5.44   0
   0  19  -2    3.69    2.88   0
   1  -8  13   40.45    3.23   0
   1  -6   7   52.46    2.57   0
   1  -4   4 1657.27    9.70   0
   1   6  -3    1.29    3.03   0
   2  -8  15    8.39    2.25   0
   2  -8  16    2.29    2.70   0
   2  -8  17   18.01    2.88   0
   2  -8  18   19.56    3.24   0
   2  -7  10   18.45    2.29   0
   2  -3   3 1370.03    8.19   0
   2  -2   2  737.90    6.65   0
   2  -1   1  457.78    6.01   0
   2  16  -3    1.53    2.95   0
   2  19  -2    0.68    3.12   0
   3  -7  12   50.53    2.47   0
   3  -4   5 1232.13    6.57   0
   3  15  -3   20.87    4.10   0
   4  -7  16    1.55    2.10   0
   4  -7  17    1.88    2.49   0
   4  -5   8    1.27    2.02   0
   4  -4   6  377.77    3.80   0
   4  17  -2    6.79    4.84   0
   5  -6  14   -1.46    2.21   0
   5  -6  15    2.38    2.25   0
   5  -6  16    2.22    2.27   0
   5  -5  10   55.21    2.36   0
   5  -3   6    1.65    2.45   0
   5  10  -2    5.03    4.41   0
   5  12  -2   26.25    5.83   0
   6  -5  15   -0.41    2.27   0
   6  -4  10   24.22    2.13   0
   6  -3   8  107.18    2.59   0
   6  -2   6  174.53    2.85   0
   6   9  -1   42.45    3.65   0
   6  13  -1   39.10    5.00   0
   7  -3  11    2.47    2.06   0
   7  -3  12   22.54    2.14   0
   7  -2   9   20.23    2.52   0
   7  -1   7   67.42    2.60   0
   7   4   2   61.72    2.99   0
   7   6   1  230.92    4.16   0
   7  11   0    6.28    3.14   0
   8  -1  10    2.34    2.02   0
   8  -1  11   65.11    2.51   0
   8   0   8    4.32    2.13   0
   8   1   7   54.56    2.96   0
   8   4   4   55.76    2.87   0
   8   8   2   45.46    3.00   0
   9   1  11   29.93    2.43   0
   9   2   9    6.63    2.13   0
   9   3   8    9.37    2.64   0
   9   5   6   25.86    2.75   0
   9   6   5   60.97    2.56   0
   9   9   4    9.21    2.85   0
 -10   0  12    7.76    2.88   0
 -10   4   8    3.46    2.25   0
 -10   6   7    5.55    2.34   0
 -10   8   6    8.62    2.66   0
 -10   9   6    4.73    2.26   0
  -9  -2  12   -0.72    3.05   0
  -9   0   9  322.64    4.51   0
  -9   1   8   48.76    3.09   0
  -9   2   7  101.48    3.25   0
  -9   8   4   20.99    2.78   0
  -9   9   4    6.71    2.13   0
  -8  -4  13    2.52    3.51   0
  -8  -1   8   74.64    3.29   0
  -8   1   6   84.62    2.82   0
  -8   2   5   56.86    2.87   0
  -8   4   4   22.72    2.24   0
  -8   6   3   75.10    2.54   0
  -8  10   2    1.68    2.57   0
  -8  11   2   12.32    2.08   0
  -8  12   2  150.05    2.78   0
  -8  13   2   12.08    2.72   0
  -7  -1   6   37.13    2.88   0
  -7   0   5   10.05    2.62   0
  -7   3   3   21.62    2.37   0
  -7   5   2  242.45    3.50   0
  -7   8   1   19.19    2.20   0
  -7   9   1   42.16    2.47   0
  -7  14   1    9.64    2.22   0
  -7  15   1   21.51    2.39   0
  -6  -5  10   12.57    4.53   0
  -6   1   3   57.21    2.54   0
  -6   7   0  476.84    4.30   0
  -6  15   0    2.55    2.06   0
  -6  16   0   18.01    2.88   0
  -5   8  -1   98.07    2.61   0
  -5  15  -1   30.60    2.29   0
  -4   1   1   82.97    3.02   0
  -4   5  -1  682.14    5.06   0
  -4   8  -2   72.78    2.98   0
  -4   9  -2   65.51    2.54   0
  -4  14  -2    4.81    2.07   0
  -4  18  -1    4.55    2.34   0
  -3   0   1  853.28    7.54   0
  -3   6  -2  209.41    3.41   0
  -3  17  -2   61.96    3.01   0
  -2  -8  13    9.99    2.75   0
  -2   8  -3  186.45    3.29   0
  -2  15  -3    2.25    2.58   0
  -1  16  -3    3.81    2.11   0
  -1  19  -2   12.57    2.87   0
   0  -8  13   35.33    2.89   0
   0  -4   4  434.00    6.21   0
   0   6  -3  272.23    4.82   0
   0  17  -3   15.36    2.81   0
   1  -8  14   19.85    2.87   0
   1  -7  10  216.40    3.82   0
   1  17  -3   29.32    2.88   0
   2  -7  11  201.71    3.73   0
   2  -6   8   16.45    2.21   0
   2  -5   6   27.84    2.40   0
   3  -7  13    7.94    2.14   0
   3  -6   9   25.28    2.29   0
   3  -5   7   36.86    2.32   0
   3   1   0  334.89    4.94   0
   4  -6  11    2.18    2.16   0
   4   2   0  118.70    3.64   0
   5  -5  11   12.88    2.18   0
   5  -4   8  160.61    2.82   0
   5  11  -2   17.56    4.77   0
   6  -4  11    0.49    2.03   0
   6  -4  12   73.54    2.92   0
   6  -1   5   45.59    2.37   0
   6   0   4    6.24    2.60   0
   6   1   3  111.99    3.21   0
   6   2   2  180.89    3.27   0
   6  10  -1  412.45    6.75   0
   6  12  -1   29.06    4.40   0
   7  -3  13  105.15    2.72   0
   7  -3  14   41.57    2.43   0
   7  -2  10   89.16    2.88   0
   7   0   6    0.87    2.15   0
   7   3   3   79.25    3.12   0
   8  -1  12   20.86    2.34   0
   8  -1  13    3.47    2.14   0
   8   0   9    2.54    2.20   0
   8   2   6   18.07    2.35   0
   8   3   5   62.42    2.60   0
   8   6   3   26.25    2.36   0
   8   9   2    6.24    2.60   0
   8  10   2    6.60    3.13   0
   8  13   2   16.30    3.37   0
   9   2  10    3.57    2.31   0
   9   3   9    0.49    2.60   0
   9   4   7   11.18    2.26   0
   9   7   5    3.28    2.17   0
   9  10   4   17.87    2.37   0
   9  11   4   13.87    3.12   0
 -10   5   7   15.60    2.30   0
 -10   7   6  128.88    3.02   0
  -9  -3  14   47.93    3.75   0
  -9  -1  10   31.42    2.98   0
  -9   3   6   14.39    2.25   0
  -9   5   5   10.60    2.18   0
  -9   7   4   27.47    2.38   0
  -8  -2   9  128.36    3.66   0
  -8   5   3   26.84    2.80   0
  -8   8   2   15.53    2.60   0
  -8   9   2    1.07    2.06   0
  -8  14   2    2.39    2.29   0
  -7  -4  10   66.37    3.99   0
  -7  -2   7   51.50    3.12   0
  -7   1   4   15.07    2.65   0
  -7   7   1  149.87    2.80   0
  -6   2   2   19.52    2.85   0
  -6   4   1   19.55    2.24   0
  -5   2   1   35.50    2.56   0
  -5   4   0    0.90    1.95   0
  -5   7  -1   -0.97    2.05   0
  -5  16  -1  106.12    2.87   0
  -4  15  -2   37.31    2.36   0
  -4  16  -2    5.19    2.70   0
  -3  -8  15   76.95    4.04   0
  -3   3  -1  921.61    6.54   0
  -3  10  -3   23.52    2.39   0
  -3  11  -3  518.35    4.57   0
  -3  12  -3  120.27    2.90   0
  -3  13  -3   20.51    2.27   0
  -3  18  -2    5.90    2.69   0
  -2  -8  14   33.18    3.29   0
  -2  -7  10   43.13    3.55   0
  -2   7  -3  122.41    3.44   0
  -2  16  -3   35.31    2.83   0
  -2  19  -2   -0.92    2.90   0
  -1  -8  13   61.48    3.08   0
  -1   6  -3  219.63    4.21   0
  -1  17  -3    7.04    2.74   0
   0  -8  14   29.24    3.07   0
   0  12  -4    7.77    2.47   0
   1  -8  15    1.56    2.18   0
   1  -8  16    7.99    2.30   0
   1  -8  17   56.46    3.18   0
   1  -8  18   36.67    2.64   0
   1  -3   3   25.57    2.91   0
   2  -7  12   48.49    2.80   0
   2  17  -3    1.38    3.07   0
   3  -7  14    0.24    2.12   0
   3  -7  15    1.93    2.11   0
   3  -7  16    2.11    2.15   0
   3  -7  17    3.10    2.34   0
   3  -7  18   16.80    2.54   0
   3  -6  10   29.52    2.34   0
   3  -3   4  381.39    4.16   0
   4  -6  12  183.74    3.18   0
   4  -6  13   33.87    2.31   0
   4  -5   9   75.00    2.46   0
   4  -4   7   94.71    2.97   0
   4  -3   5   59.58    2.24   0
   4   4  -1  831.57    8.06   0
   5  -5  12   12.12    2.07   0
   5  -5  13    6.01    2.76   0
   5  -4   9    4.37    2.01   0
   5  -2   5  599.74    4.55   0
   5   2   1  511.91    4.96   0
   5   6  -1  383.16    5.85   0
   6  -4  13   95.86    2.67   0
   6  -4  14   29.45    2.39   0
   6  -4  15    3.20    2.76   0
   6  -3   9   10.19    2.05   0
   6  -2   7    5.92    2.06   0
   6   4   1  125.95    3.37   0
   6   6   0  304.14    4.67   0
   6  11  -1    5.74    3.58   0
   7  -2  11   12.03    2.15   0
   7  -1   8    1.45    2.07   0
   7   1   5  173.38    3.12   0
   7   2   4   26.63    2.39   0
   7   5   2   10.04    2.63   0
   7   7   1    2.90    2.74   0
   8   0  10    6.98    2.18   0
   8   0  11    1.32    2.78   0
   8   1   8   10.30    2.18   0
   8   2   7    0.79    2.68   0
   8   5   4   81.18    3.09   0
   8   7   3    2.83    2.65   0
   8  11   2    1.81    2.66   0
   8  12   2    0.43    2.72   0
   9   3  10    3.68    2.76   0
   9   4   8    5.31    2.32   0
   9   5   7    2.86    2.12   0
   9   6   6   18.00    2.32   0
   9   8   5    2.79    2.09   0
 -10  -1  13    2.10    2.85   0
 -10   1  10    0.51    2.42   0
 -10   2   9    8.47    2.34   0
 -10   3   8    2.03    2.25   0
 -10   4   7   13.96    2.82   0
 -10   6   6    6.69    2.24   0
 -10   9   5   17.97    2.38   0
 -10  10   5   21.57    2.44   0
  -9   4   5    5.32    2.11   0
  -9   6   4    8.83    2.17   0
  -9   9   3   28.13    2.82   0
  -9  10   3   -0.22    2.16   0
  -9  11   3   66.44    2.71   0
  -9  12   3   22.84    2.30   0
  -8  -5  16    7.37    5.70   0
  -8   3   4   59.60    2.49   0
  -8   7   2  450.51    4.09   0
  -7  -5  12   72.10    5.46   0
  -7   2   3   10.09    2.70   0
  -7   4   2    6.15    2.26   0
  -7   6   1  151.58    2.90   0
  -7  10   0    8.22    2.47   0
  -7  11   0    8.73    2.09   0
  -7  12   0   18.47    2.16   0
  -7  13   0   17.76    2.61   0
  -6  -4   8  334.97    6.39   0
  -6   6   0  278.31    3.41   0
  -6  10  -1   18.24    2.16   0
  -6  11  -1   54.20    2.37   0
  -6  12  -1   82.70    2.58   0
  -6  13  -1   31.72    2.30   0
  -6  14  -1   -0.14    2.69   0
  -5   6  -1  120.10    2.67   0
  -5  11  -2   13.31    2.68   0
  -5  12  -2   19.71    2.69   0
  -5  13  -2  100.54    3.15   0
  -5  17  -1   25.06    2.50   0
  -4   2   0  117.06    3.42   0
  -4   4  -1   24.27    2.22   0
  -4   7  -2  101.08    2.69   0
  -4  17  -2   39.37    3.04   0
  -3  -8  16   16.04    3.30   0
  -3  -8  17    0.83    3.24   0
  -3  -8  18    2.00    3.34   0
  -3  -8  19    2.61    3.30   0
  -3  -7  11   15.91    3.55   0
  -3   5  -2  724.61    5.40   0
  -3   9  -3  382.36    4.10   0
  -3  14  -3   80.01    2.58   0
  -3  15  -3   16.70    2.76   0
  -2  -8  15   16.51    3.20   0
  -2  -5   6  217.88    6.51   0
  -2   2  -1   91.85    3.20   0
  -2   4  -2 1095.82    7.23   0
  -2  17  -3   68.84    3.20   0
  -1  -8  14    9.69    2.75   0
  -1  -7  10  361.50    4.96   0
  -1  11  -4   39.17    2.88   0
  -1  12  -4   61.52    3.03   0
   0  -8  15   32.87    2.93   0
   0  -8  16    9.57    2.84   0
   0  -8  17   32.25    2.95   0
   0  -8  18    5.09    2.86   0
   0  -8  19   -0.61    2.82   0
   0  -7  10   27.76    2.33   0
   0  10  -4    0.29    2.36   0
   0  11  -4  420.26    4.74   0
   0  13  -4  155.87    3.67   0
   0  14  -4   17.21    2.76   0
   0  18  -3  107.87    3.59   0
   1  -7  11   12.48    2.79   0
   1  -6   8  208.93    3.50   0
   1  -5   6    4.46    2.27   0
   1  10  -4  401.41    5.70   0
   1  11  -4  320.06    4.90   0
   1  12  -4    2.17    2.49   0
   1  13  -4   17.56    2.79   0
   1  18  -3    0.10    3.04   0
   2  -7  13    7.28    2.66   0
   2  -6   9    0.27    2.65   0
   2  -4   5 2606.95   10.46   0
   3  -6  11    6.25    2.82   0
   3  -5   8   52.38    2.93   0
   3  -2   3 2713.01   10.32   0
   3  -1   2   37.50    2.84   0
   3   0   1  940.47    7.11   0
   3  16  -3    0.91    3.74   0
   3  19  -2   94.68    5.20   0
   4  -6  14    0.15    2.14   0
   4  -6  15   27.90    2.39   0
   4  -6  16    5.36    2.23   0
   4  -6  17    9.11    2.36   0
   4  -5  10  205.78    3.50   0
   4  -2   4  956.36    5.80   0
   4   1   1  266.58    4.41   0
   5  -5  14   17.28    2.26   0
   5  -5  15   14.46    2.30   0
   5  -5  16   20.58    2.42   0
   5  -4  10   -1.21    2.52   0
   5  -3   7  465.58    4.03   0
   5  -1   4  171.21    3.24   0
   5   0   3  537.17    4.55   0
   5   1   2   19.14    2.26   0
   5   4   0    2.86    2.54   0
   6  -3  10    4.45    2.07   0
   6  -2   8   23.87    2.68   0
   6  -1   6  291.59    3.42   0
   7  -2  12    1.31    1.98   0
   7  -2  13    4.37    2.15   0
   7  -1   9    1.75    1.99   0
   7   0   7   54.56    2.39   0
   7   8   1   41.96    3.31   0
   7  15   1    7.72    4.21   0
   8   0  12   78.00    2.69   0
   8   0  13    2.30    2.23   0
   8   1   9   -1.90    2.25   0
   8   3   6   21.68    2.28   0
   8   4   5    7.99    2.19   0
   8   8   3   23.22    2.72   0
   9   4   9    4.26    2.22   0
   9   5   8   46.01    2.97   0
   9   6   7    2.72    2.77   0
   9   7   6    9.60    2.44   0
   9   9   5   17.21    2.47   0
   9  10   5    1.98    2.92   0
 -10   0  11    0.70    2.22   0
 -10   5   6   20.28    2.76   0
 -10   8   5    1.36    2.28   0
  -9  -3  13    7.26    3.71   0
  -9  -2  11   30.87    2.87   0
  -9   0   8    1.77    2.94   0
  -9   1   7    1.67    2.83   0
  -9   2   6   16.69    2.68   0
  -9   5   4  122.46    3.29   0
  -9   8   3  102.11    2.77   0
  -8  -3  10  188.34    4.52   0
  -8  -1   7   29.39    2.90   0
  -8   0   6  247.06    4.09   0
  -8   1   5   28.91    2.76   0
  -8   4   3    2.08    2.21   0
  -8   6   2   25.24    2.27   0
  -8  10   1   34.92    2.36   0
  -8  11   1    1.25    2.02   0
  -8  12   1   34.70    2.29   0
  -8  13   1    2.48    2.05   0
  -8  14   1   -0.12    2.74   0
  -7  -3   8   -0.09    2.77   0
  -7   9   0  525.48    4.20   0
  -7  14   0  119.37    2.88   0
  -7  15   0   14.49    2.34   0
  -6  -1   4  248.85    4.15   0
  -6   3   1    9.96    2.29   0
  -6   5   0   15.03    2.13   0
  -6   8  -1  467.63    4.39   0
  -6   9  -1  170.62    2.96   0
  -6  15  -1   40.10    2.40   0
  -5  -7  15   14.92    4.64   0
  -5  -2   4   12.00    2.78   0
  -5  -1   3    2.03    2.60   0
  -5   3   0 1511.88    7.59   0
  -5   9  -2 1181.15    5.90   0
  -5  10  -2    0.83    2.04   0
  -5  14  -2    6.93    2.07   0
  -5  15  -2   88.54    3.05   0
  -4   6  -2  255.36    3.36   0
  -4  12  -3  151.57    3.44   0
  -3   1   0  309.07    4.48   0
  -3   8  -3  173.71    3.22   0
  -3  16  -3   55.30    3.04   0
  -2  -8  16   15.30    2.84   0
  -2  -8  17   14.87    3.20   0
  -2  -8  18    3.00    3.25   0
  -2  -8  19    4.48    2.90   0
  -2  -6   8  412.62    6.80   0
  -1  -8  15   16.57    2.80   0
  -1  -8  16    2.83    2.76   0
  -1  -8  17    5.74    2.80   0
  -1  -8  18   37.51    3.21   0
  -1  -8  19   31.07    3.34   0
  -1  -3   3 1602.72   18.10   0
  -1  10  -4  129.45    3.42   0
  -1  13  -4   70.91    2.75   0
  -1  14  -4   71.53    3.21   0
  -1  18  -3    2.40    2.21   0
   0  -3   3 4632.78   20.82   0
   0   9  -4   61.29    2.98   0
   0  15  -4   88.00    3.28   0
   1  -2   2  102.77    3.82   0
   1  14  -4   48.17    2.90   0
   2  -7  14   21.14    2.26   0
   2  -7  15    2.46    2.67   0
   2  -7  17    5.02    2.78   0
   2  -7  18   43.07    3.11   0
   2  -5   7  430.78    4.35   0
   3  -6  12  237.84    3.81   0
   3  -4   6  153.44    2.99   0
   3   3  -1  149.68    4.79   0
   3   5  -2   87.18    5.70   0
   4  -5  11  281.32    3.91   0
   4  -4   8   36.97    2.62   0
   4  -3   6   64.28    2.74   0
   4  -1   3  187.03    3.25   0
   4   0   2   95.78    2.79   0
   5  -4  11   14.81    2.51   0
   5  -3   8   80.85    2.50   0
   5  -2   6   70.36    2.47   0
   6  -3  11    2.12    1.95   0
   6  -3  12   13.09    2.14   0
   6   0   5    2.94    2.11   0
   6   1   4    3.39    2.64   0
   6   2   3   32.35    2.83   0
   6   3   2   80.90    2.74   0
   6   7   0  424.39    5.68   0
   7  -2  14   12.98    2.26   0
   7  -1  10    2.48    2.01   0
   7   0   8    2.07    2.69   0
   7   1   6    1.47    2.19   0
   7   2   5    0.65    2.22   0
   7   3   4    2.91    2.72   0
   7   4   3   28.30    2.36   0
   7   6   2  122.66    3.46   0
   8   1  10    6.54    2.16   0
   8   1  11   67.12    2.97   0
   8   2   8   -2.30    2.03   0
   8   3   7    2.87    2.61   0
   8   5   5  101.25    3.12   0
   8   6   4   24.46    2.40   0
   8   9   3   21.10    2.76   0
   9   4  10  119.35    2.95   0
   9   5   9    9.20    2.80   0
   9   7   7    7.37    2.75   0
   9   8   6    3.46    2.31   0
 -11   4   9    3.30    2.47   0
 -11   5   8    2.91    2.81   0
 -10  -1  12   16.24    2.94   0
 -10   1   9   11.79    2.92   0
 -10   2   8   10.84    2.30   0
 -10   3   7   18.52    2.85   0
 -10   7   5    1.28    2.24   0
 -10  10   4   31.98    2.48   0
  -9  -1   9    5.39    2.83   0
  -9   3   5   32.13    2.32   0
  -9   7   3    1.49    2.17   0
  -9  11   2   31.91    2.93   0
  -9  12   2   14.24    2.18   0
  -8  -4  12   27.26    3.80   0
  -8   2   4   27.28    2.33   0
  -8   9   1   46.21    2.37   0
  -7   3   2  425.78    4.21   0
  -7   5   1   60.22    2.43   0
  -7   8   0   99.36    2.63   0
  -6  -2   5   25.00    2.73   0
  -6   0   3    0.03    2.14   0
  -6   7  -1   23.22    2.61   0
  -6  16  -1    1.46    2.34   0
  -5  -3   5    3.44    3.12   0
  -5   0   2   -0.15    2.19   0
  -5   5  -1    4.05    1.91   0
  -5   8  -2  675.14    4.74   0
  -5  16  -2    2.99    2.12   0
  -4  -2   3 1891.47   11.78   0
  -4  -1   2  322.59    5.01   0
  -4  10  -3  156.57    3.13   0
  -4  11  -3   40.97    2.38   0
  -4  13  -3   80.79    2.67   0
  -4  14  -3   16.17    2.09   0
  -4  18  -2   39.49    2.79   0
  -3   7  -3   64.04    2.53   0
  -3  17  -3   16.59    2.86   0
  -2  -2   2  277.42    8.35   0
  -2   6  -3  445.83    4.63   0
  -2  11  -4  759.71    5.54   0
  -2  12  -4   55.24    2.54   0
  -2  13  -4  154.14    3.44   0
  -2  14  -4    5.69    2.87   0
  -2  18  -3   10.68    2.36   0
  -1  -6   8   31.72    3.24   0
  -1   3  -2  245.22    4.95   0
  -1   9  -4   21.07    2.57   0
  -1  15  -4   13.64    2.66   0
  -1  19  -3   16.41    3.00   0
   0  -7  11   32.17    2.97   0
   0  -6   8    1.88    2.00   0
   0  -5   6   12.19    2.69   0
   0   3  -2 2834.41   17.77   0
   0  19  -3    2.60    2.76   0
   1  -7  12  147.66    3.11   0
   1   9  -4   35.12    3.26   0
   1  15  -4    5.14    2.49   0
   2  -7  16    1.87    2.31   0
   2  -6  10   48.60    2.35   0
   2  11  -4   88.07    4.36   0
   2  12  -4    9.45    3.02   0
   2  13  -4   13.11    3.45   0
   2  18  -3    1.53    3.25   0
   3  -6  13    1.84    2.20   0
   3  -6  18   12.61    2.88   0
   3  -5   9    1.66    2.67   0
   4  -5  12  188.54    3.13   0
   4   7  -2  168.06    5.99   0
   5  -4  12   46.47    2.28   0
   6  -3  13   97.62    2.68   0
   6  -3  14    6.33    2.11   0
   6  -3  15   22.34    2.35   0
   6  -3  16   32.42    2.54   0
   6  -2   9    8.67    2.10   0
   6  -1   7   91.90    2.63   0
   6   5   1   45.42    2.76   0
   7  -1  11    2.87    2.03   0
   7  -1  12   13.91    2.14   0
   7   0   9    3.53    2.45   0
   7   1   7   69.49    2.99   0
   7   9   1    5.57    2.61   0
   7  14   1   22.36    3.82   0
   8   1  12   19.31    2.39   0
   8   1  13    3.37    2.20   0
   8   2   9    5.20    2.10   0
   8   4   6   11.85    2.28   0
   8   7   4    6.20    2.61   0
   8  10   3   18.25    2.86   0
   9   5  10    8.61    2.93   0
   9   6   8    0.48    2.27   0
   9   8   7    5.69    2.92   0
   9   9   6   45.58    2.70   0
 -11   6   7   26.72    3.06   0
 -10   0  10    7.37    3.02   0
 -10   4   6    2.37    2.06   0
 -10   6   5    0.15    2.26   0
 -10   8   4    9.14    2.29   0
 -10   9   4   24.78    2.34   0
  -9   4   4    4.10    2.15   0
  -9   6   3  194.56    3.16   0
  -9   9   2   18.36    2.19   0
  -9  10   2    5.54    2.13   0
  -8  -5  15    1.27    5.37   0
  -8  -2   8   97.37    3.40   0
  -8   3   3   15.45    2.26   0
  -8   5   2   11.17    2.23   0
  -8   7   1    8.46    2.61   0
  -8   8   1   19.70    2.16   0
  -7  -1   5    3.08    2.55   0
  -7   0   4    1.71    2.63   0
  -7   1   3  147.37    3.43   0
  -7   7   0    5.29    2.11   0
  -7  12  -1   35.83    2.75   0
  -7  13  -1    8.94    2.63   0
  -6  -3   6  161.84    4.37   0
  -6   1   2  108.71    3.00   0
  -6   4   0    7.63    2.19   0
  -6  12  -2   19.56    2.58   0
  -5  -7  16    4.56    4.38   0
  -5   1   1    1.59    2.12   0
  -5   7  -2   59.65    2.38   0
  -5  17  -2    1.34    2.27   0
  -4  -7  13   69.79    4.78   0
  -4   0   1    2.16    2.81   0
  -4   3  -1  267.99    3.69   0
  -4   5  -2  813.53    5.54   0
  -4   9  -3  554.87    4.54   0
  -4  15  -3    4.70    2.04   0
  -4  16  -3   10.59    2.67   0
  -3   4  -2   47.69    2.39   0
  -3  18  -3   46.63    3.14   0
  -2  -7  11   39.01    2.95   0
  -2  -1   1    7.16    3.35   0
  -2   9  -4   38.07    2.97   0
  -2  10  -4  371.60    4.15   0
  -2  15  -4   16.76    2.77   0
  -2  19  -3    2.07    2.90   0
  -1  -7  11   20.55    2.86   0
  -1  -5   6    5.86    2.65   0
  -1   5  -3  112.92    3.66   0
  -1   8  -4   10.55    2.57   0
  -1  16  -4   23.77    2.82   0
   0  -7  12   19.86    2.82   0
   0   5  -3  853.26    7.92   0
   0   8  -4   48.82    2.95   0
   0  16  -4   42.01    2.98   0
   1  -7  13   35.91    2.43   0
   1  -7  14   89.07    3.14   0
   1  -7  18    7.77    2.97   0
   1  -7  19   12.76    2.51   0
   1  -6   9   63.00    2.56   0
   1  -4   5 3627.58   13.55   0
   1  16  -4   23.00    3.19   0
   1  19  -3   52.95    3.25   0
   2  -6  11  115.21    3.29   0
   2  -3   4  227.23    3.77   0
   2   6  -3 1568.75   22.04   0
   2  14  -4  541.54    7.12   0
   3  -6  14  107.56    2.78   0
   3  -6  15   16.08    2.33   0
   3  -6  16   19.87    2.25   0
   3  -6  17   17.91    2.45   0
   3  -4   7    0.67    1.93   0
   3  -3   5  345.04    3.95   0
   3  17  -3    4.93    3.91   0
   4  -5  13    2.98    2.19   0
   4  -5  14    2.43    2.09   0
   4  -5  15    2.05    2.63   0
   4  -5  16    4.34    2.71   0
   4  -5  17   17.55    2.45   0
   4  -4   9    0.81    1.93   0
   4  -2   5   15.64    2.06   0
   5  -4  13   25.21    2.23   0
   5  -4  14   20.77    2.36   0
   5  -4  15   10.28    2.23   0
   5  -4  16    4.23    2.35   0
   5  -4  17    2.21    2.25   0
   5  -3   9   23.40    2.17   0
   5  -2   7    4.46    2.06   0
   5  -1   5    1.75    2.05   0
   5   0   4    1.42    2.63   0
   5   3   1   22.42    2.30   0
   5   7  -1  140.52    4.33   0
   6  -2  10   97.31    2.59   0
   6  -2  11    5.13    2.37   0
   6  -1   8  637.91    4.84   0
   6   0   6  281.55    3.49   0
   7  -1  13    8.39    2.18   0
   7  -1  14    2.29    2.13   0
   7   0  10    5.88    2.58   0
   7   2   6  318.07    3.72   0
   7   4   4   65.96    2.97   0
   7   5   3   77.25    2.65   0
   7   7   2    8.25    2.62   0
   7  10   1   78.87    3.29   0
   7  11   1   17.46    3.21   0
   7  13   1    5.38    3.49   0
   8   2  10   14.13    2.28   0
   8   2  11   28.55    2.83   0
   8   3   8    4.45    2.15   0
   8   4   7   78.74    3.00   0
   8   5   6   24.65    2.75   0
   8   6   5   34.28    2.73   0
   8   8   4    2.53    2.57   0
   8  11   3    1.72    2.57   0
   8  12   3   -1.50    2.76   0
   8  13   3    2.30    2.85   0
   9   6   9  109.36    2.97   0
   9   7   8   39.12    2.49   0
   9   9   7    2.99    2.89   0
 -11   2  10    7.08    3.04   0
 -11   3   9   15.55    2.54   0
 -11   4   8   13.37    2.54   0
 -11   5   7   11.75    2.91   0
 -10  -1  11   17.04    3.34   0
 -10   2   7    7.50    2.86   0
 -10   5   5   18.02    2.34   0
 -10   7   4  101.05    2.74   0
 -10  10   3   24.69    2.97   0
  -9  -3  12    7.00    3.30   0
  -9  -2  10    1.65    2.80   0
  -9   0   7  113.54    3.45   0
  -9   1   6   22.68    2.82   0
  -9   2   5   88.26    3.07   0
  -9   5   3    7.06    2.69   0
  -9   8   2   48.05    2.41   0
  -8   4   2   12.82    2.79   0
  -8  10   0  176.52    3.35   0
  -8  11   0   40.45    2.32   0
  -8  12   0   10.71    2.24   0
  -8  13   0   24.27    2.34   0
  -8  14   0    6.00    2.24   0
  -7  -4   9    2.16    3.44   0
  -7  -2   6   56.53    3.08   0
  -7   2   2   85.88    3.12   0
  -7   4   1  232.23    3.31   0
  -7   6   0   36.78    2.28   0
  -7   9  -1    6.60    2.47   0
  -7  10  -1   78.15    2.39   0
  -7  11  -1   20.80    2.09   0
  -7  14  -1   22.61    2.39   0
  -7  15  -1    8.88    2.26   0
  -6   2   1  457.99    4.43   0
  -6   6  -1  131.81    2.78   0
  -6  10  -2   21.92    2.24   0
  -6  11  -2   57.96    2.47   0
  -6  13  -2   44.17    2.38   0
  -6  14  -2    6.34    2.24   0
  -6  15  -2    7.47    2.18   0
  -5  -7  17  105.83    5.21   0
  -5  -7  18  162.90    5.96   0
  -5  -5   8   22.43    5.56   0
  -5   4  -1   42.71    2.21   0
  -5  11  -3   63.87    2.90   0
  -5  12  -3   19.06    2.20   0
  -5  13  -3   19.70    2.71   0
  -5  14  -3   50.72    2.89   0
  -4  -3   4  577.37    7.98   0
  -4   8  -3  270.95    3.49   0
  -4  17  -3    7.94    2.33   0
  -3  -7  12   26.72    3.76   0
  -3   2  -1    3.65    2.15   0
  -3   6  -3  733.80    5.29   0
  -3  10  -4  381.20    4.42   0
  -3  11  -4  300.70    3.83   0
  -3  12  -4   80.80    2.67   0
  -3  13  -4    9.06    2.14   0
  -3  14  -4   14.12    2.57   0
  -2   3  -2  499.55    5.53   0
  -2  16  -4   83.63    3.23   0
  -1  17  -4   78.52    3.34   0
   0  17  -4   36.10    3.02   0
   1  -7  15    9.58    2.21   0
   1  -7  16    2.25    2.19   0
   1  -7  17    0.44    2.30   0
   1  -5   7  170.20    3.35   0
   2  -6  12  256.79    3.96   0
   2  -5   8   84.17    2.74   0
   2  -4   6  767.93    5.84   0
   2  10  -4    7.30    3.38   0
   2  15  -4    7.02    3.47   0
   3  -5  10  200.84    3.28   0
   4  -4  10   90.35    2.97   0
   4  -3   7   29.28    2.12   0
   4   3   0    0.24    2.58   0
   5  -3  10  112.79    2.63   0
   5   1   3  400.30    4.17   0
   5   2   2  236.46    3.66   0
   5   5   0  156.09    3.83   0
   6  -2  12   36.65    2.24   0
   6  -2  13    2.85    2.60   0
   6  -2  16   11.13    2.71   0
   6   1   5   50.84    2.50   0
   6   3   3   93.33    3.11   0
   6   4   2  381.01    4.26   0
   6   8   0  188.00    4.17   0
   6  16   0   22.12    4.87   0
   7   0  11    4.21    2.10   0
   7   1   8    3.57    2.17   0
   7   3   5  366.42    3.96   0
   7  12   1   36.09    3.44   0
   8   2  12   33.69    2.41   0
   8   2  13    4.67    2.26   0
   8   3   9    8.52    2.11   0
   9   8   8   -2.36    2.45   0
 -11   6   6    1.61    2.82   0
 -10  -2  13   12.14    2.99   0
 -10   0   9   -0.89    2.95   0
 -10   1   8    5.46    2.25   0
 -10   3   6    9.97    2.28   0
 -10   6   4   10.25    2.32   0
 -10   9   3   24.16    2.41   0
  -9  -4  15    1.06    4.23   0
  -9  -1   8   48.35    3.17   0
  -9   3   4   43.07    2.57   0
  -9   7   2   18.32    2.29   0
  -9  10   1    0.94    2.58   0
  -9  11   1   -1.06    2.22   0
  -9  12   1    4.94    2.19   0
  -8  -3   9   21.07    3.14   0
  -8  -1   6   89.84    3.32   0
  -8   0   5   -0.70    2.50   0
  -8   1   4   52.07    2.80   0
  -8   6   1   26.83    2.29   0
  -8   9   0   92.02    2.55   0
  -7   8  -1   47.51    2.23   0
  -6   8  -2   13.78    2.69   0
  -6   9  -2    5.27    2.01   0
  -6  16  -2   41.95    2.47   0
  -5   2   0   51.21    2.61   0
  -5   6  -2   28.43    2.05   0
  -5   9  -3    4.05    2.53   0
  -5  10  -3   60.41    2.37   0
  -5  15  -3   99.53    2.74   0
  -4   1   0  697.69    5.93   0
  -4   7  -3   40.12    2.42   0
  -4  18  -3   28.76    3.15   0
  -3  -6   9  109.32    5.27   0
  -3   9  -4  586.05    5.07   0
  -3  15  -4  111.39    2.85   0
  -3  16  -4   23.94    2.85   0
  -2  -7  12   14.83    3.26   0
  -2   5  -3   14.38    2.22   0
  -2   8  -4   16.70    2.33   0
  -2  17  -4  101.30    3.44   0
  -1  -7  12  154.56    3.73   0
   0  -7  13  101.89    2.86   0
   0  -7  14   13.86    2.93   0
   0  -7  18   44.81    3.10   0
   0  -7  19   -0.31    2.37   0
   0  -6   9    2.83    2.44   0
   1  -6  10  156.34    3.11   0
   1   5  -3  180.20    5.87   0
   1   8  -4   50.31    3.44   0
   1  17  -4   13.42    3.07   0
   2  -6  13   95.77    2.77   0
   2  -6  18   52.15    3.10   0
   2  -6  19   13.32    2.48   0
   2  -2   3 1585.26    9.06   0
   2   1   0 1355.27   11.75   0
   2  19  -3    2.20    3.37   0
   3  -5  11    3.59    2.20   0
   3  -4   8   27.39    2.80   0
   3  -2   4   29.68    2.25   0
   4  -4  11   17.66    2.27   0
   4  -1   4   37.27    2.28   0
   4   5  -1  886.13    8.61   0
   5  -3  11    6.55    2.08   0
   5  -3  12   63.85    2.76   0
   5  -2   8  189.87    2.99   0
   5  -1   6   13.47    2.05   0
   6  -2  14   31.79    2.26   0
   6  -2  15    2.24    2.27   0
   6  -1   9  272.12    3.36   0
   6   0   7    2.76    2.31   0
   6   2   4   20.62    2.26   0
   6   6   1  129.72    3.48   0
   7   0  12    0.71    2.12   0
   7   0  13   46.59    2.43   0
   7   0  14    0.20    2.21   0
   7   1   9    5.67    2.10   0
   7   2   7  223.22    3.29   0
   7   6   3    3.71    2.53   0
   7   8   2   89.33    3.31   0
   8   3  10   26.16    2.40   0
   8   3  11   36.22    2.47   0
   8   4   8    9.51    2.09   0
   8   5   7    1.51    2.19   0
   8   6   6    2.28    2.14   0
   8   7   5   23.22    2.34   0
   8   9   4    0.50    2.17   0
   8  10   4    3.98    2.68   0
 -11   2   9    6.69    3.09   0
 -11   3   8   11.06    2.45   0
 -11   4   7    4.17    2.34   0
 -10   4   5    7.19    2.22   0
 -10   5   4   22.95    2.72   0
 -10   8   3    3.72    2.24   0
  -9   4   3  136.61    3.00   0
  -9   6   2    4.95    2.19   0
  -9   9   1    2.12    2.11   0
  -8  -4  11    0.96    3.18   0
  -8   2   3  110.53    2.84   0
  -8   5   1   26.15    2.31   0
  -8   8   0    8.00    2.07   0
  -7  -3   7    8.45    2.84   0
  -7   3   1   28.50    2.37   0
  -7   5   0   42.05    2.37   0
  -7   7  -1    3.28    2.09   0
  -6   3   0   50.93    2.52   0
  -6   5  -1   48.18    2.28   0
  -5   8  -3  174.21    3.29   0
  -5  16  -3   20.11    2.36   0
  -5  17  -3    0.65    2.73   0
  -4  -7  14    4.39    3.60   0
  -4   4  -2  423.34    4.16   0
  -4  11  -4   35.05    2.36   0
  -4  12  -4   76.18    2.63   0
  -4  13  -4  276.88    3.51   0
  -4  14  -4   70.10    2.53   0
  -3  -7  13   29.34    3.55   0
  -3  17  -4   11.04    2.83   0
  -2  18  -4   -0.44    2.77   0
  -1  -7  13   16.29    2.79   0
  -1  -7  19    1.61    2.92   0
  -1   7  -4  425.57    4.70   0
  -1  18  -4   27.26    2.37   0
   0  -7  15  119.56    3.02   0
   0  -7  16   10.35    2.28   0
   0  -7  17    2.47    2.16   0
   0   7  -4  110.44    3.43   0
   0  18  -4    1.25    2.64   0
   1  -6  11  197.97    3.74   0
   2  -6  14   32.63    2.35   0
   2  -6  15   25.24    2.36   0
   2  -6  16   74.21    2.73   0
   2  -6  17  106.53    2.94   0
   2  -5   9  120.53    2.91   0
   2  -1   2 3321.95   13.91   0
   2  16  -4   97.13    3.99   0
   3  -5  12    9.26    2.28   0
   3  -5  13   56.74    2.93   0
   3  -5  17   28.20    2.72   0
   3  -5  18    2.23    2.32   0
   3  -3   6   15.57    2.02   0
   3  -1   3  190.11    3.43   0
   3   2   0    7.54    2.70   0
   4  -4  12  253.89    3.38   0
   4  -4  13   10.60    2.62   0
   4  -4  17   10.51    2.20   0
   4  -4  18   44.32    2.69   0
   4  -3   8    8.17    2.01   0
   4  -2   6  146.00    2.76   0
   4   0   3   13.93    2.14   0
   4   1   2  290.81    3.97   0
   4   2   1 1537.78    8.57   0
   5  -3  13    2.50    2.09   0
   5  -3  14  177.33    3.04   0
   5  -3  15  133.56    2.86   0
   5  -3  16    2.35    2.19   0
   5  -3  17   -1.00    2.27   0
   5  -2   9  427.40    3.85   0
   5   0   5   49.52    2.81   0
   6  -1  10   12.04    2.01   0
   6  -1  11    6.98    1.99   0
   6   0   8  287.98    3.82   0
   6   1   6  258.56    3.47   0
   6   9   0   26.35    3.09   0
   7   1  10    2.75    2.07   0
   7   1  11    5.13    2.65   0
   7   2   8    3.73    2.12   0
   7   3   6  320.46    3.77   0
   7   4   5   85.13    2.67   0
   7   5   4   27.08    2.30   0
   7   9   2    9.31    2.60   0
   8   3  12   14.39    2.35   0
   8   4   9    4.04    2.23   0
   8   4  10   -0.43    2.73   0
   8   5   8    3.75    2.54   0
   8   7   6   31.93    2.90   0
   8   8   5   70.89    2.64   0
   8  11   4   38.63    2.95   0
   8  12   4    2.37    2.86   0
   8  13   4   27.88    3.06   0
 -11   1  10    3.35    2.53   0
 -11   5   6    1.26    2.26   0
 -10  -2  12   13.02    3.03   0
 -10  -1  10    1.19    2.84   0
 -10   1   7   12.54    2.86   0
 -10   2   6   30.98    2.91   0
 -10   3   5   34.10    2.87   0
 -10   7   3    0.65    2.20   0
 -10   9   2   24.46    2.93   0
 -10  10   2   38.52    2.51   0
  -9  -4  14    5.83    4.06   0
  -9  -3  11   62.41    3.75   0
  -9  -2   9    0.91    2.70   0
  -9   0   6    1.65    2.79   0
  -9   1   5  102.65    3.38   0
  -9   2   4    7.91    2.60   0
  -9   5   2    1.47    2.64   0
  -9   8   1    9.97    2.26   0
  -8  -5  14    2.37    5.47   0
  -8  -2   7   10.76    2.69   0
  -8   3   2   53.91    2.46   0
  -8   7   0   37.48    2.31   0
  -8  10  -1    3.58    2.56   0
  -8  11  -1    4.41    2.21   0
  -8  12  -1    4.37    2.02   0
  -8  13  -1   14.51    2.32   0
  -8  14  -1    9.83    2.30   0
  -7  -5  11   40.45    4.85   0
  -7   0   3   69.69    3.05   0
  -7   4   0   11.22    2.56   0
  -7  10  -2    5.20    1.96   0
  -7  11  -2   78.34    2.45   0
  -7  12  -2    4.70    2.09   0
  -7  13  -2   10.69    2.16   0
  -7  14  -2   21.02    2.30   0
  -7  15  -2    9.88    2.28   0
  -6  -4   7    3.92    3.64   0
  -6  -1   3   52.14    2.87   0
  -6   0   2    3.89    2.73   0
  -6   7  -2  207.49    3.06   0
  -6  11  -3   16.75    2.11   0
  -6  12  -3    3.07    2.12   0
  -6  13  -3    7.74    2.28   0
  -6  14  -3   12.59    2.29   0
  -6  15  -3   12.13    2.67   0
  -5  -4   6    0.19    3.25   0
  -5   3  -1   24.94    2.24   0
  -5   5  -2   24.00    2.07   0
  -4  -7  15   60.39    4.17   0
  -4  -7  19   -0.53    3.36   0
  -4   2  -1 1287.14    7.24   0
  -4   6  -3   56.05    2.28   0
  -4   9  -4  139.12    3.36   0
  -4  10  -4    3.20    2.19   0
  -4  15  -4    9.51    2.21   0
  -4  16  -4   15.14    2.37   0
  -3  -1   1   17.72    2.83   0
  -3   3  -2  920.47    6.23   0
  -3   5  -3   19.45    2.18   0
  -3   8  -4  655.17    5.03   0
  -3  18  -4    5.61    3.03   0
  -2  -7  13  113.50    3.53   0
  -2  -7  19   -1.16    3.39   0
  -2  -6   9    1.51    2.88   0
  -2   7  -4   64.94    2.58   0
  -2  12  -5  158.41    3.43   0
  -2  13  -5   16.90    2.71   0
  -1  -7  14  115.20    3.43   0
  -1  -7  15    9.29    2.78   0
  -1  -7  16   41.11    2.96   0
  -1  -7  17   14.18    2.88   0
  -1  -7  18   -2.42    2.99   0
  -1  -6   9   12.77    2.55   0
  -1  11  -5  338.74    4.57   0
  -1  12  -5  590.50    5.44   0
  -1  13  -5    5.26    2.83   0
  -1  14  -5  238.78    4.28   0
  -1  19  -4    2.84    2.91   0
   0  -6  10   22.29    2.48   0
   0  -5   7  266.80    4.42   0
   0  -4   5   86.41    3.21   0
   0  12  -5   83.36    3.35   0
   0  13  -5    1.94    2.63   0
   0  14  -5    1.34    2.68   0
   1  -6  12    7.12    2.75   0
   1  -6  19   66.51    3.26   0
   1  -5   8  109.54    2.91   0
   1  -3   4    6.44    2.13   0
   1  18  -4    2.85    3.21   0
   2  -5  10   50.87    2.90   0
   2  -4   7   69.20    2.63   0
   2  -3   5 1704.89    8.33   0
   2   0   1    1.12    2.56   0
   2   9  -4    0.11    2.96   0
   3  -5  14   30.75    2.40   0
   3  -5  15   15.05    2.18   0
   3  -5  16   34.63    2.25   0
   3  -4   9  274.33    3.48   0
   3   0   2    1.07    2.10   0
   3   1   1  292.70    4.79   0
   3  18  -3   40.79    4.76   0
   4  -4  14    4.28    2.03   0
   4  -4  15   46.94    2.52   0
   4  -4  16  106.98    2.83   0
   4  -3   9  150.31    2.80   0
   5  -2  10   31.82    2.24   0
   5  -1   7   34.13    2.32   0
   5   1   4  156.66    3.45   0
   5   4   1   49.28    2.91   0
   5   8  -1  674.61    7.68   0
   6  -1  12   20.36    2.15   0
   6  -1  13   86.74    2.53   0
   6  -1  14   -2.62    2.06   0
   6  -1  15    7.73    2.22   0
   6  -1  16    1.34    2.14   0
   6   2   5  269.82    3.58   0
   6   4   3  124.29    3.30   0
   6   5   2    1.89    2.11   0
   6   7   1   23.51    2.80   0
   6  10   0   10.97    3.01   0
   6  15   0    0.22    3.87   0
   7   1  12   12.20    2.08   0
   7   1  13    9.58    2.24   0
   7   1  14   -2.17    2.12   0
   7   2   9   19.74    2.19   0
   7   3   7  366.00    3.92   0
   7   7   3   48.66    2.89   0
   7  10   2    2.02    2.96   0
   8   4  11   72.76    2.59   0
   8   4  12    0.96    2.31   0
   8   5   9   11.31    2.29   0
   8   6   7   56.98    2.68   0
   8   9   5    0.16    2.74   0
 -11   2   8   12.17    2.92   0
 -11   3   7    2.98    2.26   0
 -11   4   6    1.41    2.78   0
 -11   6   5   45.08    2.66   0
 -10   0   8  146.00    3.80   0
 -10   4   4   11.29    2.17   0
 -10   6   3   19.72    2.40   0
 -10   8   2    5.85    2.33   0
  -9  -1   7    3.84    2.75   0
  -9   3   3   27.19    2.39   0
  -9   7   1   48.85    2.52   0
  -9  10   0   13.70    2.19   0
  -9  11   0    0.64    2.19   0
  -9  12   0    4.10    2.12   0
  -8   4   1   11.22    2.25   0
  -8   6   0   13.82    2.22   0
  -8   9  -1    4.98    2.07   0
  -7  -1   4   15.26    2.30   0
  -7   1   2  160.07    3.12   0
  -7   6  -1  205.45    3.08   0
  -7   9  -2   11.15    1.93   0
  -6  -5   9    2.38    4.45   0
  -6  -2   4   34.64    2.72   0
  -6   1   1   15.14    2.35   0
  -6   4  -1  122.42    2.77   0
  -6   6  -2    7.98    1.97   0
  -6   9  -3   67.72    2.89   0
  -6  10  -3    7.09    2.12   0
  -6  16  -3   28.07    2.40   0
  -5  -2   3  164.46    3.97   0
  -5  -1   2  686.91    5.96   0
  -5   0   1  578.50    5.27   0
  -5   7  -3  118.63    2.66   0
  -5  11  -4   20.18    2.74   0
  -5  12  -4   22.39    2.30   0
  -5  13  -4   16.30    2.15   0
  -5  14  -4   39.38    2.89   0
  -4  -7  16    9.55    3.47   0
  -4  -7  17    2.46    3.33   0
  -4  -7  18    0.60    3.33   0
  -4  -6  10  186.72    7.10   0
  -4  17  -4    3.11    2.33   0
  -3  -7  14    1.29    2.82   0
  -3  -7  19   13.05    2.95   0
  -3  -2   2  145.20    4.81   0
  -3   0   0   34.32    2.73   0
  -3   7  -4   67.38    2.57   0
  -2  -7  14    2.61    2.68   0
  -2  -7  18    3.33    2.63   0
  -2   1  -1  469.43    5.97   0
  -2  11  -5   88.61    2.97   0
  -2  14  -5    5.43    2.13   0
  -2  15  -5   26.22    2.78   0
  -1   4  -3   11.57    2.19   0
  -1  10  -5   12.51    2.68   0
  -1  15  -5   58.12    2.56   0
  -1  16  -5   36.23    2.93   0
   0  11  -5   25.91    2.72   0
   0  15  -5    5.15    2.66   0
   0  19  -4    4.04    2.61   0
   1  -6  13   21.76    2.69   0
   1  -6  14  161.42    3.50   0
   1  -6  16  100.30    3.31   0
   1  -6  17    4.71    2.76   0
   1  -6  18    6.41    2.31   0
   1  -4   6  254.42    4.33   0
   2  -5  11    2.93    2.74   0
   2  -5  19    2.01    2.87   0
   2  17  -4   -0.46    3.47   0
   3  -4  10  216.58    3.64   0
   3  -3   7  110.45    3.05   0
   3  -2   5  247.40    3.84   0
   4  -3  10    9.94    1.94   0
   4  -2   7  317.39    3.53   0
   4  -1   5  196.89    3.13   0
   5  -2  11   26.43    2.05   0
   5  -2  12    0.70    2.51   0
   5  -2  17    9.25    2.35   0
   5  -1   8  679.62    4.94   0
   5   2   3   12.17    2.21   0
   5   3   2   33.19    2.34   0
   5   6   0  603.47    6.26   0
   6   0   9   -2.05    2.01   0
   6   0  10  167.08    3.34   0
   6   1   7   84.87    2.68   0
   6   3   4    7.94    2.18   0
   7   2  10   91.90    2.63   0
   7   3   8   22.74    2.72   0
   7   4   6   66.33    2.53   0
   7   5   5  340.39    3.76   0
   7   6   4   91.96    2.74   0
   7   8   3    1.95    2.72   0
   7  11   2   81.23    3.54   0
   7  15   2    9.02    3.38   0
   8   5  10    1.96    2.19   0
   8   5  11    5.70    2.69   0
   8   6   8    4.32    2.10   0
   8   7   7   38.71    2.48   0
   8   8   6    0.05    2.27   0
   8  10   5   96.32    2.90   0
   8  11   5   13.19    2.84   0
 -11   1   9    2.74    2.31   0
 -11   5   5    6.76    2.40   0
 -10  -2  11   75.15    3.88   0
 -10  -1   9   11.10    2.85   0
 -10   5   3    2.65    2.26   0
 -10   7   2    6.39    2.24   0
 -10  10   1   11.05    2.77   0
  -9   4   2   56.16    2.49   0
  -9   6   1   44.92    2.36   0
  -9   9   0    1.89    2.07   0
  -8  -3   8   -0.35    2.88   0
  -8  -1   5   27.84    2.92   0
  -8   0   4   49.42    2.51   0
  -8   1   3    0.76    2.23   0
  -8   2   2    9.94    2.64   0
  -8   8  -1    3.49    1.94   0
  -7  -2   5  133.81    3.60   0
  -7   2   1    1.04    2.18   0
  -7   5  -1   54.93    2.71   0
  -7   8  -2   93.70    2.45   0
  -6   2   0   54.66    2.54   0
  -6   8  -3   23.49    2.48   0
  -5   1   0  414.10    4.47   0
  -5   4  -2   80.53    2.49   0
  -5   6  -3    0.00    2.36   0
  -5  10  -4   37.98    2.28   0
  -5  15  -4   28.66    2.40   0
  -5  16  -4   34.68    2.35   0
  -4   3  -2   33.75    2.63   0
  -4   5  -3   81.13    2.48   0
  -4   8  -4   75.55    2.66   0
  -3  -7  15    0.17    2.96   0
  -3  -7  16  163.44    4.45   0
  -3  -7  17   35.97    3.45   0
  -3  -7  18    1.81    2.66   0
  -3  11  -5  380.56    4.14   0
  -3  12  -5  216.31    3.25   0
  -3  13  -5   14.03    2.17   0
  -3  14  -5    9.12    2.08   0
  -3  15  -5  249.71    4.00   0
  -2  -7  15    9.81    2.62   0
  -2  -7  16   30.95    2.86   0
  -2  -7  17   58.22    3.22   0
  -2   4  -3   55.39    2.67   0
  -2   6  -4    3.95    2.17   0
  -2  10  -5  595.32    5.05   0
  -2  16  -5    3.83    2.17   0
  -1  -6  10  110.16    3.57   0
  -1  -5   7   93.25    3.76   0
  -1   6  -4    7.11    2.12   0
  -1   9  -5   47.50    2.87   0
  -1  17  -5    3.05    2.73   0
   0  -6  11   32.17    2.83   0
   0  -6  19    5.11    2.82   0
   0  -6  20   25.95    2.59   0
   0  10  -5   55.20    2.87   0
   0  16  -5    2.36    2.62   0
   1  -6  15   19.25    2.21   0
   1  -5   9   69.04    3.06   0
   1   3  -2  195.92    9.56   0
   1   7  -4   49.27    3.39   0
   1  12  -5  182.87    4.38   0
   1  13  -5   64.40    3.59   0
   1  14  -5  543.61    6.33   0
   1  19  -4   -1.47    3.26   0
   2  -5  12  335.51    4.34   0
   2  -5  17    7.48    2.71   0
   2  -5  18   35.82    2.56   0
   3  -4  11   84.44    2.68   0
   3  -4  18    3.09    2.65   0
   3  -4  19    0.96    2.43   0
   4  -3  11    3.76    2.01   0
   4  -3  17   67.36    2.60   0
   4  -3  18   34.50    2.55   0
   5  -2  13   79.62    2.39   0
   5  -2  14    6.24    2.07   0
   5  -2  15    4.67    2.10   0
   5  -2  16    4.07    2.19   0
   5   0   6    1.56    2.04   0
   6   0  11   -1.45    1.96   0
   6   0  12   29.64    2.61   0
   6   0  15    1.40    2.59   0
   6   0  16   29.82    2.30   0
   6   1   8  636.98    4.57   0
   6   2   6  205.26    3.30   0
   6   6   2    9.76    2.60   0
   6  11   0   88.08    3.90   0
   6  12   0  269.54    5.60   0
   6  14   0    8.09    3.42   0
   7   2  11   11.53    2.23   0
   7   2  12    0.14    2.08   0
   7   2  13    3.59    2.18   0
   7   2  14   13.19    2.25   0
   7   3   9   16.75    2.52   0
   7   4   7   -0.34    2.69   0
   7  12   2   -1.31    2.64   0
   7  13   2   11.94    3.14   0
   7  14   2   22.12    2.99   0
   8   5  12   10.01    2.40   0
   8   6   9   -0.87    2.18   0
   8   6  10   32.32    2.93   0
   8   7   8   10.38    2.24   0
   8   8   7   62.28    2.96   0
   8   9   6   13.34    2.30   0
   8  12   5   37.73    2.88   0
 -11   0  10    0.92    2.93   0
 -11   2   7   30.40    3.07   0
 -11   3   6   15.24    2.87   0
 -11   6   4   57.20    2.73   0
 -10   1   6    5.00    2.24   0
 -10   2   5    8.83    2.33   0
 -10   3   4    5.65    2.67   0
 -10   6   2   10.38    2.76   0
 -10   9   1    3.82    2.29   0
  -9  -4  13    8.47    4.10   0
  -9  -3  10   27.90    3.29   0
  -9  -2   8   15.47    2.77   0
  -9   1   4   19.27    2.63   0
  -9   5   1   25.24    2.64   0
  -9   8   0    2.08    2.13   0
  -9  12  -1    0.73    2.07   0
  -8  -4  10  167.27    5.10   0
  -8  -2   6    9.14    3.09   0
  -8   3   1   62.96    2.87   0
  -8   5   0    7.87    2.12   0
  -8   7  -1   46.76    2.29   0
  -8  11  -2    2.61    2.02   0
  -8  12  -2    2.45    2.12   0
  -8  13  -2   15.15    2.31   0
  -7  -4   8   55.46    4.07   0
  -7   3   0    3.46    2.17   0
  -7   7  -2    7.65    2.04   0
  -7  11  -3   11.50    2.14   0
  -7  12  -3   14.13    2.26   0
  -7  13  -3   -0.15    2.03   0
  -7  14  -3   21.50    2.34   0
  -7  15  -3   20.29    2.38   0
  -6  -3   5    9.68    2.63   0
  -6   3  -1  100.04    3.07   0
  -6   5  -2    1.59    1.96   0
  -5   2  -1  586.15    5.14   0
  -5   9  -4   48.76    2.37   0
  -5  17  -4    3.55    2.38   0
  -4  -4   5  232.66    7.12   0
  -4   7  -4   51.63    2.44   0
  -4  12  -5    4.14    2.63   0
  -4  13  -5   11.04    2.24   0
  -4  14  -5    3.41    2.56   0
  -3   1  -1  291.14    4.19   0
  -3   4  -3  650.60    5.12   0
  -3   6  -4  304.12    4.08   0
  -3  10  -5  335.78    3.92   0
  -3  16  -5   50.93    2.47   0
  -3  17  -5    1.18    2.67   0
  -2   9  -5  367.42    4.13   0
  -2  17  -5   -0.84    2.25   0
  -1  -4   5   51.20    3.65   0
   0  -6  12   88.99    2.96   0
   0  -6  18    0.95    2.65   0
   0  -5   8  150.11    3.60   0
   0   4  -3   74.32    3.47   0
   0   6  -4   17.81    2.68   0
   0  17  -5   63.61    3.18   0
   1  -5  20   13.43    3.02   0
   1  11  -5  163.86    4.28   0
   1  15  -5   38.36    3.29   0
   2  -5  13  390.98    4.01   0
   2  -5  14   89.85    2.75   0
   2  -5  15   28.80    2.39   0
   2  -5  16    2.12    2.08   0
   2  -4   8  353.74    3.98   0
   2  -2   4   33.61    2.38   0
   2  18  -4   48.43    4.08   0
   3  -4  12   39.02    2.36   0
   3  -4  13    3.53    2.54   0
   3  -4  14   26.72    2.80   0
   3  -4  15   16.12    2.64   0
   3  -4  16    4.66    2.19   0
   3  -4  17   10.78    2.24   0
   3  -3   8   20.54    2.25   0
   3  13  -4    0.76    4.54   0
   3  14  -4   21.17    5.15   0
   4  -3  12   -0.61    2.06   0
   4  -3  13   15.37    2.13   0
   4  -3  14   11.56    2.02   0
   4  -3  15   42.67    2.39   0
   4  -3  16   17.10    2.26   0
   4  -2   8   67.41    2.43   0
   4  -1   6    9.74    2.33   0
   4   0   4  868.91    5.80   0
   4   4   0  544.35    6.22   0
   4   8  -2   96.08    4.99   0
   5  -1   9    0.50    2.12   0
   5  -1  10    3.36    2.49   0
   5   0   7 1609.90    7.13   0
   5   1   5    1.35    2.20   0
   5   9  -1  519.89    7.19   0
   6   0  13   -0.83    2.00   0
   6   0  14  120.71    2.70   0
   6   1   9  275.66    3.40   0
   6   3   5   81.45    2.72   0
   6   4   4   57.96    2.88   0
   6   5   3  129.67    3.34   0
   6   8   1  480.08    5.44   0
   6  13   0    2.71    3.13   0
   7   3  10  113.90    2.69   0
   7   4   8   18.28    2.75   0
   7   5   6    2.06    2.17   0
   7   6   5  195.80    3.30   0
   7   7   4   -0.41    2.09   0
   7   9   3    1.40    2.61   0
   8   6  11   30.89    2.42   0
   8   7   9   29.75    2.45   0
   8   8   8   30.98    2.86   0
   8   9   7   -0.92    2.60   0
   8  10   6    2.86    2.37   0
   8  11   6   26.44    2.90   0
 -11   1   8   13.45    2.96   0
 -11   4   5    2.67    2.20   0
 -11   5   4    7.03    2.79   0
 -11   7   3    2.12    2.22   0
 -10  -3  13    1.68    3.86   0
 -10   0   7   -0.97    2.22   0
 -10   4   3   -1.66    2.02   0
 -10   8   1   11.18    2.23   0
  -9  -1   6   20.25    2.84   0
  -9   0   5    2.39    2.24   0
  -9   2   3    4.37    2.24   0
  -9   3   2    1.07    2.73   0
  -9   7   0   -0.74    2.03   0
  -9  10  -1   29.52    2.28   0
  -9  11  -1    5.64    2.05   0
  -8  -5  13    1.19    5.18   0
  -8   4   0  192.08    3.53   0
  -8   6  -1    6.34    2.04   0
  -8   9  -2    4.76    2.04   0
  -8  10  -2    4.94    1.98   0
  -7  -3   6  432.83    5.48   0
  -7   4  -1   33.78    2.51   0
  -7   6  -2  117.81    2.96   0
  -7   9  -3    0.89    2.32   0
  -7  10  -3   12.62    2.05   0
  -6   7  -3   18.94    2.04   0
  -6  10  -4   66.14    2.83   0
  -6  11  -4   15.12    2.10   0
  -6  12  -4   22.54    2.23   0
  -6  13  -4   25.81    2.28   0
  -6  14  -4   41.07    2.46   0
  -6  15  -4   -2.18    2.20   0
  -6  16  -4   16.10    2.88   0
  -5  -3   4  680.80    7.47   0
  -5   8  -4   18.96    2.02   0
  -4  -1   1   81.71    3.00   0
  -4   0   0  229.21    4.11   0
  -4  10  -5   58.21    2.93   0
  -4  11  -5   13.34    2.10   0
  -4  15  -5   32.18    2.34   0
  -4  16  -5   11.65    2.38   0
  -3   9  -5   30.98    2.44   0
  -3  18  -5   19.66    2.87   0
  -2  -6  10   15.55    2.98   0
  -2   2  -2  719.39    6.54   0
  -2   8  -5  106.97    3.23   0
  -2  18  -5    7.64    2.20   0
  -1  -6  11  590.77    5.69   0
  -1  -6  20   14.62    2.60   0
  -1   2  -2  104.96    3.77   0
  -1   8  -5  102.72    3.21   0
  -1  18  -5   35.49    2.94   0
   0  -6  13  248.07    3.82   0
   0  -6  14   84.30    3.24   0
   0  -6  15   81.74    3.15   0
   0  -6  16    6.71    2.69   0
   0  -6  17    6.04    2.21   0
   0   9  -5  370.25    4.86   0
   1  -5  10  119.22    2.91   0
   1  -5  19   14.58    2.86   0
   1  -2   3  203.55    4.32   0
   1  16  -5   25.29    3.18   0
   2  -4   9   20.70    2.75   0
   2  -3   6  567.56    5.04   0
   3  -2   6    9.60    1.93   0
   3  -1   4  818.59    5.91   0
   3  12  -4    4.17    5.01   0
   4  -2   9   40.97    2.31   0
   4   1   3  191.93    3.50   0
   4   2   2   82.60    3.32   0
   4   3   1  282.74    4.55   0
   5  -1  11   10.63    1.99   0
   5  -1  12    3.14    2.48   0
   5  -1  15   -0.20    2.51   0
   5  -1  16    7.77    2.15   0
   5  -1  17   16.67    2.29   0
   5   2   4   79.43    2.66   0
   5   5   1    3.83    1.96   0
   6   1  10   10.81    2.12   0
   6   1  11    7.77    2.44   0
   6   1  16    1.90    2.17   0
   6   2   7    5.22    2.17   0
   7   3  11    2.79    2.20   0
   7   3  12   20.00    2.34   0
   7   3  13  106.39    2.85   0
   7   3  14   46.22    2.44   0
   7   4   9    2.20    2.54   0
   7   5   7   16.89    2.74   0
   7   8   4   10.62    2.64   0
   7  10   3   13.27    2.73   0
   8   7  10   12.94    2.23   0
   8   7  11   13.13    2.43   0
   8   8   9   46.27    2.48   0
   8   9   8   -0.36    2.69   0
   8  10   7    2.35    2.76   0
   8  12   6   23.73    2.61   0
 -11   0   9   43.74    3.18   0
 -11   6   3   -0.54    2.75   0
 -10  -2  10   10.62    2.96   0
 -10  -1   8    6.12    2.85   0
 -10   5   2    8.76    2.13   0
 -10   7   1    9.81    2.20   0
 -10  10   0    5.25    2.24   0
  -9   4   1    8.32    2.16   0
  -9   6   0   13.42    2.10   0
  -9   9  -1   18.70    2.11   0
  -8   0   3   -0.86    2.47   0
  -8   1   2    4.43    2.59   0
  -8   8  -2   44.93    2.21   0
  -7  -1   3  141.43    3.50   0
  -7   0   2   -0.48    2.13   0
  -7   1   1   59.18    2.55   0
  -7   8  -3   -1.64    1.81   0
  -6  -1   2  107.17    3.23   0
  -6   0   1    2.07    2.69   0
  -6   4  -2  374.48    3.71   0
  -6   6  -3    2.63    1.95   0
  -6   9  -4    1.94    2.06   0
  -5   3  -2   28.47    2.13   0
  -5   5  -3   14.02    1.92   0
  -5   7  -4   18.11    2.04   0
  -5  12  -5    0.74    2.07   0
  -5  13  -5   61.31    2.35   0
  -5  14  -5   18.48    2.22   0
  -5  15  -5   14.75    2.74   0
  -4  -2   2  299.27    5.12   0
  -4   1  -1  238.95    3.65   0
  -4   4  -3 1085.56    6.10   0
  -4   6  -4   92.30    2.68   0
  -4   9  -5  145.27    3.00   0
  -4  17  -5    1.96    2.21   0
  -3  -6  10   74.20    4.31   0
  -3  -5   7  285.54    8.19   0
  -3   2  -2   11.71    2.10   0
  -3   8  -5  654.93    4.95   0
  -2  -6  20   44.84    3.25   0
  -2  -5   7  950.05    9.88   0
  -2   5  -4 1788.27    8.71   0
  -1  -6  18    4.30    2.65   0
  -1  -6  19    1.88    2.32   0
  -1  19  -5    1.66    2.75   0
   0  -4   6  110.37    3.67   0
   0  -3   4  143.33    4.16   0
   0  18  -5   12.81    2.88   0
   1  -5  11    2.29    2.50   0
   1  -5  18   47.22    2.56   0
   1  -4   7   13.49    2.21   0
   1  -3   5   92.83    3.50   0
   1  10  -5  135.16    3.75   0
   1  17  -5   18.93    3.11   0
   2  -4  19   15.09    2.33   0
   3  -3   9   70.95    2.47   0
   3  -3  18   41.04    2.83   0
   3  -3  19   -0.08    2.21   0
   3   4  -1  761.26    9.05   0
   3  15  -4    8.78    4.82   0
   4  -2  10  540.08    4.20   0
   4  -2  17    2.65    2.12   0
   4  -2  18    6.45    2.29   0
   4  -1   7  394.83    3.81   0
   4   0   5   -1.46    2.33   0
   4   6  -1  160.09    4.69   0
   5  -1  13   33.11    2.08   0
   5  -1  14    2.48    2.05   0
   5   0   8    1.49    2.06   0
   5   1   6   11.72    2.20   0
   5   3   3   24.27    2.29   0
   5   4   2   90.53    2.72   0
   5   7   0   93.17    3.40   0
   6   1  12   18.30    2.08   0
   6   1  13   81.12    2.50   0
   6   1  14    2.69    2.05   0
   6   1  15    9.54    2.15   0
   6   2   8   21.77    2.23   0
   6   3   6    4.32    2.32   0
   6   7   2  218.32    3.86   0
   6   9   1  180.15    3.96   0
   7   4  10   56.95    2.44   0
   7   4  11    3.65    2.72   0
   7   5   8   62.54    2.85   0
   7   6   6   36.78    2.27   0
   7   7   5  129.14    3.05   0
   7  11   3   14.38    2.74   0
   7  12   3   15.13    3.07   0
   7  14   3   19.32    3.33   0
   7  15   3   16.92    3.49   0
   8   8  10   19.10    2.27   0
   8   9   9    3.06    2.24   0
   8  10   8   37.14    3.08   0
   8  11   7   18.61    2.41   0
 -11   1   7   17.96    2.96   0
 -11   2   6    2.93    2.34   0
 -11   3   5    6.55    2.40   0
 -11   4   4   28.04    2.35   0
 -10  -3  12    4.72    3.65   0
 -10   0   6   52.06    3.00   0
 -10   1   5    7.39    2.25   0
 -10   2   4    4.25    2.12   0
 -10   3   3    9.85    2.20   0
 -10   6   1   10.03    2.07   0
 -10   8   0   35.25    3.00   0
 -10   9   0    3.14    2.17   0
  -9  -4  12   37.16    4.13   0
  -9  -3   9    1.63    3.04   0
  -9  -2   7   97.01    3.43   0
  -9   5   0   10.74    2.59   0
  -9   8  -1    2.60    1.97   0
  -9  11  -2    4.35    2.61   0
  -9  12  -2    0.22    2.13   0
  -8  -3   7    2.89    3.00   0
  -8  -1   4   48.69    3.03   0
  -8   2   1    1.42    2.08   0
  -8   5  -1   41.64    2.24   0
  -8   7  -2   49.44    2.29   0
  -8  11  -3   -1.14    1.98   0
  -8  12  -3    0.91    2.05   0
  -8  13  -3    3.11    2.16   0
  -7  -5  10    1.72    4.43   0
  -7  -2   4   26.29    2.71   0
  -7   2   0    2.94    2.15   0
  -7   5  -2   12.03    2.09   0
  -7  12  -4    5.92    2.15   0
  -7  13  -4    8.64    2.17   0
  -7  14  -4   57.77    2.55   0
  -6  -2   3   44.32    2.76   0
  -6   1   0   30.72    2.36   0
  -6   8  -4   13.12    1.97   0
  -5  10  -5    2.46    2.07   0
  -5  11  -5   12.23    2.06   0
  -5  16  -5   52.97    2.53   0
  -4   2  -2   82.47    3.11   0
  -4   8  -5  731.04    5.30   0
  -3  -6  20    2.29    3.13   0
  -3  -3   3 1506.40   15.49   0
  -3   5  -4  575.65    4.88   0
  -3  13  -6    6.39    2.46   0
  -3  14  -6   -0.48    2.60   0
  -2  -6  19   30.51    3.02   0
  -2   3  -3 1442.71    8.42   0
  -2   7  -5  613.44    5.28   0
  -2  12  -6   32.87    2.67   0
  -2  13  -6  588.08    5.12   0
  -2  14  -6   16.21    2.28   0
  -2  15  -6   48.95    2.94   0
  -1  -6  12  166.97    3.71   0
  -1  -6  13  145.18    3.61   0
  -1  -6  17    3.46    2.64   0
  -1   5  -4 1965.81    9.97   0
  -1  12  -6  226.78    4.05   0
  -1  13  -6   85.62    3.32   0
  -1  14  -6   14.20    2.71   0
  -1  15  -6   58.04    2.94   0
   0  -5   9  168.62    3.56   0
   0  -5  20   23.56    2.50   0
   0   8  -5   10.46    2.58   0
   0  19  -5    2.07    3.07   0
   1  -5  12   50.19    2.57   0
   1  -5  13   20.56    2.73   0
   1  -5  14    3.97    2.53   0
   1  -5  15   36.27    2.79   0
   1  -5  16   36.99    2.32   0
   1  -5  17   73.44    2.67   0
   2  -4  10   37.30    2.39   0
   2  -4  11   53.82    2.91   0
   2  -4  17   57.43    2.85   0
   2  -4  18   11.37    2.24   0
   2  -3   7    7.82    2.63   0
   2  -1   3    0.33    1.96   0
   2   8  -4  180.90    6.32   0
   2  19  -4   14.97    4.25   0
   3  -3  10    3.95    2.00   0
   3  -3  11   24.88    2.70   0
   3  -3  17   98.52    2.75   0
   3  -2   7  259.86    3.66   0
   3   0   3  603.44    5.42   0
   4  -2  11   71.08    2.47   0
   4  -2  12  166.76    2.89   0
   4  -2  13    7.03    2.12   0
   4  -2  14    4.33    2.05   0
   4  -2  15   20.84    2.27   0
   4  -2  16   83.01    2.49   0
   5   0   9  308.61    3.41   0
   5   0  17    5.32    2.23   0
   5  10  -1  403.97    6.69   0
   6   2   9    9.40    2.12   0
   6   2  10  108.22    3.04   0
   6   2  16   11.01    2.18   0
   6   3   7  109.66    3.18   0
   6   4   5   46.70    2.49   0
   6   5   4   73.55    2.65   0
   6   6   3    2.11    2.02   0
   6  10   1   17.13    2.98   0
   7   4  12  217.22    3.21   0
   7   4  13   25.07    2.41   0
   7   4  14    6.23    2.18   0
   7   5   9   10.50    2.07   0
   7   6   7    9.03    2.20   0
   7   7   6    3.44    2.44   0
   7   8   5    2.75    2.57   0
   7   9   4   84.29    2.76   0
   7  13   3    1.47    2.48   0
 -11  -1  10    1.66    3.00   0
 -11   0   8   -0.05    2.86   0
 -11   5   3   -0.24    2.28   0
 -10  -2   9   13.30    2.80   0
 -10  -1   7   18.19    2.86   0
 -10   4   2    4.41    2.12   0
 -10   7   0    0.52    2.59   0
  -9   0   4   -0.42    2.07   0
  -9   1   3   52.14    2.41   0
  -9   2   2   68.50    2.42   0
  -9   3   1  140.73    3.49   0
  -9   7  -1    9.10    2.13   0
  -9  10  -2   15.87    2.18   0
  -8  -4   9  115.10    4.18   0
  -8  -2   5   56.10    3.08   0
  -8   3   0    0.82    2.17   0
  -8   9  -3   17.77    2.47   0
  -8  10  -3   16.05    2.27   0
  -7   3  -1    2.96    1.94   0
  -7   7  -3   43.55    2.19   0
  -7  10  -4   35.83    2.24   0
  -7  11  -4    1.44    2.06   0
  -6  -6  14  109.75    6.56   0
  -6  -6  18    3.77    3.84   0
  -6   2  -1   12.34    2.22   0
  -6   5  -3  122.08    2.55   0
  -6  12  -5    2.65    2.12   0
  -6  13  -5   17.19    2.23   0
  -6  14  -5   26.04    2.26   0
  -6  15  -5   12.99    2.23   0
  -5  -1   1    0.08    2.57   0
  -5   0   0   10.87    2.28   0
  -5   4  -3   64.55    2.33   0
  -5   6  -4   51.81    2.23   0
  -5   9  -5   32.22    2.18   0
  -4   5  -4   17.26    2.32   0
  -4  13  -6    4.00    2.59   0
  -4  14  -6   40.76    2.85   0
  -3   3  -3   31.38    2.34   0
  -3   7  -5    9.64    2.30   0
  -3  11  -6    4.56    2.02   0
  -3  12  -6   32.33    2.23   0
  -3  15  -6    8.65    2.28   0
  -3  16  -6   59.88    2.96   0
  -2  -6  11   55.61    3.06   0
  -2  -6  18   13.45    2.80   0
  -2  -4   5   79.73    5.76   0
  -2  10  -6  157.24    3.65   0
  -2  11  -6  256.94    3.61   0
  -2  16  -6   12.89    2.32   0
  -2  17  -6    2.93    2.71   0
  -1  -6  14   46.55    2.98   0
  -1  -6  15   69.16    3.17   0
  -1  -6  16   77.78    2.69   0
  -1  -5   8  273.39    4.68   0
  -1   7  -5  369.48    4.62   0
  -1  11  -6  166.87    3.86   0
  -1  16  -6   49.19    3.16   0
   0  -5  19    7.48    2.30   0
   0  13  -6  474.84    5.29   0
   0  14  -6    2.23    3.05   0
   1  -4   8   74.99    2.68   0
   1  -4  20   15.66    2.45   0
   1  -1   2 2306.87   14.20   0
   1   9  -5  237.71    4.83   0
   1  18  -5    6.02    3.21   0
   2  -4  12  379.97    4.10   0
   2  -4  13    5.04    2.24   0
   2  -4  14   44.16    2.84   0
   2  -4  15    2.22    2.12   0
   2  -4  16    2.04    2.04   0
   2  -2   5 1396.70    7.68   0
   2  13  -5   60.43    4.32   0
   2  14  -5   34.79    3.99   0
   3  -3  12  139.70    2.83   0
   3  -3  13   50.56    2.41   0
   3  -3  14    3.50    2.04   0
   3  -3  15    8.71    2.06   0
   3  -3  16  132.69    2.90   0
   3  -1   5  204.46    3.20   0
   3   1   2   35.66    2.45   0
   3  16  -4   53.81    5.46   0
   4  -1   8  266.65    3.37   0
   4  -1  18   11.22    2.32   0
   4   1   4   33.22    2.49   0
   5   0  10   -0.22    2.10   0
   5   0  11  167.55    2.85   0
   5   0  12    2.39    1.89   0
   5   0  13   23.45    2.06   0
   5   0  14    1.52    2.07   0
   5   0  15   70.00    2.39   0
   5   0  16    1.68    2.14   0
   5   1   7   33.02    2.35   0
   5   2   5  627.23    4.87   0
   5   6   1  116.14    3.23   0
   5  16  -1    7.01    4.87   0
   6   2  11    8.20    2.01   0
   6   2  12   31.91    2.20   0
   6   2  13    2.77    2.14   0
   6   2  14   31.18    2.19   0
   6   2  15    3.20    2.18   0
   6   3   8  119.28    3.10   0
   6   4   6  170.01    3.59   0
   6   8   2   11.20    2.74   0
   6  16   1    4.40    3.50   0
   7   5  10   23.69    2.37   0
   7   5  11    3.84    2.20   0
   7   5  12   21.91    2.32   0
   7   5  13    0.86    2.18   0
   7   5  14   55.39    2.59   0
   7   6   8  187.72    3.10   0
   7  10   4   37.44    2.89   0
 -11   1   6   61.64    3.32   0
 -11   2   5    7.06    2.79   0
 -11   3   4    0.20    2.29   0
 -11   4   3   27.65    2.95   0
 -11   6   2    7.38    2.26   0
 -10   1   4    5.84    2.73   0
 -10   2   3    4.14    2.72   0
 -10   5   1   -0.22    2.28   0
 -10   9  -1    2.61    2.17   0
  -9  -1   5  105.75    3.05   0
  -9   4   0  168.46    3.50   0
  -9   6  -1   56.82    2.45   0
  -9   8  -2   -1.12    2.57   0
  -9   9  -2    3.03    2.04   0
  -8  -5  12    1.31    4.64   0
  -8   4  -1   28.71    2.27   0
  -8   6  -2   88.40    2.51   0
  -8   8  -3   27.88    2.62   0
  -7  -4   7   84.63    4.19   0
  -7   4  -2   64.56    2.36   0
  -7   6  -3    3.48    2.04   0
  -7   9  -4   83.74    2.38   0
  -6  -6  15    8.47    4.95   0
  -6  -6  16    6.23    4.79   0
  -6  -6  17   10.04    4.15   0
  -6  -4   6   12.52    3.27   0
  -6   3  -2   89.58    2.66   0
  -6   7  -4  104.57    2.61   0
  -6  10  -5   10.12    2.09   0
  -6  11  -5    3.88    2.07   0
  -5  -6  19   41.89    3.91   0
  -5  -2   2   17.95    2.76   0
  -5   1  -1    1.45    2.14   0
  -5   8  -5   33.40    2.29   0
  -4  -6  11    1.88    3.79   0
  -4  -6  19    6.91    3.21   0
  -4  -3   3  589.41    7.70   0
  -4   3  -3    0.89    1.97   0
  -4   7  -5   26.20    2.26   0
  -4  11  -6   66.03    2.47   0
  -4  12  -6    3.85    2.19   0
  -4  15  -6    3.94    2.21   0
  -4  16  -6    0.24    2.22   0
  -3  -6  11  248.48    5.14   0
  -3  -6  19   69.50    3.34   0
  -3  10  -6   18.13    2.25   0
  -3  17  -6   29.11    2.39   0
  -2  -6  12   62.88    3.15   0
  -2  -6  17    0.46    2.72   0
  -2  18  -6   37.48    3.14   0
  -1  -5  20   11.42    2.98   0
  -1   3  -3   28.02    2.40   0
  -1  10  -6 1901.77    9.08   0
  -1  17  -6    2.47    2.75   0
   0  -5  10  248.81    3.74   0
   0  -5  18    3.03    2.24   0
   0  12  -6  206.20    4.17   0
   0  15  -6    1.50    2.51   0
   0  16  -6   23.83    3.26   0
   1  -4  19   10.51    2.47   0
   2  -3   8  127.97    3.18   0
   2  -3  19    5.12    2.29   0
   2  12  -5   17.42    3.79   0
   2  15  -5   50.67    4.04   0
   3  -2   8    6.34    1.87   0
   3  -2  18    0.83    2.66   0
   3  -2  19    4.65    2.28   0
   3   2   1    0.51    2.21   0
   3   3   0 1099.43    9.21   0
   4  -1   9  392.52    3.83   0
   4  -1  16    0.33    2.64   0
   4  -1  17   58.20    2.56   0
   4   0   6    1.34    1.89   0
   4   5   0  597.42    6.70   0
   5   1   8  762.11    4.83   0
   5   1  17   13.79    2.32   0
   5   3   4    1.44    2.18   0
   5   4   3   70.04    3.11   0
   5   5   2   27.22    2.63   0
   5   8   0    7.70    3.03   0
   5  11  -1    3.97    3.44   0
   6   3   9    8.72    2.13   0
   6   3  16   27.53    2.40   0
   6   5   5   33.90    3.00   0
   6   6   4  148.97    3.48   0
   6   7   3   18.59    2.69   0
   6  11   1   54.22    3.09   0
   6  15   1   39.80    4.04   0
   7   6   9   14.81    2.11   0
   7   6  10    5.68    2.52   0
   7   7   7   12.91    2.15   0
   7   8   6   44.83    2.38   0
   7   9   5    1.79    2.09   0
   7  11   4    3.58    2.59   0
   7  12   4    3.37    2.74   0
   7  14   4   67.37    3.58   0
 -11  -1   9    1.10    2.76   0
 -11   0   7    2.91    2.83   0
 -11   5   2    9.17    2.35   0
 -10  -3  11    5.71    2.81   0
 -10   0   5    0.09    2.60   0
 -10   3   2    7.30    2.15   0
 -10   4   1    2.41    2.56   0
 -10   6   0    8.16    2.19   0
 -10   8  -1   26.04    2.37   0
  -9  -4  11    2.18    3.62   0
  -9  -3   8  169.18    4.25   0
  -9  -2   6   16.33    2.85   0
  -9  11  -3   28.87    2.26   0
  -8   0   2   -0.21    2.03   0
  -8   1   1   93.50    2.77   0
  -8   2   0    5.62    2.50   0
  -8   5  -2   23.64    2.19   0
  -8  11  -4   47.75    2.39   0
  -8  12  -4   -1.26    2.18   0
  -8  13  -4   26.67    2.36   0
  -7  -3   5   65.82    3.17   0
  -7  -1   2  161.30    3.63   0
  -7   0   1  482.00    4.51   0
  -7   1   0    0.14    2.03   0
  -7   8  -4   14.19    2.09   0
  -7  13  -5   22.24    2.36   0
  -7  14  -5    2.58    2.29   0
  -6  -3   4   49.68    2.96   0
  -6   4  -3  126.72    3.02   0
  -6   6  -4  147.76    2.80   0
  -6   9  -5   12.26    2.09   0
  -5  -6  12   17.63    4.49   0
  -5  -6  18   16.56    3.81   0
  -5  -4   5   85.64    4.50   0
  -5   2  -2  239.90    3.45   0
  -5   5  -4    9.99    1.97   0
  -5  12  -6    0.59    2.09   0
  -5  13  -6    5.01    2.05   0
  -5  14  -6   52.67    2.46   0
  -5  15  -6    7.38    2.19   0
  -5  16  -6   24.82    2.85   0
  -4  -6  18    2.25    3.29   0
  -4  10  -6    2.36    2.16   0
  -4  17  -6   59.07    2.68   0
  -3  -6  18   34.99    2.96   0
  -3   4  -4  123.10    3.24   0
  -3   6  -5  485.01    4.39   0
  -3   9  -6   71.70    2.70   0
  -2  -6  13   72.17    3.24   0
  -2  -6  14    5.14    2.62   0
  -2  -6  15  244.40    4.30   0
  -2  -6  16    2.70    2.70   0
  -2   4  -4 1105.70    7.14   0
  -2   6  -5  466.74    4.61   0
  -2   9  -6  425.91    4.38   0
  -1  -5  19   98.80    3.50   0
  -1  18  -6    6.51    2.79   0
   0  -5  11   86.11    2.72   0
   0  -5  12   42.62    2.91   0
   0  -5  16   14.23    2.71   0
   0  -5  17   14.22    2.34   0
   0  -4   7 1211.14    8.16   0
   0   5  -4  208.85    4.41   0
   0  11  -6 1128.94    7.73   0
   0  17  -6  152.89    4.12   0
   1  -4   9  471.96    4.58   0
   1  -4  18    3.03    2.24   0
   1  -3   6   61.08    3.31   0
   1   6  -4  758.63    8.80   0
   1  19  -5    7.92    3.46   0
   2  -3  18   25.49    2.36   0
   2   0   2 3964.10   15.64   0
   2  16  -5    1.32    3.34   0
   3  -2   9    5.86    2.15   0
   3  -2  17    4.41    2.25   0
   3  -1   6  160.33    3.27   0
   3   6  -2  911.77   12.81   0
   4  -1  10 1386.23    6.19   0
   4  -1  11  109.03    2.65   0
   4  -1  12   20.15    2.13   0
   4  -1  13    3.72    2.45   0
   4  -1  14   75.76    2.41   0
   4  -1  15   18.05    2.18   0
   4   0   7    0.19    2.42   0
   4   2   3  153.08    3.35   0
   4   3   2   38.01    2.86   0
   4   9  -2   14.14    4.12   0
   5   1   9    4.82    2.01   0
   5   1  10    7.73    2.49   0
   5   1  15    2.24    2.46   0
   5   1  16    9.39    2.15   0
   5   2   6   73.20    2.70   0
   6   3  10    5.34    2.08   0
   6   3  11   -0.02    1.96   0
   6   3  12   11.39    2.22   0
   6   3  13  101.01    2.62   0
   6   3  14    4.91    2.10   0
   6   3  15   26.28    2.42   0
   6   4   7   -0.73    2.19   0
   6   9   2    6.07    2.53   0
   6  12   1   77.79    3.33   0
   6  13   1   31.73    3.26   0
   6  14   1    0.29    2.94   0
   7   6  11   29.11    2.25   0
   7   6  12   44.45    2.36   0
   7   6  13    6.60    2.25   0
   7   7   8    1.52    2.11   0
   7   7   9   -0.29    2.49   0
   7   8   7    9.84    2.67   0
   7   9   6   25.59    2.80   0
   7  10   5   17.66    2.22   0
   7  13   4   12.03    2.66   0
 -11   2   4    5.64    2.80   0
 -11   6   1    4.14    2.32   0
 -10  -2   8    9.96    2.77   0
 -10  -1   6    6.91    2.91   0
 -10   5   0   15.96    2.80   0
 -10   7  -1   12.33    2.31   0
  -9   0   3   63.37    3.07   0
  -9   1   2    1.89    2.04   0
  -9   2   1  102.37    2.79   0
  -9   5  -1    1.19    2.05   0
  -9   7  -2    3.00    2.11   0
  -9  10  -3   -2.11    1.99   0
  -8  -3   6   31.46    2.89   0
  -8  -1   3   -1.67    2.02   0
  -8   3  -1   89.67    2.68   0
  -8   7  -3    4.37    1.96   0
  -8  10  -4   -0.68    2.01   0
  -7   2  -1   33.70    2.25   0
  -7   5  -3   77.92    2.37   0
  -7   7  -4    1.31    1.94   0
  -7  11  -5   10.93    2.18   0
  -7  12  -5   46.64    2.40   0
  -6  -5   8  143.64    6.43   0
  -6  -1   1   16.80    2.63   0
  -6   0   0   15.63    2.29   0
  -6   1  -1   34.78    2.52   0
  -6   8  -5   97.49    2.60   0
  -5  -6  17    1.22    3.64   0
  -5   3  -3   25.52    2.12   0
  -5   7  -5  161.44    2.79   0
  -5  10  -6   27.20    2.19   0
  -5  11  -6    6.90    2.12   0
  -4   4  -4  453.78    4.09   0
  -4   6  -5  273.46    3.48   0
  -4   9  -6   33.79    2.35   0
  -3  -6  12    0.36    3.06   0
  -3  -6  16    7.21    3.12   0
  -3  -6  17   -1.41    2.73   0
  -3   0  -1  894.31    7.04   0
  -2  -5  20   11.91    3.03   0
  -1  -5   9    8.24    2.57   0
  -1  -5  18    0.47    2.65   0
  -1   6  -5  391.32    4.72   0
  -1   9  -6  557.44    5.09   0
   0  -5  13    3.24    2.12   0
   0  -5  14    7.42    2.12   0
   0  -5  15  110.44    2.81   0
   0  -4  20   -0.17    2.27   0
   0   7  -5  210.22    4.15   0
   0  10  -6    1.92    2.47   0
   1  -4  10   13.46    2.30   0
   1  -4  16    1.61    2.57   0
   1  -4  17   -1.17    2.17   0
   1  -3  20    6.24    2.80   0
   1  -2   4  142.74    3.43   0
   2  -3   9    4.12    2.15   0
   2  -3  16    0.95    2.51   0
   2  -3  17    2.89    2.07   0
   2  -2   6  426.67    4.45   0
   2  -2  20    5.20    2.29   0
   2  11  -5    0.16    3.75   0
   3  -2  10   51.65    2.38   0
   3  -2  15    4.12    2.08   0
   3  -2  16    3.77    2.14   0
   3  -1  19    8.09    2.26   0
   3   0   4    1.21    1.94   0
   3  17  -4    9.40    5.26   0
   4   0  17    0.29    2.62   0
   4   0  18   24.03    2.37   0
   4   1   5  197.84    3.22   0
   4   4   1   20.60    2.31   0
   5   1  11   12.04    2.09   0
   5   1  12    5.29    2.00   0
   5   1  13   35.56    2.16   0
   5   1  14    0.75    1.99   0
   5   2   7    8.32    2.08   0
   5   2  17    9.97    2.15   0
   5   3   5  397.43    4.12   0
   5  12  -1   46.76    4.07   0
   5  15  -1    8.66    4.11   0
   6   4   8    5.41    2.19   0
   6   4   9  134.43    3.21   0
   6   4  15    2.25    2.69   0
   6   5   6    5.48    2.27   0
   6   6   5   11.25    2.68   0
   6   8   3   24.26    2.76   0
   7   7  10   25.97    2.25   0
   7   7  11    7.37    2.15   0
   7   7  12   23.87    2.40   0
   7   7  13    2.65    2.18   0
   7   8   8    7.97    2.14   0
   7   9   7    4.10    2.73   0
   7  10   6   33.82    2.70   0
   7  11   5   12.36    2.27   0
   7  12   5   49.05    3.15   0
 -11  -1   8   15.98    2.93   0
 -11   1   5   20.34    2.46   0
 -11   3   3   84.31    2.87   0
 -11   4   2  139.88    3.11   0
 -10  -3  10   16.87    3.37   0
 -10   1   3  104.79    3.32   0
 -10   2   2   -1.67    2.19   0
 -10   3   1   11.07    2.49   0
 -10   9  -2   -1.22    2.12   0
  -9  -4  10    2.50    3.46   0
  -9  -1   4   20.39    2.87   0
  -9   3   0   19.83    2.43   0
  -9   4  -1   28.92    2.73   0
  -9   6  -2   97.59    2.71   0
  -9   8  -3   25.94    2.61   0
  -9   9  -3    4.71    2.12   0
  -8  -4   8   30.64    3.45   0
  -8  -2   4   27.06    2.87   0
  -8   4  -2   52.27    2.78   0
  -8   6  -3   28.59    2.17   0
  -8   9  -4    1.53    2.09   0
  -7  -2   3    9.86    2.49   0
  -7   3  -2   12.18    2.27   0
  -7   9  -5    3.76    2.40   0
  -7  10  -5   14.12    2.11   0
  -6   2  -2  177.44    3.12   0
  -6   5  -4   86.41    2.42   0
  -6  11  -6    8.45    2.05   0
  -6  12  -6   16.74    2.26   0
  -6  13  -6  168.19    3.12   0
  -6  14  -6   65.03    2.59   0
  -6  15  -6   99.80    2.93   0
  -5  -6  13  233.23    6.75   0
  -5  -6  16   41.21    4.12   0
  -5  -3   3  123.23    4.18   0
  -5   6  -5  292.06    3.68   0
  -5   9  -6  270.99    3.36   0
  -4  -6  12   20.65    3.64   0
  -4  -6  17   66.26    3.33   0
  -4  -1   0  847.12    7.02   0
  -4   0  -1    3.02    2.19   0
  -4   1  -2  279.57    3.77   0
  -4   8  -6   22.86    2.30   0
  -3  -6  13  533.37    6.37   0
  -3  -6  14   47.63    3.34   0
  -3  -6  15   -0.67    2.58   0
  -3  -1   0  307.33    4.82   0
  -3   1  -2   34.78    2.36   0
  -3   8  -6  432.40    4.24   0
  -3  12  -7   15.15    2.63   0
  -3  13  -7  105.30    2.79   0
  -3  14  -7    3.30    2.17   0
  -3  15  -7    2.78    2.71   0
  -3  16  -7   21.45    2.86   0
  -2  -5   8  302.91    5.65   0
  -2   0  -1    1.28    2.52   0
  -2   1  -2 3071.67   13.58   0
  -2   8  -6    0.58    2.23   0
  -2  12  -7    2.81    2.59   0
  -2  13  -7    3.76    2.59   0
  -2  14  -7    8.97    2.68   0
  -2  15  -7    3.78    2.55   0
  -1  -5  17   14.18    2.71   0
  -1  -4   6  540.20    6.72   0
  -1   4  -4 1664.27    9.61   0
   0  -4  19  112.66    2.94   0
   0  18  -6    2.67    2.79   0
   1  -4  11    1.98    2.09   0
   1  -4  12  215.67    3.79   0
   1  -4  13  100.96    3.29   0
   1  -4  14   67.74    3.12   0
   1  -4  15   35.34    2.22   0
   1   8  -5   15.42    3.03   0
   1  13  -6   15.69    3.15   0
   1  14  -6   53.58    3.50   0
   1  15  -6   26.85    3.29   0
   2  -3  10  278.16    3.60   0
   2  -3  11   -0.65    2.25   0
   2  -3  12  109.90    3.25   0
   2  -3  13   55.76    2.99   0
   2  -3  14   47.55    2.86   0
   2  -3  15   60.30    2.58   0
   2  -2  19    6.44    2.25   0
   2  -1   4  338.40    4.36   0
   2   1   1  515.46    6.63   0
   2  17  -5    9.30    3.67   0
   3  -2  11  592.70    4.42   0
   3  -2  12   44.71    2.41   0
   3  -2  13   36.54    2.34   0
   3  -2  14  150.94    2.97   0
   3  -1   7   11.58    2.31   0
   3  -1  18    1.14    2.15   0
   4   0   8  762.88    4.98   0
   4   0  16    3.43    2.08   0
   4   7  -1   74.48    3.87   0
   5   2   8  187.44    3.03   0
   5   2  16    6.90    2.15   0
   5   4   4  140.68    3.45   0
   5   7   1    2.06    2.30   0
   5   9   0  188.47    4.62   0
   5  13  -1    2.31    3.87   0
   5  14  -1   37.15    4.31   0
   6   4  10   28.01    2.31   0
   6   4  11    2.85    2.00   0
   6   4  12   74.32    2.59   0
   6   4  13   95.95    2.71   0
   6   4  14   35.06    2.37   0
   6   5   7  173.96    3.07   0
   6   7   4  101.58    2.85   0
   6  10   2   23.82    2.69   0
   7   8   9    1.62    2.14   0
   7   8  10   12.14    2.22   0
   7   8  11    8.10    2.73   0
   7   8  12    1.69    2.29   0
   7   9   8    5.70    2.61   0
   7  10   7    1.15    2.69   0
   7  11   6   22.27    2.86   0
   7  13   5   21.13    2.50   0
   7  14   5    1.30    2.81   0
 -11  -2  10    5.64    2.95   0
 -11   0   6    0.25    2.39   0
 -11   5   1    2.91    2.26   0
 -10  -2   7    8.95    2.85   0
 -10   0   4    8.65    2.26   0
 -10   4   0   46.32    2.47   0
 -10   6  -1    6.35    2.18   0
 -10   8  -2   -1.29    2.13   0
  -9  -3   7   45.41    3.49   0
  -9  11  -4   14.62    2.22   0
  -8  -5  11   92.95    5.86   0
  -8   1   0    1.18    2.67   0
  -8   8  -4   -0.07    1.96   0
  -8  11  -5   15.10    2.74   0
  -8  12  -5   32.55    2.38   0
  -7  -5   9    2.17    4.02   0
  -7   4  -3   25.65    2.14   0
  -7   6  -4   91.80    2.55   0
  -7   8  -5    3.12    2.33   0
  -6  -2   2   20.77    2.22   0
  -6   3  -3   79.03    2.52   0
  -6   7  -5   41.56    2.23   0
  -6  10  -6    0.12    1.98   0
  -5  -6  14  167.18    5.64   0
  -5  -6  15   42.95    4.11   0
  -5   0  -1  160.71    3.60   0
  -5   4  -4  137.34    2.77   0
  -5   8  -6   57.79    2.78   0
  -4  -6  13  125.50    4.55   0
  -4  -6  14   19.04    3.53   0
  -4  -6  15    0.42    2.96   0
  -4  -6  16   16.22    3.20   0
  -4   2  -3  159.13    3.01   0
  -4  11  -7   25.16    2.71   0
  -4  12  -7    9.39    2.14   0
  -4  13  -7    0.68    2.08   0
  -4  14  -7    7.16    2.25   0
  -4  15  -7    2.81    2.16   0
  -4  16  -7   53.09    2.60   0
  -3  -5  20    0.61    3.07   0
  -3   2  -3 2731.30   10.33   0
  -3   5  -5   19.28    2.18   0
  -3   7  -6  122.88    3.36   0
  -3  11  -7   36.25    2.23   0
  -3  17  -7    2.38    2.75   0
  -2  -5  19    0.77    3.08   0
  -2   5  -5  351.57    4.49   0
  -2  11  -7    0.68    2.48   0
  -2  16  -7    0.85    2.12   0
  -2  17  -7    7.50    2.96   0
  -1  -5  10  466.59    5.18   0
  -1  -5  16    3.60    2.62   0
  -1   8  -6   14.80    2.10   0
  -1  12  -7   54.22    3.04   0
  -1  13  -7   95.65    3.41   0
  -1  14  -7    0.01    2.69   0
  -1  15  -7  183.00    3.82   0
   0  -4   8  202.57    3.93   0
   0  -4  18   51.79    3.11   0
   0  -3   5   67.92    3.25   0
   0   9  -6   84.38    3.17   0
   1  -3   7 1287.54    7.41   0
   1  -3  19   36.95    2.65   0
   1  12  -6   35.60    3.51   0
   1  16  -6   12.68    3.18   0
   2  -2   7  472.12    4.64   0
   2  -2  18  246.01    3.43   0
   3  -1  17    3.35    2.21   0
   3   1   3  214.84    3.63   0
   4   0   9    0.38    2.17   0
   4   0  10  149.31    2.87   0
   4   0  11   -3.95    2.47   0
   4   0  12  180.06    3.25   0
   4   0  13   -0.14    2.11   0
   4   0  14   46.18    2.24   0
   4   0  15    0.34    2.02   0
   4   1   6    8.08    2.03   0
   4   1  18   11.01    2.24   0
   4   2   4  779.54    5.73   0
   5   2   9  367.64    3.72   0
   5   2  10   34.25    2.18   0
   5   2  11   21.28    2.58   0
   5   2  12    4.30    2.39   0
   5   2  13   82.93    2.46   0
   5   2  14    3.89    2.08   0
   5   2  15    5.41    2.13   0
   5   3   6    1.48    2.20   0
   5   3  17    4.19    2.17   0
   5   5   3   13.80    2.24   0
   5   6   2   28.25    2.18   0
   6   5   8    4.69    2.18   0
   6   5  14   27.78    2.84   0
   6   5  15    0.90    2.30   0
   6   6   6   44.92    2.42   0
   6   9   3   71.75    3.04   0
   6  11   2   59.21    2.94   0
   6  16   2   46.61    3.99   0
   7   9   9    7.08    2.14   0
   7   9  10   14.64    2.25   0
   7   9  11    2.11    2.75   0
   7   9  12  178.14    3.42   0
   7  10   8   24.27    2.83   0
   7  11   7    5.30    2.86   0
   7  12   6    2.95    2.26   0
   7  13   6   26.38    3.08   0
   7  14   6    3.73    2.84   0
 -11  -1   7   10.73    2.91   0
 -11   1   4    4.98    2.71   0
 -11   2   3    5.64    2.15   0
 -11   3   2   11.88    2.48   0
 -11   4   1    2.17    2.83   0
 -11   6   0   17.22    2.51   0
 -10  -3   9    1.09    3.20   0
 -10  -1   5    3.47    2.72   0
 -10   5  -1    9.04    2.27   0
 -10   7  -2    1.00    2.30   0
  -9  -2   5   84.85    2.86   0
  -9   0   2    0.46    2.48   0
  -9   1   1    3.80    2.13   0
  -9   2   0   42.83    2.45   0
  -9   5  -2    9.64    2.17   0
  -9   7  -3   60.81    2.49   0
  -9   9  -4    7.24    2.66   0
  -9  10  -4   18.94    2.27   0
  -8  -1   2    3.15    2.62   0
  -8   0   1    2.53    2.14   0
  -8   2  -1    8.74    2.17   0
  -8   5  -3   10.33    2.13   0
  -8   7  -4    3.89    2.04   0
  -8  10  -5   86.95    2.52   0
  -7  -4   6   10.65    3.26   0
  -7  -3   4   33.20    2.93   0
  -7   0   0    2.54    2.12   0
  -7   1  -1   49.09    2.40   0
  -7  11  -6   19.15    2.31   0
  -7  12  -6    0.41    2.12   0
  -7  13  -6   24.93    2.43   0
  -7  14  -6    1.55    2.17   0
  -6   6  -5   11.33    2.06   0
  -6   9  -6    7.89    2.09   0
  -5  -1   0  391.67    4.46   0
  -5   1  -2    7.42    2.15   0
  -5   2  -3   11.55    2.47   0
  -5  12  -7   99.84    2.62   0
  -5  13  -7   22.69    2.20   0
  -5  14  -7   15.89    2.31   0
  -5  15  -7   11.00    2.33   0
  -5  16  -7   32.92    2.65   0
  -4  -2   1  143.31    3.89   0
  -4   5  -5  245.83    3.32   0
  -4   7  -6   12.64    2.20   0
  -4  10  -7   -1.16    2.58   0
  -3   3  -4  418.70    4.53   0
  -3  10  -7   78.58    2.68   0
  -2  -5  18   33.45    3.04   0
  -2  -1   0 1154.47   10.98   0
  -2   2  -3 1509.86    8.70   0
  -2   7  -6    0.82    2.16   0
  -2  10  -7   12.35    2.83   0
  -2  18  -7   13.79    3.04   0
  -1  -5  11    0.75    2.49   0
  -1  -5  12  181.47    3.69   0
  -1  -5  13   46.52    2.83   0
  -1  -5  14  102.71    3.28   0
  -1  -5  15    4.93    2.78   0
  -1  -4  20   -1.53    2.43   0
  -1  11  -7  508.85    5.18   0
  -1  16  -7   11.03    2.35   0
  -1  17  -7   23.26    3.22   0
   0  -4  17   31.90    2.81   0
   0  -2   3    1.09    3.10   0
   1  -3  18   25.37    2.37   0
   1  11  -6   44.75    3.46   0
   1  17  -6   14.87    3.31   0
   2  -2  17   -1.34    2.17   0
   2  -1  20    7.21    2.28   0
   2  18  -5    0.78    3.83   0
   3  -1   8  630.25    4.71   0
   3  -1  15   36.91    2.64   0
   3  -1  16    2.40    2.16   0
   3   0   5  174.54    3.11   0
   3   0  19    1.50    2.30   0
   4   1   7  401.08    4.01   0
   4   1  17   68.22    2.54   0
   4   3   3    2.26    2.50   0
   5   3   7  449.35    4.11   0
   5   3  16   -1.66    2.14   0
   5   4   5  412.11    4.56   0
   6   5   9   53.69    2.40   0
   6   5  10   56.78    2.48   0
   6   5  11    5.82    2.08   0
   6   5  12    2.37    2.13   0
   6   5  13   18.03    2.19   0
   6   6   7   27.31    2.27   0
   6   6  15   24.61    2.93   0
   6   7   5   42.80    2.40   0
   6   8   4   15.62    2.22   0
   6  12   2   27.78    2.76   0
   6  13   2   43.31    3.38   0
   6  14   2    5.52    2.95   0
   6  15   2    8.59    3.28   0
   7  10   9    1.56    2.40   0
   7  10  10    3.48    2.30   0
   7  10  11   39.99    2.58   0
   7  11   8    9.10    2.40   0
   7  11   9    6.57    2.86   0
   7  12   7   -0.44    2.28   0
   7  13   7    4.52    3.01   0
 -11  -2   9    8.03    3.05   0
 -11   0   5    1.44    2.88   0
 -11   5   0    1.76    2.26   0
 -10  -4  13   44.78    4.82   0
 -10   0   3   -1.28    2.78   0
 -10   1   2    2.90    2.18   0
 -10   2   1    3.42    2.28   0
 -10   3   0   13.77    2.67   0
 -10   6  -2   19.36    2.27   0
  -9  -4   9   11.87    3.60   0
  -9  -1   3   55.20    3.26   0
  -9   3  -1   63.48    2.51   0
  -9   4  -2   70.06    2.97   0
  -9   6  -3   29.22    2.34   0
  -9   8  -4   22.40    2.67   0
  -8  -3   5    2.43    2.64   0
  -8   3  -2    3.86    2.18   0
  -8   6  -4   24.00    2.12   0
  -8   9  -5    0.03    2.01   0
  -7  -1   1   59.02    2.64   0
  -7   2  -2   72.80    2.61   0
  -7   3  -3   83.27    2.99   0
  -7   5  -4   29.79    2.27   0
  -7   7  -5  131.74    2.85   0
  -7  10  -6   34.72    2.38   0
  -6  -4   5  504.61    6.76   0
  -6  -3   3  216.32    4.11   0
  -6   4  -4   53.96    2.25   0
  -6   8  -6   11.72    2.07   0
  -6  12  -7   76.49    3.01   0
  -6  13  -7   31.93    2.41   0
  -6  14  -7   20.81    2.43   0
  -5   5  -5  294.69    3.44   0
  -5   7  -6   39.31    2.26   0
  -5  10  -7   18.09    2.60   0
  -5  11  -7   30.01    2.32   0
  -4  -5  20   27.05    3.07   0
  -4   3  -4  641.45    4.81   0
  -4   9  -7    3.05    2.54   0
  -3  -5  19   59.63    3.20   0
  -3  -2   1   39.04    3.12   0
  -3   9  -7  175.08    3.15   0
  -2  -5   9  388.62    5.87   0
  -2  -5  17    2.66    2.63   0
  -2   3  -4  212.64    3.89   0
  -1  -4  19    2.65    2.75   0
  -1  -3   4   33.71    3.64   0
  -1  18  -7    3.09    2.95   0
   0  -4   9   30.48    2.34   0
   0  -4  16    5.95    2.20   0
   0  -3  20    4.56    2.32   0
   0   3  -3 3918.08   18.86   0
   0   6  -5 1396.04    9.10   0
   0  13  -7   53.87    3.34   0
   0  14  -7   44.82    2.86   0
   0  15  -7   19.53    3.07   0
   1  -3   8   10.97    2.16   0
   1  -3  16    3.92    2.58   0
   1  -3  17    2.62    2.17   0
   1  -2  20    9.69    2.32   0
   1   4  -3   22.05    3.83   0
   2  -2   8   71.08    2.51   0
   2  -2  16   29.42    2.31   0
   2  -1   5 1384.85    7.72   0
   2  -1  19   68.99    2.65   0
   2  10  -5    2.49    3.52   0
   3  -1   9  455.55    4.07   0
   3  -1  10   84.09    2.66   0
   3  -1  11   16.81    2.64   0
   3  -1  12   44.35    2.67   0
   3  -1  13   45.64    2.36   0
   3  -1  14   20.04    2.19   0
   3   0  18    0.65    2.16   0
   3   2   2   13.64    2.33   0
   4   1   8  303.03    3.50   0
   4   1  15   18.90    2.06   0
   4   1  16    0.09    2.05   0
   4   2   5   17.92    2.17   0
   4   2  18    3.70    2.30   0
   4   4   2  528.03    5.45   0
   4   6   0  296.87    4.95   0
   5   3   8   88.44    2.70   0
   5   3   9   24.58    2.65   0
   5   3  14  174.24    3.02   0
   5   3  15  133.81    2.82   0
   5   4  17    4.90    2.23   0
   5   5   4   11.16    2.72   0
   5   8   1  102.58    3.45   0
   5  10   0  130.83    4.31   0
   6   6   8   45.09    2.41   0
   6   6   9    3.37    2.56   0
   6   6  13    9.36    2.58   0
   6   6  14    5.78    2.27   0
   6   7   6    4.09    1.95   0
   6   8   5   91.72    3.05   0
   6   9   4    1.30    2.59   0
   6  10   3    7.11    2.79   0
   7  11  10   13.85    2.42   0
   7  12   8   17.21    2.38   0
   7  12   9   18.26    2.95   0
 -11  -1   6   56.35    3.37   0
 -11   2   2  112.62    3.46   0
 -11   3   1  129.78    3.58   0
 -10  -4  12   67.95    5.02   0
 -10  -3   8   -1.49    3.00   0
 -10  -2   6   29.42    3.01   0
 -10  -1   4    4.41    2.75   0
 -10   4  -1   53.26    2.75   0
 -10   8  -3    6.85    2.19   0
  -9  -3   6   11.75    3.10   0
  -8  -4   7  182.18    4.18   0
  -8  -2   3  118.33    3.11   0
  -8   4  -3    0.09    2.14   0
  -8   8  -5   70.90    2.48   0
  -8  12  -6   20.61    2.34   0
  -7  -2   2   86.19    3.31   0
  -7   6  -5  195.18    3.10   0
  -7   9  -6   25.62    2.20   0
  -6  -1   0   30.75    2.99   0
  -6   0  -1    0.23    2.20   0
  -6   1  -2   17.60    2.27   0
  -6   2  -3   35.82    2.35   0
  -6   5  -5   38.68    2.26   0
  -6   7  -6    6.15    2.53   0
  -6  11  -7    3.82    2.24   0
  -5  -2   1   41.61    2.49   0
  -5   3  -4   -1.19    1.88   0
  -5   9  -7    1.61    2.50   0
  -4   4  -5    6.26    2.36   0
  -4   6  -6   13.91    2.16   0
  -3  -5   8   70.52    4.44   0
  -3  -5  18   11.07    2.85   0
  -3   4  -5 1146.09    6.55   0
  -3   6  -6  336.85    3.85   0
  -3  14  -8    7.08    2.66   0
  -3  15  -8   14.11    2.74   0
  -2  -5  16   28.45    2.92   0
  -2  -4  20   62.60    3.35   0
  -2   9  -7    5.54    2.23   0
  -1  -4  18   42.59    3.02   0
  -1   5  -5   43.25    2.61   0
  -1   7  -6   19.95    2.20   0
  -1  10  -7 1918.52    8.78   0
   0  -4  10    7.90    2.19   0
   0  -4  11   87.01    3.14   0
   0  -4  14   47.23    2.84   0
   0  -4  15    3.74    2.11   0
   0  -3  19    4.32    2.25   0
   0   8  -6   89.77    3.28   0
   0  12  -7   24.72    2.96   0
   0  16  -7    7.19    2.83   0
   1  -3   9   59.60    2.90   0
   1  -3  15   40.42    2.42   0
   1  -2   5  188.06    3.66   0
   1  -2  19   -0.95    2.23   0
   1  10  -6  482.01    6.30   0
   1  18  -6   25.12    3.36   0
   2  -2   9  106.86    2.78   0
   2  -2  14   16.31    2.27   0
   2  -2  15   10.06    2.14   0
   2  -1  18    0.55    2.23   0
   2   0   3    0.39    2.11   0
   3   0   6    0.95    1.95   0
   3   0  17   41.01    2.41   0
   3   1   4  804.60    6.10   0
   3   1  19    6.37    2.23   0
   3   5  -1  139.62    4.99   0
   4   1   9  440.60    3.98   0
   4   1  10 1313.01    6.33   0
   4   1  11  105.40    3.29   0
   4   1  12   22.76    2.58   0
   4   1  13    3.38    2.12   0
   4   1  14   71.57    2.36   0
   4   2  17    1.77    2.16   0
   4   5   1  729.29    6.52   0
   4  10  -2    2.97    3.96   0
   5   3  10  106.77    2.68   0
   5   3  11   11.67    2.10   0
   5   3  12   65.56    2.41   0
   5   3  13    3.39    2.00   0
   5   4   6   10.91    2.20   0
   5   4  16    6.21    2.16   0
   5   6   3    3.32    2.57   0
   5   7   2   56.43    2.93   0
   6   6  10   25.85    2.27   0
   6   6  11    5.27    2.10   0
   6   6  12   87.01    2.63   0
   6   7   7   51.52    2.35   0
   6   7  14    6.41    2.27   0
   6  11   3   16.39    2.81   0
 -11  -2   8   11.93    2.75   0
 -11   0   4    3.20    2.86   0
 -11   1   3    1.70    2.23   0
 -11   4   0  113.87    2.98   0
 -10   5  -2   21.25    2.25   0
 -10   7  -3   10.91    2.32   0
  -9  -2   4    7.15    2.27   0
  -9   0   1   39.92    2.80   0
  -9   1   0   90.41    2.54   0
  -9   2  -1   27.81    2.33   0
  -9   5  -3   68.94    2.56   0
  -9   7  -4    4.18    1.89   0
  -9   9  -5   20.95    2.68   0
  -9  10  -5    1.00    2.13   0
  -8  -5  10    2.31    4.58   0
  -8   0   0  344.00    3.93   0
  -8   1  -1  128.88    2.83   0
  -8   2  -2   34.34    2.83   0
  -8   5  -4   77.16    2.46   0
  -8   7  -5   19.95    2.17   0
  -8  10  -6    4.93    2.14   0
  -8  11  -6   26.41    2.36   0
  -7   4  -4   60.06    2.34   0
  -7   8  -6   42.54    2.19   0
  -7  12  -7    1.97    2.17   0
  -7  13  -7    6.67    2.29   0
  -6  -2   1  528.49    5.32   0
  -6   3  -4   11.65    2.01   0
  -6  10  -7   47.77    2.31   0
  -5   4  -5  456.62    4.02   0
  -5   6  -6   69.86    2.35   0
  -5  14  -8    4.59    2.70   0
  -5  15  -8   28.09    2.89   0
  -4  -5  19    2.26    2.86   0
  -4   8  -7   44.55    2.32   0
  -4  12  -8    1.57    2.11   0
  -4  13  -8  257.09    3.55   0
  -4  14  -8    0.17    2.15   0
  -4  15  -8  171.59    3.15   0
  -4  16  -8   16.46    2.44   0
  -3   8  -7  391.44    4.04   0
  -3  12  -8    4.41    2.03   0
  -3  13  -8    2.29    2.12   0
  -3  16  -8    5.91    2.35   0
  -3  17  -8   30.31    2.99   0
  -2  -5  10   32.54    2.82   0
  -2  -5  15   16.87    2.80   0
  -2   4  -5 2715.43   10.41   0
  -2   6  -6    2.62    2.07   0
  -2   8  -7  421.67    4.62   0
  -2  13  -8    8.28    2.61   0
  -2  14  -8    0.88    2.56   0
  -2  15  -8    2.03    2.63   0
  -2  16  -8   16.21    2.89   0
  -1  -4   7 1357.89    9.40   0
  -1   1  -2 1823.38   12.52   0
  -1   2  -3  196.52    4.57   0
  -1   9  -7    3.22    2.70   0
   0  -4  12  212.23    3.48   0
   0  -4  13  220.90    3.50   0
   0  -3   6 3670.59   14.40   0
   0  -3  18   20.21    2.95   0
   0  11  -7  211.96    4.16   0
   0  17  -7   31.73    2.97   0
   1  -3  10   12.03    2.22   0
   1  -3  11   74.04    3.05   0
   1  -3  12   54.45    2.98   0
   1  -3  13    9.73    2.33   0
   1  -3  14  174.04    3.10   0
   1  -2  18   10.76    2.20   0
   1  -1   3  511.66    6.38   0
   2  -2  10    2.27    2.07   0
   2  -2  11    2.08    2.12   0
   2  -2  12  885.76    5.56   0
   2  -2  13   23.17    2.47   0
   2  -1  17    6.26    2.62   0
   2   0  20    1.72    2.31   0
   2  19  -5    2.45    4.05   0
   3   0   7  134.43    2.74   0
   3   0  15  121.19    3.12   0
   3   0  16    1.36    2.05   0
   3   1  18   -0.50    2.67   0
   3   3   1 1142.52    8.37   0
   3   4   0   52.84    3.57   0
   4   2   6  114.47    2.81   0
   4   2  16   89.62    2.66   0
   4   3   4  671.91    5.25   0
   4   3  18   32.28    2.37   0
   4   8  -1   54.18    4.01   0
   5   4   7    6.37    2.11   0
   5   4  14   22.32    2.29   0
   5   4  15    7.97    2.15   0
   5   5   5  308.40    4.11   0
   5   9   1  418.25    5.63   0
   5  11   0  482.60    6.31   0
   5  17   0    0.85    3.91   0
   6   7   8    6.21    2.25   0
   6   7   9    2.44    2.12   0
   6   7  10   11.24    2.56   0
   6   7  11    4.58    2.63   0
   6   7  12   43.71    2.48   0
   6   7  13   30.86    2.38   0
   6   8   6   11.58    2.08   0
   6   8  14    4.42    2.83   0
   6   9   5   11.06    2.89   0
   6  10   4   72.93    3.27   0
   6  12   3    4.88    2.57   0
   6  13   3    6.38    3.15   0
   6  14   3   15.38    3.17   0
   6  15   3   13.89    3.32   0
   6  16   3   23.07    2.98   0
 -11   5  -1   30.11    2.55   0
 -10  -4  11   21.12    3.95   0
 -10  -2   5   10.59    2.78   0
 -10   0   2  247.94    4.03   0
 -10   1   1   76.11    2.81   0
 -10   2   0   17.46    2.10   0
 -10   3  -1   59.62    2.57   0
 -10   6  -3    2.15    2.18   0
 -10   8  -4    3.64    2.19   0
  -9  -4   8    0.54    3.11   0
  -9  -1   2    2.17    2.68   0
  -9   3  -2   22.12    2.29   0
  -9   4  -3    0.29    2.69   0
  -9   6  -4    4.43    2.04   0
  -9   8  -5    0.06    2.58   0
  -8  -3   4   61.26    3.05   0
  -8  -1   1   97.78    2.72   0
  -8   3  -3  153.18    2.96   0
  -8   9  -6   16.93    2.08   0
  -7  -5   8  140.92    5.80   0
  -7  -3   3   24.50    3.32   0
  -7  -1   0    2.03    2.55   0
  -7   0  -1    1.46    2.04   0
  -7   1  -2   42.69    2.44   0
  -7   2  -3  147.11    2.98   0
  -7   5  -5  308.80    3.44   0
  -7   7  -6    2.74    1.94   0
  -7  10  -7    1.79    2.69   0
  -7  11  -7    2.58    2.05   0
  -6  -5  19    7.17    3.56   0
  -6   6  -6   41.26    2.30   0
  -6   9  -7    2.71    2.01   0
  -5  -5  19   22.88    3.17   0
  -5   8  -7    3.56    2.05   0
  -5  11  -8   -0.54    2.48   0
  -5  12  -8    1.59    2.13   0
  -5  13  -8   39.33    2.40   0
  -4  -5  18    7.53    3.16   0
  -4   0  -2   83.37    2.65   0
  -4   1  -3  174.99    3.16   0
  -4   5  -6    1.83    2.48   0
  -4  11  -8   47.75    2.46   0
  -3  -5  17    9.80    2.63   0
  -3   1  -3  183.44    3.68   0
  -3  11  -8   91.93    2.59   0
  -2  -5  11   29.98    2.82   0
  -2  -5  12  183.42    3.89   0
  -2  -5  13   30.36    2.90   0
  -2  -5  14    2.51    2.62   0
  -2  -4  19   98.43    3.54   0
  -2  11  -8   59.34    2.87   0
  -2  12  -8  230.47    3.63   0
  -2  17  -8    0.05    2.82   0
  -1  -4  17   44.66    2.47   0
  -1  -3  20    1.51    2.31   0
  -1  14  -8   -0.65    2.60   0
   0  -3  17  109.42    3.18   0
   0  -2  20  156.74    3.25   0
   0   4  -4  496.37    6.38   0
   0  18  -7    0.21    2.63   0
   1  -2  17   24.75    2.73   0
   1  -1  20    5.26    2.39   0
   1   7  -5  685.62    7.91   0
   2  -1   6   61.27    2.45   0
   2  -1  16   29.96    2.25   0
   2   0  19    0.87    2.26   0
   3   0   8    0.05    1.80   0
   3   0  14   -1.27    2.09   0
   3   1  17    3.48    2.61   0
   3   2  19   -1.37    2.76   0
   4   2   7  331.51    3.75   0
   4   2  14    0.11    1.91   0
   4   2  15   22.20    2.17   0
   4   3  17   69.81    2.60   0
   5   4   8  197.24    3.18   0
   5   4   9    3.27    2.02   0
   5   4  10   -1.62    2.08   0
   5   4  11   10.28    2.12   0
   5   4  12   47.60    2.24   0
   5   4  13   28.89    2.20   0
   5   5  15   12.23    2.15   0
   5   5  16   21.20    2.34   0
   5   6   4   53.11    2.86   0
   5  12   0   24.19    3.37   0
   6   8   7   15.84    2.13   0
   6   8   8   14.57    2.66   0
   6   8  12   25.38    2.85   0
   6   8  13    4.25    2.09   0
   6   9   6    3.39    2.43   0
   6  10   5    8.40    2.72   0
   6  11   4   13.84    2.68   0
 -11  -3  10   62.27    4.13   0
 -11  -2   7   38.87    3.16   0
 -11  -1   5   19.86    3.03   0
 -11   1   2    0.06    2.76   0
 -11   2   1    1.54    2.21   0
 -11   3   0   45.67    2.56   0
 -11   4  -1   24.93    2.95   0
 -10  -3   7   13.20    2.89   0
 -10  -1   3  102.17    3.34   0
 -10   4  -2    3.91    2.32   0
 -10   7  -4   21.86    2.86   0
  -9  -3   5   33.19    3.32   0
  -8  -5  16    7.47    5.76   0
  -8  -4   6    1.89    2.99   0
  -8  -2   2    8.38    2.71   0
  -8   4  -4   57.57    2.43   0
  -8   6  -5   28.73    2.18   0
  -8   8  -6    2.16    1.95   0
  -7  -5  18   27.00    4.11   0
  -7  -4   5   37.88    3.35   0
  -7   3  -4    1.58    1.99   0
  -7   9  -7    0.75    2.12   0
  -6  -5   7   63.53    5.43   0
  -6   4  -5   47.28    2.23   0
  -6   8  -7   19.26    2.17   0
  -6  12  -8   22.97    2.22   0
  -6  13  -8   -1.02    2.17   0
  -6  14  -8    8.27    2.36   0
  -5  -4   4  503.41    7.20   0
  -5  -3   2   70.86    3.33   0
  -5  -1  -1    2.57    2.59   0
  -5   0  -2    0.46    2.14   0
  -5   1  -3  345.62    3.88   0
  -5   2  -4   74.18    2.51   0
  -5   5  -6  178.59    2.92   0
  -5   7  -7  102.11    2.59   0
  -5  10  -8    9.61    2.18   0
  -4  -4   4   91.92    5.17   0
  -4  -3   2   21.92    2.93   0
  -4  -1  -1  253.43    3.97   0
  -4   2  -4  884.43    5.68   0
  -4   7  -7   72.31    2.55   0
  -4  10  -8    2.85    2.09   0
  -3  -5  16   75.93    3.23   0
  -3  -4  20    2.58    2.39   0
  -3   0  -2   -0.20    1.99   0
  -3   2  -4   13.52    2.09   0
  -3   5  -6   38.97    2.35   0
  -3   7  -7  141.43    2.96   0
  -3  10  -8    3.01    2.05   0
  -2  -4  18   20.55    2.85   0
  -2  -3  21    2.97    2.41   0
  -1  -4   8   26.58    2.83   0
  -1  -4  16    8.05    2.14   0
  -1  -3  19   16.70    2.81   0
  -1   3  -4    2.57    2.07   0
  -1   6  -6   24.35    2.27   0
  -1  12  -8   34.55    2.92   0
  -1  13  -8    0.08    2.72   0
  -1  15  -8   43.84    2.56   0
  -1  16  -8    5.31    2.67   0
   0  -3  16    8.81    2.64   0
   0  10  -7  295.56    4.63   0
   1  -2   6  314.14    4.27   0
   1  -2  16   36.34    2.88   0
   1  -1  19   27.57    2.31   0
   1   9  -6   18.03    3.07   0
   2  -1   7  632.04    4.94   0
   2  -1  15  106.58    2.67   0
   2   0  18   47.87    2.54   0
   2   1  20    0.86    2.32   0
   2   7  -4   37.41    5.37   0
   3   0   9 1117.14    5.90   0
   3   0  10   12.01    2.83   0
   3   0  11 1344.36    6.16   0
   3   0  12   42.96    2.51   0
   3   0  13   48.35    2.27   0
   3   1   5  182.79    3.21   0
   3   1  16    1.94    2.11   0
   3   2   3 2768.84   11.23   0
   4   2   8   68.37    2.47   0
   4   2   9   40.62    2.27   0
   4   2  10  504.12    4.38   0
   4   2  11   66.55    2.93   0
   4   2  12  169.02    2.84   0
   4   2  13    4.61    1.96   0
   4   3   5   54.65    2.45   0
   4   3  16   11.88    2.14   0
   4   4   3 1105.68    6.87   0
   4   4  18   48.82    2.47   0
   5   5   6  192.51    3.20   0
   5   5   7  229.69    3.81   0
   5   5  14   20.29    2.16   0
   5   6  16    1.04    2.16   0
   5   7   3  119.91    3.29   0
   5   8   2  804.41    6.52   0
   5  13   0    3.23    3.30   0
   5  16   0    2.54    3.62   0
   6   8   9   56.32    2.46   0
   6   8  10   32.07    2.33   0
   6   8  11   79.90    2.63   0
   6   9   7   -0.80    2.50   0
   6   9  13    2.94    2.30   0
   6  12   4   28.65    2.77   0
   6  13   4   28.16    2.85   0
   6  15   4    2.27    3.15   0
   6  16   4   14.48    2.77   0
 -11   0   3    5.69    2.31   0
 -11   5  -2    7.00    2.27   0
 -10  -4  10    8.36    3.76   0
 -10   1   0    5.12    2.74   0
 -10   2  -1    3.59    2.70   0
 -10   5  -3    7.80    2.22   0
  -9  -5  15   -0.02    1.70   0
  -9  -2   3    4.82    2.39   0
  -9   0   0    0.45    2.70   0
  -9   1  -1   64.57    2.60   0
  -9   2  -2   70.88    2.60   0
  -9   5  -4   23.05    2.20   0
  -9   7  -5    2.18    2.06   0
  -9   9  -6   42.62    2.45   0
  -9  10  -6   32.37    2.46   0
  -8   0  -1    2.47    2.65   0
  -8   1  -2   13.61    2.70   0
  -8   5  -5  105.41    2.53   0
  -8   7  -6   33.33    2.32   0
  -8  10  -7    2.74    2.22   0
  -8  11  -7   15.72    2.33   0
  -7  -2   1    1.07    2.64   0
  -7   4  -5   95.33    2.54   0
  -7   6  -6   41.52    2.27   0
  -7   8  -7    7.66    2.04   0
  -7  12  -8   17.52    2.84   0
  -6  -5  18   33.65    3.70   0
  -6  -4   4  133.59    4.21   0
  -6  -3   2    2.50    2.43   0
  -6  -1  -1   35.21    2.90   0
  -6   0  -2   36.88    2.39   0
  -6   1  -3  113.39    2.77   0
  -6   2  -4   19.60    2.16   0
  -6   5  -6    5.40    2.11   0
  -6   7  -7   56.83    2.36   0
  -6  10  -8   34.80    2.37   0
  -6  11  -8   26.57    2.24   0
  -5  -5  18    8.67    2.90   0
  -5   3  -5  359.25    3.71   0
  -5   9  -8    6.62    2.07   0
  -4  -5  17    3.99    2.72   0
  -4   3  -5   54.78    2.24   0
  -4   9  -8    5.37    2.11   0
  -3  -5   9   14.16    3.47   0
  -3  -5  15   12.55    2.82   0
  -3  -1  -1  292.34    4.77   0
  -3   3  -5  378.70    4.04   0
  -3   9  -8  118.01    2.83   0
  -2  -4   6   63.29    4.34   0
  -2   5  -6   29.99    2.36   0
  -2   7  -7   61.55    2.67   0
  -2  10  -8   75.97    2.59   0
  -1  -4  14    5.23    2.69   0
  -1  -4  15    2.89    2.19   0
  -1  -2  21   11.13    2.51   0
  -1   8  -7  608.65    5.22   0
  -1  11  -8   32.05    2.98   0
  -1  17  -8   29.78    3.06   0
  -1  18  -8    5.33    3.22   0
   0  -3   7 1725.40    9.54   0
   0  -3  15   -0.57    2.57   0
   0  -2  19   29.61    2.42   0
   0  -1  21    2.86    2.42   0
   0   7  -6   95.84    3.38   0
   1  -2   7  259.45    4.11   0
   1  -2  15   27.70    2.36   0
   1  -1  18    9.06    2.72   0
   1   0  20   -2.38    2.81   0
   1  14  -7  159.03    4.39   0
   1  15  -7   13.21    3.19   0
   2  -1   8    1.53    2.35   0
   2  -1  13   27.91    2.93   0
   2  -1  14   41.07    2.36   0
   2   0   4   50.39    2.49   0
   2   0  17    1.37    2.19   0
   2   1   2 3310.44   14.37   0
   2   1  19   79.06    3.17   0
   2   9  -5   11.19    4.02   0
   2  14  -6   18.07    4.13   0
   2  15  -6   50.76    4.48   0
   3   1  15   42.49    2.21   0
   3   2  18    1.15    2.17   0
   3   3  19   -0.16    2.68   0
   4   3  15   44.23    2.26   0
   4   4  17   12.99    2.18   0
   4   5   2  825.14    6.49   0
   4   7   0    2.80    3.01   0
   5   5   8  157.44    3.01   0
   5   5   9    4.86    2.62   0
   5   5  10   59.25    2.92   0
   5   5  11   17.87    2.16   0
   5   5  12   15.93    2.05   0
   5   5  13    4.21    2.06   0
   5   6   5  299.24    3.79   0
   5   6  15    4.18    2.17   0
   5   7  16   68.57    3.16   0
   5  10   1  112.43    3.70   0
   5  14   0   18.45    3.65   0
   5  15   0    7.19    3.45   0
   6   9   8    3.10    2.06   0
   6   9   9   14.02    2.30   0
   6   9  10    4.65    2.14   0
   6   9  11   31.26    2.45   0
   6   9  12    3.42    2.25   0
   6  10   6    3.12    2.16   0
   6  10   7   52.79    2.85   0
   6  10  12   57.91    3.09   0
   6  11   5    5.70    2.07   0
   6  12   5    6.98    2.72   0
   6  14   4   50.39    3.05   0
 -11  -3   9   16.13    3.05   0
 -11  -2   6    3.51    2.94   0
 -11  -1   4    2.78    2.79   0
 -11   2   0    0.62    2.84   0
 -10  -3   6    9.81    3.22   0
 -10  -2   4    3.50    2.76   0
 -10   0   1    1.40    2.28   0
 -10   3  -2    2.07    2.32   0
 -10   4  -3    9.51    2.77   0
 -10   6  -4   20.05    2.43   0
  -9  -4   7   15.12    3.28   0
  -9  -1   1    4.98    2.66   0
  -9   3  -3   30.57    2.32   0
  -9   6  -5   62.10    2.42   0
  -9   8  -6    0.09    2.10   0
  -8  -5   9    5.30    4.02   0
  -8  -1   0    1.59    2.64   0
  -8   2  -3   73.63    2.62   0
  -8   3  -4   16.00    2.27   0
  -8   9  -7   -2.59    2.11   0
  -7  11  -8    8.63    2.33   0
  -6   3  -5   80.31    2.47   0
  -6   9  -8    3.32    2.01   0
  -5  -2   0   55.99    3.04   0
  -5   4  -6    9.74    2.45   0
  -5   6  -7  106.27    2.61   0
  -5  13  -9   45.05    3.00   0
  -5  14  -9   20.13    2.43   0
  -5  15  -9    2.48    2.36   0
  -4  -5  16   19.17    3.19   0
  -4  -4  20   58.72    3.36   0
  -4  -2   0  108.88    3.53   0
  -4   4  -6  370.65    3.78   0
  -4   6  -7   25.49    2.18   0
  -4   8  -8   28.44    2.26   0
  -4  12  -9   60.51    2.95   0
  -4  13  -9    9.92    2.32   0
  -4  14  -9   21.98    2.32   0
  -4  15  -9    9.97    2.34   0
  -3  -5  14   16.91    2.66   0
  -3  -4  19   11.35    2.56   0
  -3   6  -7  104.77    2.79   0
  -3  13  -9   40.74    3.00   0
  -3  14  -9   12.93    2.33   0
  -3  15  -9   16.19    2.33   0
  -3  16  -9   45.55    3.13   0
  -2  -4  17   28.36    2.40   0
  -2  -3  20   -0.76    2.33   0
  -2   1  -3    0.64    2.07   0
  -2   2  -4   34.90    2.46   0
  -2   9  -8   67.25    2.65   0
  -1  -4   9  207.73    3.75   0
  -1  -4  10  521.93    5.32   0
  -1  -4  12  225.38    3.95   0
  -1  -4  13  126.78    3.63   0
  -1  -3  18    7.66    2.35   0
  -1  -2  20    2.72    2.87   0
  -1   4  -5 3631.37   13.09   0
   0  -3  14    3.72    2.75   0
   0  -2  18  151.45    3.11   0
   0  -1  20    9.75    2.78   0
   0   5  -5  235.31    4.52   0
   0   9  -7  206.86    3.95   0
   1  -2  14  135.46    2.95   0
   1   5  -4  766.33    9.57   0
   1  13  -7  105.71    3.89   0
   1  16  -7   48.45    3.45   0
   2  -1   9  407.83    4.01   0
   2  -1  10   29.51    2.34   0
   2  -1  11   41.88    2.40   0
   2  -1  12 1341.56    6.36   0
   2   0  16   11.87    2.63   0
   2   2  20    5.35    2.27   0
   2  13  -6  268.41    6.37   0
   2  16  -6   37.90    4.33   0
   3   1   6  168.62    3.01   0
   3   1  14   20.09    2.30   0
   3   2  17    3.47    2.16   0
   4   3   6   67.55    2.60   0
   4   3   7   38.63    2.86   0
   4   3  13   11.87    2.00   0
   4   3  14   12.91    2.02   0
   4   4   4  436.95    4.78   0
   4   4  16  120.72    2.71   0
   4   6   1   14.38    2.77   0
   4  11  -2    9.86    3.75   0
   5   6   6   64.84    2.63   0
   5   6  13    4.21    2.17   0
   5   6  14    1.41    2.07   0
   5   7   4   17.88    2.34   0
   5   7  15   -2.18    2.40   0
   5   8   3  183.08    3.91   0
   5   9   2 1196.17    7.91   0
   6  10   8   35.55    2.45   0
   6  10   9   28.94    2.44   0
   6  10  10    6.46    2.16   0
   6  10  11   63.42    2.72   0
   6  11   6    4.55    2.20   0
   6  11   7    3.98    2.69   0
   6  11  12   27.06    2.60   0
   6  12   6   17.58    2.71   0
   6  13   5   17.79    2.85   0
   6  14   5   23.80    2.90   0
   6  15   5   10.76    2.90   0
 -11  -3   8    8.90    3.38   0
 -11   0   2    2.34    2.95   0
 -11   1   1    1.43    2.35   0
 -11   3  -1   64.48    2.78   0
 -11   4  -2   37.65    2.53   0
 -10  -4   9    5.32    3.32   0
 -10  -1   2    3.75    2.19   0
 -10   5  -4    4.79    2.72   0
 -10   7  -5   42.88    2.56   0
  -9  -3   4   49.29    3.13   0
  -9   4  -4    9.09    2.35   0
  -9   7  -6    7.03    2.65   0
  -8  -3   3   13.14    2.80   0
  -8   4  -5    6.28    2.13   0
  -8   6  -6    5.84    2.12   0
  -8   8  -7   54.13    2.39   0
  -7  -5  17    2.05    3.74   0
  -7  -3   2  440.85    5.00   0
  -7  -1  -1   52.86    2.92   0
  -7   0  -2   -0.17    2.20   0
  -7   1  -3   90.68    2.77   0
  -7   2  -4   29.63    2.34   0
  -7   5  -6    1.30    2.14   0
  -7   7  -7   10.66    2.06   0
  -7  10  -8   26.43    2.26   0
  -6  -5  17    7.58    3.88   0
  -6  -2   0   54.47    3.02   0
  -6   4  -6  168.03    2.92   0
  -6   6  -7   29.87    2.23   0
  -6   8  -8   15.74    2.64   0
  -6  12  -9    2.98    2.71   0
  -6  13  -9    1.08    2.25   0
  -5  -5  17    2.20    2.66   0
  -5   8  -8  124.93    2.70   0
  -5  11  -9   36.29    2.74   0
  -5  12  -9    1.17    2.09   0
  -4  11  -9   10.72    2.18   0
  -3  -5  10    2.00    2.96   0
  -3  -5  11   83.48    3.71   0
  -3  -5  12   46.11    3.43   0
  -3  -5  13   18.91    2.88   0
  -3  -4  18    9.16    2.79   0
  -3  -3   2   26.02    3.93   0
  -3   4  -6  162.11    2.97   0
  -3   8  -8   19.20    2.30   0
  -3  11  -9  191.29    3.45   0
  -3  12  -9  173.08    3.27   0
  -2  -4  16   47.79    2.98   0
  -2  -3  19   41.84    3.08   0
  -2   0  -2 2975.81   13.72   0
  -2   3  -5 1784.09    8.46   0
  -2   6  -7  189.59    3.69   0
  -2  13  -9    4.22    2.59   0
  -2  14  -9   30.94    2.81   0
  -2  15  -9   41.73    3.07   0
  -2  16  -9   18.80    2.96   0
  -1  -4  11   70.16    2.70   0
  -1  -3  17    0.21    2.63   0
  -1   7  -7    8.56    2.64   0
  -1  10  -8   95.52    2.84   0
   0  -3   8  474.08    4.96   0
   0  -3   9  120.50    3.43   0
   0  -3  12   70.20    3.08   0
   0  -3  13   29.17    2.54   0
   0  -2   4  231.71    4.81   0
   0  -2  17  102.17    3.28   0
   0  13  -8  329.49    4.84   0
   0  14  -8    1.30    2.54   0
   0  15  -8   71.45    3.28   0
   0  16  -8   45.87    3.38   0
   1  -2   8  129.40    3.10   0
   1  -2   9  205.61    3.69   0
   1  -2  11   29.72    2.92   0
   1  -2  12  227.03    3.46   0
   1  -2  13  733.90    5.29   0
   1  -1   4  288.21    4.61   0
   1  -1  17    7.92    2.12   0
   1   0  19    5.54    2.24   0
   1  12  -7 1095.59    8.87   0
   1  17  -7    1.12    3.26   0
   2   0   5    1.22    1.97   0
   2   0  15   -0.77    2.60   0
   2   1  18   -0.92    2.31   0
   2  12  -6    6.74    4.06   0
   2  17  -6    6.84    4.30   0
   3   1   7   12.01    1.98   0
   3   1   8  642.41    4.87   0
   3   1  12   39.41    2.32   0
   3   1  13   44.32    2.34   0
   3   2   4   12.32    2.25   0
   3   2  16    3.61    2.08   0
   3   3   2 1018.83    7.33   0
   3   3  18   37.06    2.44   0
   3   4  19   -0.82    2.38   0
   4   3   8    7.28    2.17   0
   4   3   9  153.50    2.76   0
   4   3  10    7.99    1.92   0
   4   3  11    0.83    2.05   0
   4   3  12   -1.28    2.01   0
   4   4  15   49.15    2.33   0
   4   5  17   20.56    2.29   0
   4   9  -1   27.00    3.59   0
   5   6   7  103.05    2.84   0
   5   6   8  103.37    3.06   0
   5   6   9    5.31    2.69   0
   5   6  10  292.74    3.89   0
   5   6  11    1.02    2.12   0
   5   6  12   -0.93    2.15   0
   5   7   5  171.66    3.61   0
   5   7  14    4.62    2.18   0
   5   8  15   29.84    2.96   0
   5  11   1  335.09    4.89   0
   5  17   1   28.53    4.07   0
   6  11   8   23.41    2.40   0
   6  11   9    6.82    2.28   0
   6  11  10  104.85    2.97   0
   6  11  11    0.81    2.29   0
   6  12   7   73.98    3.26   0
   6  12   8   19.04    2.83   0
   6  12   9    2.81    2.68   0
   6  12  10    3.24    2.85   0
   6  12  11    7.65    2.47   0
   6  13   6  194.06    3.91   0
   6  13   7   33.99    3.26   0
   6  14   6   68.97    3.37   0
   6  15   6  102.67    3.66   0
 -11  -2   5    5.23    2.96   0
 -11  -1   3    3.39    3.05   0
 -10   1  -1  159.23    3.19   0
 -10   2  -2  170.37    3.06   0
 -10   3  -3  102.23    3.26   0
  -9  -2   2   70.74    2.82   0
  -9   0  -1    1.79    2.77   0
  -9   1  -2   38.89    2.49   0
  -9   2  -3    1.34    2.22   0
  -9   5  -5   -0.29    2.12   0
  -9   9  -7    3.97    2.15   0
  -8  -5  15    1.04    5.19   0
  -8  -4   5  179.98    4.01   0
  -8  -2   1   -0.67    2.05   0
  -8   5  -6   20.28    2.55   0
  -8   7  -7   40.74    2.65   0
  -8  10  -8   29.71    2.93   0
  -7  -5   7   53.66    4.69   0
  -7  -4   4    1.28    2.62   0
  -7   3  -5  361.12    3.71   0
  -7   6  -7   10.76    1.98   0
  -7   9  -8    5.99    2.09   0
  -6  11  -9    8.14    2.27   0
  -5  -5  16   20.24    3.35   0
  -5   0  -3  521.47    4.57   0
  -5   1  -4  137.58    3.01   0
  -5   2  -5  596.86    4.83   0
  -5   5  -7  216.24    3.01   0
  -5   7  -8    6.71    2.08   0
  -5  10  -9    6.22    2.10   0
  -4  -5   8   67.42    5.78   0
  -4  -5  15    1.35    2.58   0
  -4  -4  19    6.19    2.94   0
  -4   0  -3    1.51    2.49   0
  -4   1  -4   36.17    2.27   0
  -4   2  -5   20.08    2.44   0
  -4   5  -7   73.86    2.44   0
  -4   7  -8    2.22    2.11   0
  -4  10  -9    1.76    2.19   0
  -3  -3  20    2.11    2.90   0
  -3   7  -8    2.68    2.56   0
  -3  10  -9    7.33    2.58   0
  -2  -4  15  118.24    3.44   0
  -2  -2  21    3.35    2.35   0
  -2   8  -8    2.71    2.08   0
  -2  11  -9   21.58    2.85   0
  -2  12  -9   13.47    2.17   0
  -2  17  -9    0.49    2.98   0
  -1  -3   5  578.03    7.71   0
  -1  -3  16   60.00    2.92   0
  -1  -2  19    3.30    2.76   0
  -1  -1  21   49.54    2.79   0
  -1   5  -6    3.60    2.25   0
  -1   9  -8   65.11    3.13   0
   0  -3  10  144.07    3.17   0
   0  -3  11  123.95    3.02   0
   0  -1  19   15.46    2.47   0
   0   0  21    4.83    2.35   0
   0  12  -8   97.40    3.33   0
   0  17  -8   11.01    3.28   0
   1  -2  10  127.06    2.93   0
   1  -1  16   71.99    2.65   0
   1   0   2   -0.69    3.12   0
   1   0  18    5.01    2.79   0
   1   1  20    5.10    2.34   0
   1  11  -7   39.91    3.53   0
   1  18  -7    6.45    3.69   0
   2   0  14   33.02    2.29   0
   2   1  17    5.22    2.25   0
   2   2  19    0.60    2.31   0
   3   1   9  456.68    4.03   0
   3   1  10   86.05    2.53   0
   3   1  11   14.59    2.15   0
   3   2  15    0.16    1.98   0
   3   3  17  100.96    2.69   0
   4   4   5    3.99    2.18   0
   4   4  13   -0.25    2.42   0
   4   4  14    8.44    2.07   0
   4   5   3  103.46    3.25   0
   4   5  16   -3.17    2.03   0
   4   6  17   12.83    2.19   0
   4  17  -2    8.45    4.57   0
   5   7   6   45.88    2.95   0
   5   7  12    4.43    2.61   0
   5   7  13    2.06    2.18   0
   5   8   4   19.03    2.51   0
   5   8  14   -0.40    2.74   0
   5   9  15   28.76    3.03   0
   5  10   2    0.30    2.69   0
   5  12   1  130.82    4.18   0
   6  13   8    3.22    2.21   0
   6  13   9    4.73    2.31   0
   6  14   7   18.51    2.46   0
   6  14   8   11.79    2.93   0
 -11  -3   7    0.07    3.30   0
 -11   0   1    8.70    2.86   0
 -11   1   0    4.72    2.33   0
 -11   2  -1    2.11    2.30   0
 -11   3  -2   37.95    2.50   0
 -11   4  -3    6.71    2.96   0
 -10  -4   8    0.38    3.20   0
 -10  -3   5   32.79    3.00   0
 -10  -2   3    1.76    2.34   0
 -10  -1   1   79.23    3.30   0
 -10   0   0  118.78    2.93   0
 -10   4  -4   84.38    2.71   0
 -10   6  -5   32.07    2.43   0
  -9  -5  11   20.44    5.46   0
  -9  -4   6    4.86    2.62   0
  -9  -1   0   92.25    2.74   0
  -9   3  -4  206.73    3.27   0
  -9   4  -5   14.57    2.75   0
  -9   6  -6   18.67    2.12   0
  -9   8  -7    5.54    2.21   0
  -8  -5   8  101.07    5.13   0
  -8  -1  -1  130.52    3.29   0
  -8   0  -2  133.40    2.90   0
  -8   1  -3  136.33    2.96   0
  -8   2  -4  286.97    3.50   0
  -8   3  -5   62.02    2.98   0
  -8   9  -8    2.17    2.22   0
  -7  -5  16   16.35    4.22   0
  -7  -2   0    0.46    2.13   0
  -7   4  -6   72.76    2.58   0
  -7   8  -8    5.76    2.17   0
  -7  11  -9    7.19    2.24   0
  -7  12  -9   12.23    2.35   0
  -6   0  -3    1.34    2.14   0
  -6   1  -4    1.97    2.05   0
  -6   2  -5  253.82    3.25   0
  -6   5  -7  177.91    2.92   0
  -6   7  -8    6.62    2.07   0
  -6  10  -9   27.74    2.38   0
  -5  -3   1  281.74    4.64   0
  -5  -1  -2    7.55    2.20   0
  -5   3  -6    2.13    2.02   0
  -5   9  -9    2.61    2.09   0
  -4  -5  14   27.61    3.32   0
  -4   3  -6   64.73    2.74   0
  -4   9  -9    0.75    2.10   0
  -3  -4  17    7.27    2.81   0
  -3  -2   0    1.86    2.63   0
  -3   1  -4  792.19    5.97   0
  -3   5  -7   35.61    2.33   0
  -2  -3  18    8.20    2.81   0
  -2   4  -6  822.70    5.84   0
  -1  13  -9   12.09    2.77   0
  -1  14  -9    2.46    2.56   0
  -1  15  -9    3.09    2.75   0
  -1  16  -9   -0.59    2.65   0
   0  -2  16   -0.44    2.23   0
   0  -1  18    1.14    2.61   0
   0   0  20   25.34    2.89   0
   0   6  -6  326.61    4.81   0
   0   8  -7   38.08    2.82   0
   0  11  -8    2.87    2.84   0
   0  18  -8    2.23    3.26   0
   1  -1  15    2.21    2.20   0
   1   8  -6  156.80    4.49   0
   2   0   6  953.32    6.14   0
   2   0  13    4.08    2.16   0
   2   1   3    0.83    2.14   0
   2   1  16   26.08    2.16   0
   2   2   1   99.49    3.68   0
   2   2  18  253.55    3.43   0
   3   2   5  282.92    3.74   0
   3   2  13   34.06    2.68   0
   3   2  14  156.42    2.81   0
   3   3  16  151.75    2.93   0
   3   4   1    7.37    2.61   0
   3   4  18   -0.54    2.17   0
   3   7  -2  896.77   11.70   0
   4   4   6  368.97    4.00   0
   4   4  12  262.86    3.45   0
   4   5  15   -0.39    2.16   0
   4   6   2  245.55    4.14   0
   4   6  16    5.99    2.10   0
   4  12  -2    0.73    3.68   0
   5   7   7   98.05    2.71   0
   5   7   8    4.49    2.60   0
   5   7   9    9.73    2.64   0
   5   7  10   13.97    2.25   0
   5   7  11    0.52    2.11   0
   5   8  13   42.01    2.47   0
   5   9   3    3.95    2.22   0
   5   9  14  191.76    3.67   0
   5  13   1    8.01    2.99   0
   5  14   1    9.57    3.10   0
   5  15   1   29.46    3.27   0
   5  16   1  105.15    4.35   0
 -11  -2   4    7.08    2.98   0
 -10   5  -5    6.47    2.25   0
  -9  -5  10   52.28    5.11   0
  -9  -3   3   27.48    2.92   0
  -9  -2   1  102.71    3.38   0
  -9   5  -6   22.56    2.68   0
  -9   7  -7    7.19    2.66   0
  -8  -3   2   59.75    2.99   0
  -8   4  -6   12.99    2.50   0
  -8   6  -7   56.93    2.34   0
  -8   8  -8   30.59    2.30   0
  -7   0  -3  121.79    2.92   0
  -7   1  -4  297.48    3.64   0
  -7   2  -5    1.29    2.60   0
  -7   5  -7   15.23    2.18   0
  -7   7  -8    0.27    2.04   0
  -7  10  -9    2.70    2.15   0
  -6  -5  16   13.34    3.44   0
  -6  -4   3   49.02    3.37   0
  -6  -3   1   11.18    2.57   0
  -6  -1  -2   21.48    2.29   0
  -6   3  -6    3.45    2.07   0
  -6   6  -8   46.78    2.92   0
  -6   9  -9   12.19    2.25   0
  -5  -5  15    5.36    3.04   0
  -5  -4   3   11.31    3.19   0
  -5  -4  19   65.46    3.46   0
  -5   4  -7    4.90    2.52   0
  -5   6  -8  103.83    2.65   0
  -5   8  -9   48.08    2.81   0
  -5  12 -10   72.40    3.08   0
  -5  13 -10    9.66    2.35   0
  -5  14 -10   -0.19    2.23   0
  -4  -5  13    2.13    3.14   0
  -4  -4  18    5.63    2.92   0
  -4  -1  -2  265.37    3.86   0
  -4   6  -8    5.58    2.06   0
  -4   8  -9   51.77    2.84   0
  -4  12 -10    2.97    2.63   0
  -4  13 -10   60.91    2.62   0
  -4  14 -10    3.40    2.37   0
  -4  15 -10   11.37    2.40   0
  -3  -3  19   19.88    3.03   0
  -3   0  -3  540.87    5.19   0
  -3   2  -5  253.37    3.53   0
  -3   3  -6   16.97    2.49   0
  -3   9  -9    1.04    2.07   0
  -3  13 -10    0.68    2.73   0
  -3  14 -10    5.95    2.77   0
  -3  15 -10    0.70    2.79   0
  -3  16 -10   11.54    2.96   0
  -2  -4   7   16.26    3.11   0
  -2  -4  14   81.85    2.95   0
  -2  -2  20   70.28    2.92   0
  -2  -1  -1  455.23    6.72   0
  -2   7  -8   10.13    2.20   0
  -2  10  -9   74.08    2.54   0
  -1  -3  15    3.96    2.13   0
  -1  -2  18   13.52    2.42   0
  -1  -1  20    2.13    2.24   0
  -1  12  -9   97.96    3.46   0
  -1  17  -9   17.26    2.87   0
   0  -2  15   12.73    2.46   0
   0   1  21    4.59    2.47   0
   1  -1   5    5.42    2.04   0
   1  -1  14   44.34    2.45   0
   1   0  17  293.37    3.49   0
   1   1  19   28.34    2.23   0
   1   2  20   15.02    2.89   0
   1   6  -5    4.08    2.85   0
   2   0   7   -0.29    1.96   0
   2   0   8  194.89    3.44   0
   2   0  11   16.19    2.24   0
   2   0  12   16.52    2.18   0
   2   1  15  102.28    2.65   0
   2   3  19    9.41    2.33   0
   2  18  -6   19.10    4.86   0
   3   2   6    8.18    2.04   0
   3   2  12   45.73    2.43   0
   3   3   3   29.28    3.02   0
   3   3  15    8.32    2.00   0
   3   4  17    7.19    2.08   0
   3   5  18    3.16    2.14   0
   4   4   7  100.70    2.75   0
   4   4   8   37.14    2.27   0
   4   4   9    0.25    2.06   0
   4   4  10   92.53    2.50   0
   4   4  11   18.50    2.16   0
   4   5   4   16.98    2.34   0
   4   5  13    1.24    2.44   0
   4   5  14   -0.30    2.01   0
   4   6  15   22.74    2.33   0
   4   7   1  265.18    4.46   0
   4   7  17    2.10    2.20   0
   4   8   0   90.24    3.42   0
   4  16  -2    3.46    4.43   0
   5   8   5   31.71    2.32   0
   5   8   6   55.88    2.93   0
   5   8  11    2.06    2.06   0
   5   8  12   57.70    2.52   0
   5   9   4   53.34    3.02   0
   5   9  13   10.45    2.31   0
   5  10   3   61.35    3.14   0
   5  10  14    2.90    2.34   0
   5  11   2   12.17    2.68   0
 -11  -3   6   15.18    3.04   0
 -11  -1   2    2.22    2.30   0
 -11   1  -1    3.85    2.82   0
 -11   2  -2   13.88    2.89   0
 -11   3  -3    3.19    2.81   0
 -10  -4   7   13.70    3.25   0
 -10  -3   4    3.43    2.99   0
 -10  -2   2    0.16    2.64   0
 -10   0  -1    3.04    2.71   0
 -10   1  -2    5.82    2.10   0
 -10   2  -3   32.10    2.42   0
 -10   3  -4   19.10    2.25   0
 -10   6  -6   50.97    2.59   0
  -9  -4   5    3.73    2.96   0
  -9   0  -2    2.45    2.19   0
  -9   1  -3   17.78    2.38   0
  -9   2  -4   73.52    2.63   0
  -8  -4   4   19.02    2.80   0
  -8  -2   0    2.71    2.07   0
  -8   7  -8    3.99    2.54   0
  -8  10  -9   82.76    3.25   0
  -7  -3   1   32.05    2.80   0
  -7  -1  -2   44.12    2.48   0
  -7   3  -6  292.43    3.47   0
  -7   9  -9    4.53    2.10   0
  -6  -5   6  182.30    6.11   0
  -6  -4  19   10.63    3.65   0
  -6  -2  -1   18.43    2.84   0
  -6   4  -7    0.50    2.12   0
  -6   8  -9   55.44    2.33   0
  -6  12 -10    2.24    2.22   0
  -6  13 -10   26.17    2.57   0
  -5  -2  -1  604.54    5.29   0
  -5  11 -10    9.14    2.22   0
  -4  -5   9  136.98    5.68   0
  -4  -5  12  279.82    5.64   0
  -4  -3   1 1879.11   11.16   0
  -4  -3  20   20.78    3.14   0
  -4   4  -7   95.73    2.70   0
  -4  11 -10   19.27    2.25   0
  -3  -4  16  132.49    3.60   0
  -3  -2  21   -0.37    2.37   0
  -3   6  -8  145.14    2.99   0
  -3   8  -9    2.05    2.08   0
  -3  12 -10    0.50    2.16   0
  -2  -4  12   29.15    2.89   0
  -2  -4  13  203.78    3.63   0
  -2  -3  17   33.33    2.41   0
  -2  -1  21   -0.53    3.06   0
  -2   5  -7  436.58    4.35   0
  -2   9  -9   24.82    2.74   0
  -1  -3  14  139.51    3.05   0
  -1  -2  17   37.83    2.87   0
  -1   0  21    2.87    2.28   0
  -1   6  -7   66.56    2.60   0
  -1   8  -8  108.84    2.85   0
  -1  11  -9   17.32    2.73   0
   0  -2   5  305.90    4.77   0
   0  -2  14  647.75    5.03   0
   0  -1  17   95.80    2.72   0
   0   0  19    3.18    2.28   0
   0  10  -8  296.04    4.68   0
   1  -1  13  362.96    4.02   0
   1   0  16    4.73    2.32   0
   1   1  18    3.87    2.22   0
   1  10  -7  137.96    4.42   0
   2   0   9   -1.45    1.99   0
   2   0  10  969.22    5.70   0
   2   1  14   41.48    2.75   0
   2   2  17    2.48    2.13   0
   2   3  18   26.17    2.34   0
   2  11  -6   21.84    4.18   0
   3   2   7  287.01    3.48   0
   3   2   8    5.10    1.93   0
   3   2   9    7.85    1.97   0
   3   2  10   57.22    2.42   0
   3   2  11  568.35    4.33   0
   3   3  14    4.13    1.91   0
   3   4  16    2.99    2.07   0
   3   5   0  752.51    7.64   0
   3   6  -1  473.80    7.48   0
   4   5   5  258.71    4.01   0
   4   5  12  195.75    3.08   0
   4   6  14    1.30    2.14   0
   4   7  16    2.43    2.25   0
   4  10  -1    1.91    3.38   0
   4  13  -2   15.02    4.00   0
   4  15  -2    0.18    4.39   0
   5   8   7    1.65    2.07   0
   5   8   8  130.10    2.81   0
   5   8   9   50.23    2.51   0
   5   8  10   37.65    2.40   0
   5   9   5   37.24    2.82   0
   5   9  11    6.35    2.66   0
   5   9  12   30.20    2.29   0
   5  10  13    0.59    2.25   0
   5  12   2   14.45    2.71   0
   5  16   2    3.09    3.33   0
   5  17   2    2.37    2.75   0
 -11  -2   3    3.95    3.01   0
 -11   0   0    1.98    2.31   0
 -10  -1   0    7.18    2.37   0
 -10   4  -5   -0.79    2.26   0
  -9  -5   9   72.08    4.69   0
  -9  -1  -1   69.27    2.55   0
  -9   3  -5   65.61    2.61   0
  -9   4  -6   12.58    2.25   0
  -9   6  -7    2.50    2.07   0
  -9   8  -8   -0.17    2.11   0
  -8  -5   7   15.11    3.77   0
  -8   0  -3    1.63    2.26   0
  -8   1  -4   35.51    2.48   0
  -8   2  -5   42.93    2.42   0
  -8   5  -7    1.67    2.06   0
  -8   9  -9    7.68    2.20   0
  -7  -5   6  179.46    5.26   0
  -7  -5  15    7.08    4.45   0
  -7  -4   3  128.02    3.65   0
  -7  -2  -1   38.36    2.91   0
  -7   4  -7   -0.56    2.16   0
  -7   6  -8  187.72    3.00   0
  -7   8  -9    0.18    2.04   0
  -7  11 -10   14.71    2.74   0
  -6  -5  15    1.08    3.57   0
  -6   1  -5   49.01    2.79   0
  -6   5  -8    0.82    2.53   0
  -6   7  -9    4.32    2.42   0
  -6  10 -10    8.11    2.81   0
  -6  11 -10  107.14    2.82   0
  -5  -5   6    4.62    5.97   0
  -5  -5  14   97.83    4.04   0
  -5  -4  18   29.64    3.03   0
  -5   0  -4    0.20    2.51   0
  -5   1  -5   -1.35    2.04   0
  -5   5  -8  133.96    2.77   0
  -5   7  -9    9.74    2.22   0
  -5  10 -10    3.99    2.29   0
  -4  -5  10   27.25    4.22   0
  -4  -5  11  248.32    5.54   0
  -4  -4  17   10.59    2.93   0
  -4  -2  -1 1479.48    8.59   0
  -4   5  -8    0.46    2.00   0
  -4   7  -9  130.67    2.72   0
  -4  10 -10   11.04    2.12   0
  -3  -4  15    5.07    2.69   0
  -3  -3  18    3.50    2.84   0
  -3  -1  -2   34.83    2.45   0
  -3   4  -7    2.07    2.14   0
  -3  11 -10   23.25    2.29   0
  -2  -4   8  112.93    3.83   0
  -2  -4   9    1.73    3.04   0
  -2  -4  10    0.76    2.88   0
  -2  -4  11    1.21    2.44   0
  -2  -2  19   86.30    2.76   0
  -2  13 -10   59.05    2.87   0
  -2  14 -10   20.90    2.45   0
  -2  15 -10   64.51    2.90   0
  -2  16 -10   38.20    3.13   0
  -1  -3   6  349.73    5.56   0
  -1  -3  13  254.31    4.13   0
  -1  -1  19    6.59    2.33   0
  -1   2  -4  144.53    3.48   0
  -1   3  -5  105.36    3.20   0
  -1  10  -9  158.26    3.58   0
   0  -2  13  165.36    3.29   0
   0  -1  16    2.96    2.72   0
   0   1  20   10.78    2.27   0
   0   3  -4  166.50    4.36   0
   1  -1   6 1065.80    7.01   0
   1  -1  11  669.94    5.34   0
   1  -1  12  219.07    3.53   0
   1   0  15  392.58    4.28   0
   1   2  19    4.77    2.25   0
   1   3  20    7.52    2.81   0
   2   1   4  425.64    4.77   0
   2   1  13   27.33    2.46   0
   2   2  16   25.01    2.23   0
   2   4  19   13.11    2.28   0
   3   3   4  446.83    4.90   0
   3   3  13   54.15    2.32   0
   3   4  15   13.61    2.14   0
   3   5  17   18.53    2.19   0
   3   6  18    8.59    2.32   0
   4   5   6   -0.31    2.25   0
   4   5  10  210.14    3.13   0
   4   5  11  238.61    3.35   0
   4   6   3   61.54    2.60   0
   4   6  13   34.32    2.30   0
   4   7  15    8.83    2.14   0
   4   8  16   25.49    2.38   0
   4  14  -2   58.30    4.55   0
   5   9   6  261.34    3.63   0
   5   9   7    3.19    2.46   0
   5   9   8    9.46    2.55   0
   5   9   9    3.53    2.67   0
   5   9  10    3.33    2.04   0
   5  10   4   44.79    2.87   0
   5  10  11    4.70    2.63   0
   5  10  12    9.89    2.35   0
   5  11   3   63.37    3.13   0
   5  11  13  104.37    2.85   0
   5  13   2  103.87    3.31   0
   5  14   2    8.41    2.71   0
   5  15   2   82.36    3.75   0
 -11  -4   9    4.45    3.85   0
 -11  -3   5    3.74    2.90   0
 -11  -1   1    4.50    2.85   0
 -10  -4   6    0.94    3.15   0
 -10   1  -3    2.12    2.72   0
 -10   2  -4    3.13    2.87   0
 -10   5  -6    5.49    2.31   0
  -9  -3   2    1.01    2.81   0
  -9  -2   0   45.48    2.94   0
  -9   5  -7   -0.06    2.57   0
  -9   7  -8   38.94    2.41   0
  -8  -5  14    2.16    5.28   0
  -8  -3   1   59.60    3.10   0
  -8  -1  -2   14.17    2.20   0
  -8   3  -6   24.06    2.27   0
  -8   4  -7   79.46    2.91   0
  -8   6  -8    8.48    2.06   0
  -8   8  -9   38.65    2.48   0
  -7   1  -5  172.10    3.40   0
  -7   5  -8   60.61    2.29   0
  -7   7  -9   -0.70    2.12   0
  -7  10 -10    4.07    2.23   0
  -6  -1  -3  119.17    3.30   0
  -6   0  -4    5.80    2.13   0
  -6   2  -6  203.90    3.03   0
  -6   9 -10    8.05    2.19   0
  -5  -3  20    6.42    2.84   0
  -5  -1  -3  352.64    4.32   0
  -5   2  -6   70.32    2.44   0
  -5   3  -7  462.31    4.01   0
  -5   9 -10    6.17    2.07   0
  -4  -3  19    0.91    2.83   0
  -4   0  -4  975.00    6.02   0
  -4   1  -5  236.68    3.30   0
  -4   2  -6  116.35    2.64   0
  -4   9 -10   11.11    2.21   0
  -3  -2  20    0.03    2.30   0
  -3   5  -8   48.35    2.93   0
  -3   7  -9   42.59    2.42   0
  -3  10 -10    6.68    2.14   0
  -2  -3  16    1.37    2.15   0
  -2  -1  20    4.72    2.76   0
  -2   1  -4  375.21    4.51   0
  -2   2  -5 1442.87    7.70   0
  -2   3  -6  725.77    5.48   0
  -2   6  -8   18.27    2.33   0
  -2   8  -9   64.47    2.58   0
  -2  11 -10   10.13    2.82   0
  -2  12 -10    9.08    2.23   0
  -1  -3  12   81.46    3.17   0
  -1  -2  16   46.99    2.52   0
  -1  -1  18    5.26    2.75   0
  -1   0  20   -0.36    2.35   0
  -1   1  -3  525.99    6.49   0
  -1   4  -6  226.71    3.77   0
  -1   7  -8   16.56    2.75   0
   0  -2   6    5.06    2.75   0
   0  -2  12    5.26    2.34   0
   0   0  18   87.62    2.63   0
   0   4  -5   83.59    3.40   0
   0   7  -7  581.39    5.87   0
   0   9  -8  354.67    4.85   0
   0  14  -9    2.11    2.63   0
   0  15  -9    8.18    2.70   0
   0  16  -9    2.60    3.18   0
   1  -1   7    5.63    2.02   0
   1  -1   8    2.86    2.00   0
   1  -1   9   70.23    2.59   0
   1  -1  10   34.21    2.41   0
   1   1  17    5.51    2.13   0
   1  14  -8   58.89    3.60   0
   1  15  -8    1.69    3.05   0
   2   1  12 1263.74    6.05   0
   2   2  15   11.94    2.15   0
   2   3   0  372.29    6.79   0
   2   3  17    3.77    2.14   0
   2   4  18    7.65    2.17   0
   2   5  19   -3.30    2.75   0
   3   3  12  136.53    2.76   0
   3   4   2   52.61    3.05   0
   3   4  14   23.60    2.56   0
   3   5  16   35.17    2.27   0
   3   6  17   19.38    2.25   0
   3   7  18   15.09    2.33   0
   4   5   7   82.49    2.74   0
   4   5   8    2.29    2.19   0
   4   5   9   67.58    2.61   0
   4   6   4  112.81    3.28   0
   4   6  12  178.38    3.01   0
   4   7   2  104.30    3.28   0
   4   7  14   97.00    2.77   0
   4   8  15    3.78    2.20   0
   4   9   0  168.38    4.40   0
   4   9  16    3.39    2.34   0
   5  10   5    2.95    2.04   0
   5  10   6   27.19    2.79   0
   5  10   9    3.63    2.63   0
   5  10  10    1.12    2.03   0
   5  11   4   19.63    2.83   0
   5  11  11   17.43    2.80   0
   5  11  12   36.01    2.51   0
   5  12   3   17.05    2.95   0
   5  12  12   19.78    2.37   0
   5  13   3   23.81    3.14   0
   5  16   3   21.08    3.43   0
   5  17   3   -0.76    2.71   0
 -11   0  -1   39.60    3.03   0
 -11   1  -2    5.79    2.28   0
 -11   2  -3   16.40    2.58   0
 -10  -3   3   13.81    2.35   0
 -10  -2   1    2.69    2.20   0
 -10   0  -2    3.12    2.15   0
 -10   3  -5   12.82    2.34   0
  -9  -5   8   33.70    3.88   0
  -9  -4   4    5.35    2.63   0
  -9   0  -3  152.62    2.98   0
  -9   1  -4  151.56    3.00   0
  -9   2  -5   55.74    2.50   0
  -9   3  -6    4.30    2.62   0
  -8  -4   3    4.22    2.64   0
  -8  -2  -1    9.02    2.17   0
  -7  -3   0    5.30    2.66   0
  -7  -1  -3   96.20    3.26   0
  -7   0  -4    4.15    2.30   0
  -7   2  -6  320.91    3.63   0
  -7   3  -7  377.15    4.16   0
  -7   9 -10   16.81    2.27   0
  -6  -4   2  157.30    4.04   0
  -6  -4  18   10.14    3.53   0
  -6  -3   0   51.88    2.46   0
  -6   3  -7  110.64    2.63   0
  -6   6  -9    0.90    2.03   0
  -6   8 -10   30.61    2.86   0
  -6  12 -11    1.61    2.95   0
  -5  -5  13    5.93    3.36   0
  -5  -3   0 1660.01    9.18   0
  -5   4  -8  186.61    3.27   0
  -5   6  -9   11.56    2.14   0
  -5   8 -10   32.60    2.37   0
  -5  12 -11    1.18    2.18   0
  -5  13 -11    4.83    2.25   0
  -4  -4   3  273.39    6.52   0
  -4  -4  16    2.63    2.62   0
  -4  -1  -3  190.45    3.73   0
  -4   3  -7   39.84    2.25   0
  -4   6  -9   35.24    2.28   0
  -4   8 -10    9.96    2.65   0
  -4  12 -11    2.67    2.70   0
  -4  13 -11    3.05    2.23   0
  -4  14 -11   24.34    2.37   0
  -3  -4  14   54.96    3.19   0
  -3  -1  21   14.18    3.05   0
  -3   9 -10   31.72    2.31   0
  -3  14 -11  165.03    3.70   0
  -3  15 -11    2.85    2.93   0
  -2  -3  15   54.27    3.11   0
  -2  -2  18    2.48    2.32   0
  -2   0  -3    2.01    2.66   0
  -2   0  21    0.02    2.78   0
  -2   4  -7   75.66    3.04   0
  -1  -3   7    1.26    2.57   0
  -1  -3  10   39.74    2.93   0
  -1  -3  11   44.20    2.52   0
  -1   1  21   50.59    2.73   0
  -1   5  -7  169.64    3.57   0
  -1   9  -9  144.55    3.51   0
  -1  14 -10   -0.13    2.72   0
  -1  15 -10    6.51    2.72   0
   0  -2   7 1849.67    9.66   0
   0  -2  10   31.79    2.82   0
   0  -2  11    3.01    2.26   0
   0  -1  15  256.31    3.57   0
   0   0  17    4.20    2.76   0
   0   1  19   19.96    2.31   0
   0   2  -3    1.67    2.59   0
   0   2  20  163.78    3.55   0
   0  12  -9   11.42    3.14   0
   0  13  -9   27.02    2.69   0
   0  17  -9    9.59    3.31   0
   1   0   3  315.75    5.27   0
   1   0  14    7.17    2.22   0
   1   1  16   73.08    2.61   0
   1   2  18   10.61    2.33   0
   1   3  19   32.96    2.42   0
   1   4  20   16.86    2.92   0
   1   7  -6    2.24    3.02   0
   1   9  -7  171.98    4.50   0
   1  13  -8  175.78    4.52   0
   1  16  -8   10.78    3.27   0
   2   1   5 1464.09    7.81   0
   2   1  11   37.40    2.42   0
   2   2   2  750.52    7.39   0
   2   2  14   18.32    2.26   0
   2   3  16    2.55    2.02   0
   3   3   5  373.07    4.33   0
   3   3   6   19.05    2.70   0
   3   3  10    2.12    2.07   0
   3   3  11   25.42    2.22   0
   3   4  13    4.19    2.42   0
   3   5  15   16.76    2.17   0
   4   6   5  271.44    4.07   0
   4   6  10   16.15    2.62   0
   4   6  11    1.19    2.18   0
   4   7  13    2.26    2.03   0
   4   8   1  282.05    4.49   0
   4   8  14   22.15    2.29   0
   4   9  15   16.45    2.39   0
   4  11  -1    4.01    3.31   0
   4  18  -1    4.69    4.11   0
   5  10   7   21.54    2.21   0
   5  10   8   13.28    2.13   0
   5  11   5   11.46    2.83   0
   5  11   6    6.90    2.61   0
   5  11   9   38.04    2.84   0
   5  11  10   13.86    2.22   0
   5  12   4   17.41    2.82   0
   5  12  10   76.45    3.18   0
   5  12  11    3.20    2.36   0
   5  13  11    5.34    2.89   0
   5  14   3   52.42    3.09   0
   5  15   3  102.13    3.57   0
   5  17   4    0.19    2.78   0
 -11  -4   8   15.42    3.60   0
 -11  -3   4    2.60    2.83   0
 -11  -2   2   96.31    3.06   0
 -11  -1   0    5.01    2.88   0
 -10  -4   5    8.52    3.21   0
 -10  -1  -1  155.37    3.23   0
 -10   4  -6    3.55    2.33   0
 -10   5  -7   -3.97    2.73   0
  -9  -3   1  150.93    3.60   0
  -9  -1  -2   36.31    2.42   0
  -9   4  -7   11.96    2.17   0
  -9   6  -8    4.15    2.19   0
  -8  -5   6   49.40    3.66   0
  -8   0  -4   65.20    2.60   0
  -8   1  -5    6.18    2.27   0
  -8   2  -6   25.57    2.25   0
  -8   5  -8    3.79    2.10   0
  -8   7  -9   24.42    2.30   0
  -7  -5   5   69.78    4.21   0
  -7  -4   2    9.97    2.63   0
  -7  -4  18    3.04    3.61   0
  -7  -2  -2   75.70    3.20   0
  -7   4  -8   16.51    2.14   0
  -7   6  -9    9.60    2.08   0
  -7   8 -10   14.45    2.17   0
  -6  -5   5  505.31    8.15   0
  -6  -5  14   65.88    4.38   0
  -6  -2  -2  193.25    3.36   0
  -6   4  -8    6.98    2.04   0
  -6  11 -11    0.37    2.36   0
  -5  -4   2    2.45    3.14   0
  -5  -4  17   20.42    2.99   0
  -5  -2  -2  271.87    4.15   0
  -5  11 -11   14.49    2.20   0
  -4   4  -8   38.69    2.24   0
  -4  11 -11    1.84    2.24   0
  -3  -4  13  418.96    5.56   0
  -3  -3  17   98.75    2.96   0
  -3  -2  19    0.56    2.75   0
  -3   0  -4    1.58    2.48   0
  -3   1  -5  185.63    3.11   0
  -3   2  -6   11.20    2.10   0
  -3   3  -7  111.91    2.70   0
  -3   6  -9   25.15    2.79   0
  -3  12 -11    9.60    2.81   0
  -3  13 -11    6.58    2.24   0
  -2  -2  17   37.16    2.94   0
  -2  -1  19   19.39    2.85   0
  -2   7  -9   22.83    2.68   0
  -2  10 -10    6.22    2.05   0
  -1  -3   8  168.73    3.61   0
  -1  -3   9  615.35    5.62   0
  -1  -2  15  413.84    4.13   0
  -1  -1  17   57.70    3.06   0
  -1   0  19   33.75    2.43   0
  -1  12 -10    4.19    2.66   0
  -1  13 -10   27.62    2.83   0
  -1  16 -10    0.18    2.61   0
  -1  17 -10    0.36    2.75   0
   0  -2   8    3.44    2.45   0
   0  -2   9   35.75    2.50   0
   0  -1  14  423.32    4.79   0
   0   5  -6   11.36    2.15   0
   1   0  13  580.58    4.66   0
   1   2  17   24.87    2.23   0
   1  12  -8    6.11    3.10   0
   1  17  -8   13.76    3.35   0
   2   1   6   25.81    2.17   0
   2   1   7  656.23    4.95   0
   2   1   8    1.22    2.09   0
   2   1   9  409.06    3.90   0
   2   1  10   21.24    2.23   0
   2   2  13    9.65    2.69   0
   2   4  17   62.92    2.56   0
   2   5  18   30.57    2.33   0
   2   6  19   12.48    2.29   0
   2   8  -5    0.53    3.97   0
   2  10  -6   10.64    4.38   0
   3   3   7   95.50    2.65   0
   3   3   8   16.99    2.14   0
   3   3   9   86.66    2.52   0
   3   4  12   39.91    2.80   0
   3   5  14   39.03    2.63   0
   3   6  16   21.57    2.19   0
   3   7  17    3.55    2.25   0
   3   9  -3    9.68    5.22   0
   4   6   6   13.26    2.32   0
   4   6   7   29.57    2.33   0
   4   6   8    6.41    2.17   0
   4   6   9   35.26    2.29   0
   4   7   3   44.73    2.89   0
   4   7  11    9.16    2.63   0
   4   7  12   65.57    2.49   0
   4   8  13    5.75    2.19   0
   4   9  14   42.82    2.47   0
   4  10  15   77.80    2.74   0
   5  11   7   31.47    2.33   0
   5  11   8    2.09    2.07   0
   5  12   5    1.35    2.71   0
   5  12   6    5.34    2.60   0
   5  12   7  105.27    3.32   0
   5  12   8   -0.73    2.84   0
   5  12   9    3.81    2.17   0
   5  13   4   16.84    2.83   0
   5  13   5   76.46    3.26   0
   5  13   9   46.54    3.00   0
   5  13  10    7.85    2.32   0
   5  14   4   39.17    2.92   0
   5  14  10    1.44    2.99   0
   5  15   4   32.14    3.03   0
   5  16   4   33.10    3.01   0
   5  16   5   57.54    3.26   0
 -11  -4   7    1.57    3.41   0
 -11   1  -3   16.24    2.94   0
 -11   2  -4    7.43    2.46   0
 -10  -3   2    9.39    2.83   0
 -10  -2   0   22.80    2.77   0
 -10   0  -3   -1.03    2.76   0
 -10   1  -4   85.25    2.71   0
 -10   2  -5   15.83    2.11   0
  -9  -5   7    0.90    3.61   0
  -9  -4   3  143.49    3.83   0
  -9  -2  -1   27.71    2.31   0
  -9   5  -8   51.81    2.51   0
  -8  -3   0    4.96    2.82   0
  -8  -1  -3  141.87    2.98   0
  -8   3  -7    7.31    2.04   0
  -8   6  -9    0.14    2.07   0
  -8   8 -10   15.47    2.80   0
  -7  -5  14   25.66    4.20   0
  -7  10 -11   40.27    2.92   0
  -6   0  -5    0.12    2.03   0
  -6   1  -6  242.07    3.24   0
  -6   2  -7    4.11    2.07   0
  -6   5  -9   50.75    2.35   0
  -6   7 -10    8.33    2.09   0
  -6  10 -11   62.26    2.52   0
  -5  -5  12    2.27    3.63   0
  -5  -3  19    8.25    2.86   0
  -5   0  -5   54.40    2.88   0
  -5   1  -6   10.96    2.17   0
  -5   2  -7    7.83    2.09   0
  -5   5  -9    1.05    2.02   0
  -5   7 -10   11.82    2.22   0
  -5  10 -11    2.79    2.11   0
  -4  -4  15   27.75    2.89   0
  -4  -3   0   -0.30    2.62   0
  -4  -3  18   36.37    3.07   0
  -4  -2  20    0.50    2.38   0
  -4   5  -9   70.95    2.47   0
  -4   7 -10   34.68    2.37   0
  -4  10 -11   35.15    2.24   0
  -3  -3  16   62.18    3.12   0
  -3  -2  -1    1.25    2.20   0
  -3  -1  20    5.97    2.86   0
  -3   4  -8   26.67    2.76   0
  -3   8 -10  311.49    3.71   0
  -3  11 -11   32.36    2.42   0
  -2  -3  14  179.03    3.41   0
  -2   5  -8  110.96    2.86   0
  -2   9 -10    7.94    2.03   0
  -2  14 -11    6.59    2.81   0
  -2  15 -11   30.11    3.03   0
  -2  16 -11   12.38    3.01   0
  -1  -2  14  232.24    3.64   0
  -1   0  -2   -0.46    3.15   0
  -1   1  20    3.30    2.28   0
  -1   2  21   10.55    3.07   0
  -1   8  -9  612.35    5.42   0
  -1  11 -10   39.02    2.96   0
   0  -1  13  663.90    5.36   0
   0   0  16   45.67    2.53   0
   0   1  18   -0.07    2.25   0
   0   2  19   27.89    2.93   0
   0   8  -8  119.31    3.33   0
   0  11  -9   47.17    3.01   0
   1   0  12    3.37    2.40   0
   1   1  15    1.82    2.20   0
   1   3  18   31.46    2.44   0
   1   4  19   14.16    2.32   0
   1   5  20   11.37    2.43   0
   1  18  -8    3.01    3.70   0
   2   2  12  924.70    5.51   0
   2   3  15   62.44    2.44   0
   2   4  16    3.29    2.06   0
   3   4   3  658.44    5.70   0
   3   4  11   86.06    2.48   0
   3   5   1  101.06    3.46   0
   3   5  13   55.03    2.85   0
   3   6  15   14.77    2.14   0
   3   7  16    1.66    2.19   0
   3   8  17   58.50    2.54   0
   4   7   4   57.10    2.98   0
   4   7  10   32.56    2.39   0
   4   8   2   71.14    3.04   0
   4   8  12    8.75    2.21   0
   4   9  13   35.99    2.85   0
   4  10   0  435.35    5.99   0
   4  10  14   24.44    2.48   0
   4  17  -1    2.59    3.93   0
   5  13   6    5.01    2.23   0
   5  13   7   23.60    2.38   0
   5  13   8   41.84    2.45   0
   5  14   5   17.84    2.40   0
   5  14   6   53.46    3.09   0
   5  14   7   16.97    2.91   0
   5  14   8    2.27    2.28   0
   5  14   9   23.27    2.48   0
   5  15   5   10.82    2.42   0
   5  15   6    8.26    2.93   0
   5  15   7   10.78    2.87   0
   5  15   8   30.64    2.58   0
   5  15   9   -0.26    2.41   0
   5  16   6   30.37    2.67   0
   5  16   7   43.83    2.80   0
 -11  -3   3   95.14    3.42   0
 -11  -2   1    1.01    2.37   0
 -11  -1  -1    3.91    2.78   0
 -11   0  -2    0.87    2.26   0
 -10  -5  10    0.77    4.58   0
 -10  -5  11   47.79    7.11   0
 -10  -4   4   12.11    2.94   0
 -10  -1  -2    7.73    2.26   0
 -10   3  -6    0.87    2.26   0
 -10   4  -7    5.67    2.25   0
  -9  -1  -3   15.89    2.87   0
  -9   0  -4    3.55    2.21   0
  -9   1  -5    5.13    2.20   0
  -9   2  -6    4.69    2.24   0
  -9   3  -7    3.18    2.16   0
  -8  -5   5   46.63    3.44   0
  -8  -4   2   14.00    2.90   0
  -8  -2  -2   34.58    2.35   0
  -8   4  -8   11.52    2.23   0
  -7  -1  -4  327.80    4.27   0
  -7   0  -5  573.06    4.56   0
  -7   1  -6    0.43    2.09   0
  -7   2  -7  228.76    3.29   0
  -7   5  -9   13.25    2.13   0
  -7   7 -10   29.47    2.32   0
  -7   9 -11   -3.95    2.81   0
  -6  -5  13   19.73    4.39   0
  -6  -4  17   -0.57    3.22   0
  -6  -3  -1  101.49    3.29   0
  -6  -1  -4    3.73    2.27   0
  -6   3  -8  121.52    2.68   0
  -6   6 -10   26.13    2.62   0
  -6   9 -11   30.63    2.47   0
  -5  -4  16    1.31    3.12   0
  -5  -1  -4  175.69    3.55   0
  -5   3  -8   79.40    2.42   0
  -5   6 -10  283.08    3.81   0
  -5   9 -11    6.82    2.15   0
  -4  -2  -2   90.35    3.01   0
  -4   1  -6    7.32    1.95   0
  -4   2  -7  330.25    3.62   0
  -4   9 -11  131.40    2.85   0
  -3  -4  12  645.90    6.27   0
  -3  -3   1  143.72    4.45   0
  -3  -2  18  176.57    3.78   0
  -3  -1  -3  188.01    3.88   0
  -3   7 -10   63.58    3.02   0
  -3  10 -11    2.06    2.03   0
  -2  -3  13  154.98    3.57   0
  -2  -2  16  196.60    3.77   0
  -2  -1  18   15.10    2.98   0
  -2   0  20   14.93    2.44   0
  -2   1  21    4.32    2.92   0
  -2  12 -11   19.74    2.77   0
  -2  13 -11    3.53    2.18   0
  -1  -2  13  314.63    4.33   0
  -1  -1  16  108.81    2.92   0
  -1   0  18    3.87    2.26   0
  -1   6  -8  215.59    3.44   0
   0   1  17  100.71    3.20   0
   0   3  20    5.17    2.30   0
   0   6  -7  526.12    5.65   0
   0  10  -9  550.93    5.83   0
   1   0   4    1.19    2.34   0
   1   0  11  410.00    4.14   0
   1   1  14   45.28    2.42   0
   1   2  16   39.30    2.34   0
   1  11  -8   51.70    3.75   0
   2   2   3 1582.35    9.12   0
   2   2  11   -0.96    2.60   0
   2   3  14   44.40    2.40   0
   2   5  17    3.68    2.14   0
   2   6  18   42.31    2.52   0
   2  14  -7  120.34    5.66   0
   2  15  -7   21.53    4.50   0
   3   4   4  128.68    3.64   0
   3   4  10  243.61    3.21   0
   3   6  14  108.86    2.54   0
   3   7  15    0.64    2.63   0
   3   8  16    1.47    2.21   0
   3   9  17   65.79    2.70   0
   4   7   5   25.25    2.39   0
   4   7   6   11.69    2.75   0
   4   7   7   78.63    3.17   0
   4   7   8    2.81    2.17   0
   4   7   9  114.93    2.70   0
   4   8  11  173.97    3.09   0
   4   9   1  425.28    5.39   0
   4   9  12   11.78    2.64   0
   4  10  13    0.68    2.24   0
   4  11  14    8.11    2.38   0
   4  12  -1  291.23    5.61   0
 -11  -4   6    2.67    2.72   0
 -10  -5   9    0.62    4.03   0
 -10  -3   1   14.85    2.84   0
 -10  -2  -1    4.90    2.96   0
  -9  -5   6   45.43    3.62   0
  -9  -3   0   22.88    2.95   0
  -9   4  -8    4.68    2.23   0
  -9   6  -9  112.56    2.79   0
  -8  -4  17    4.45    3.93   0
  -8  -1  -4   35.88    2.96   0
  -8   0  -5    0.59    2.24   0
  -8   1  -6  258.22    3.47   0
  -8   2  -7    2.83    2.06   0
  -8   5  -9    9.42    2.02   0
  -8   7 -10    8.11    2.17   0
  -7  -4   1  262.31    4.24   0
  -7  -4  17   18.15    4.00   0
  -7  -3  -1    2.20    2.27   0
  -7   3  -8   27.14    2.13   0
  -7   4  -9   -0.94    2.37   0
  -7   6 -10   -0.60    2.09   0
  -7   8 -11    5.40    2.85   0
  -6  -4   1   24.83    2.70   0
  -6  -3  19   51.64    3.37   0
  -6  -2  -3   31.98    2.90   0
  -6   4  -9  133.94    2.70   0
  -6   8 -11   80.64    2.69   0
  -6  11 -12   28.30    2.96   0
  -5  -5  11   57.08    4.16   0
  -5  -3  -1   31.30    2.94   0
  -5  -3  18   11.74    3.27   0
  -5  -2  20   38.59    3.29   0
  -5   4  -9    0.91    2.02   0
  -5   8 -11    4.02    2.13   0
  -5  11 -12   34.42    3.01   0
  -5  12 -12   20.58    2.30   0
  -4  -4  14   95.69    3.76   0
  -4  -3  17  170.21    3.81   0
  -4  -2  19   24.82    3.15   0
  -4   0  -5    1.47    1.99   0
  -4   3  -8   10.72    2.13   0
  -4   6 -10   15.26    2.17   0
  -4   8 -11  169.18    3.51   0
  -4  12 -12    7.51    2.25   0
  -4  13 -12   -0.01    2.19   0
  -3  -4  11    4.35    2.96   0
  -3   0  21    5.35    2.48   0
  -3   5  -9    0.59    2.07   0
  -3   9 -11    4.64    2.69   0
  -2  -1  -2 2653.00   13.01   0
  -2   2  -6  479.00    4.62   0
  -2   3  -7   11.57    2.65   0
  -2   6  -9    0.13    2.11   0
  -2   8 -10   12.98    2.33   0
  -2  11 -11   12.04    2.55   0
  -1   1  19    7.40    2.29   0
  -1   2  20    4.15    2.73   0
  -1   3  -6   66.99    3.30   0
  -1   3  21    7.05    2.86   0
  -1  10 -10  153.17    3.19   0
   0  -1   3  103.24    4.55   0
   0  -1  12    9.08    2.49   0
   0   0  15    7.01    2.38   0
   0   2  18  146.80    3.03   0
   1   0   5  191.82    3.63   0
   1   0   9    6.81    2.46   0
   1   0  10    0.34    2.17   0
   1   1  13  349.04    3.88   0
   1   2  15   36.82    2.83   0
   1   3  17    1.55    2.05   0
   1   4  18    5.08    2.21   0
   1   5  19   11.94    2.35   0
   1   8  -7   92.78    3.86   0
   2   2  10    0.02    1.86   0
   2   3  13   52.47    2.44   0
   2   4  15    2.34    1.92   0
   2   5  16    1.63    2.14   0
   2   6  17   96.31    2.62   0
   2   7  18   44.32    2.52   0
   2  13  -7    1.80    4.12   0
   2  16  -7   39.77    5.20   0
   3   4   5 1348.15    7.14   0
   3   4   6  156.90    3.44   0
   3   4   7    2.18    2.60   0
   3   4   8   30.41    2.46   0
   3   4   9  290.58    3.50   0
   3   5  12    8.92    2.12   0
   3   6   0   36.06    3.39   0
   3   6  13   -0.05    2.59   0
   3   9  16  142.46    3.05   0
   4   8   3  283.09    4.18   0
   4   8   9   49.85    2.95   0
   4   8  10    8.20    2.22   0
   4   9  11  133.52    3.27   0
   4  10  12   32.87    2.77   0
   4  11  13    3.04    2.26   0
   4  13  -1    0.92    3.20   0
   4  14  -1   34.02    3.79   0
   4  15  -1   13.66    3.64   0
   4  16  -1   15.32    3.68   0
   4  18   0   16.86    3.90   0
 -11  -4   5    2.10    3.33   0
 -11  -3   2    8.27    2.95   0
 -11  -2   0    2.63    2.82   0
 -11   0  -3    2.55    2.34   0
 -11   1  -4   37.96    2.66   0
 -10  -5   8    0.19    3.72   0
 -10  -4   3   -0.01    2.92   0
 -10   0  -4   50.82    2.67   0
 -10   1  -5    6.10    2.26   0
 -10   2  -6    2.70    2.16   0
 -10   3  -7    4.79    2.27   0
  -9  -4   2   57.39    3.09   0
  -9  -2  -2   73.01    2.65   0
  -9   0  -5   43.85    2.94   0
  -9   1  -6  123.39    2.94   0
  -9   2  -7   24.44    2.72   0
  -9   5  -9   13.07    2.29   0
  -8  -5  13    0.35    5.26   0
  -8  -4   1   13.19    2.76   0
  -8  -3  -1   89.79    2.81   0
  -8   3  -8    3.66    2.10   0
  -8   4  -9    5.65    2.50   0
  -8   6 -10   38.43    2.39   0
  -7  -5   4  291.10    5.34   0
  -7  -5  13  130.70    6.07   0
  -7  -2  -3  144.03    3.07   0
  -6  -5   4  559.87    7.74   0
  -6   1  -7   92.76    3.01   0
  -6   5 -10   60.17    2.34   0
  -6   7 -11    2.86    2.12   0
  -6  10 -12   55.76    2.60   0
  -5  -5   5  184.42    7.25   0
  -5  -5  10   50.66    4.80   0
  -5  -2  -3   10.79    2.33   0
  -5   5 -10   54.57    2.42   0
  -5   7 -11    2.36    2.07   0
  -5  10 -12   12.40    2.32   0
  -4  -1  -4   38.52    2.66   0
  -4   4  -9    0.76    1.91   0
  -4  11 -12   92.73    2.74   0
  -3  -3  15  187.40    3.55   0
  -3  -2  17    1.55    2.74   0
  -3  -1  19   38.22    3.04   0
  -3   1  -6  166.36    3.01   0
  -3   2  -7  301.55    3.59   0
  -3   6 -10   27.60    2.91   0
  -3  12 -12   45.73    3.01   0
  -3  13 -12    9.58    2.37   0
  -3  14 -12    3.02    2.27   0
  -2  -3  12  180.12    3.78   0
  -2  -2  15  109.68    3.30   0
  -2   0  19    0.17    2.30   0
  -2   1  -5 1437.50    7.73   0
  -2   4  -8  353.01    3.95   0
  -2  10 -11   13.83    2.75   0
  -1  -2  12   15.31    2.31   0
  -1  -1  15  532.33    4.62   0
  -1   0  17  336.89    3.93   0
  -1   2  -5  220.29    3.82   0
  -1   4  -7   11.42    2.19   0
  -1   7  -9  112.85    2.89   0
  -1   9 -10   47.69    2.86   0
  -1  14 -11    0.68    2.79   0
  -1  15 -11    9.33    2.89   0
   0  -1  11   56.92    2.62   0
   0   0  14  125.47    2.88   0
   0   1  16    5.53    2.22   0
   0   3  19    6.40    2.26   0
   0   4  20    1.69    2.30   0
   0   7  -8    8.57    2.55   0
   0   9  -9   38.52    3.04   0
   0  13 -10    8.97    3.03   0
   0  14 -10    6.24    2.57   0
   0  15 -10   24.82    2.87   0
   0  16 -10    0.38    3.17   0
   1   0   6   -0.92    2.04   0
   1   0   7    6.57    2.07   0
   1   0   8    0.12    1.96   0
   1   3  16    6.12    2.53   0
   1   5  -5  420.58    6.78   0
   1  10  -8 1708.59   10.77   0
   2   2   4   32.79    2.44   0
   2   2   9  109.10    2.57   0
   2   3  12  103.65    2.63   0
   2   4  14   47.32    2.39   0
   2   8  18   19.85    2.26   0
   2  17  -7   -0.11    5.23   0
   3   5   2  871.80    6.75   0
   3   5  10  194.44    3.30   0
   3   5  11    0.72    2.20   0
   3   7  14   -0.72    2.03   0
   3   8  15    3.37    2.12   0
   3  10  16   17.82    2.33   0
   4   8   4   80.28    2.77   0
   4   8   5  776.69    5.87   0
   4   8   6   24.05    2.90   0
   4   8   7   42.43    2.98   0
   4   8   8   29.05    2.28   0
   4   9   2   66.30    3.09   0
   4   9  10    8.66    2.28   0
   4  10   1  322.87    5.16   0
   4  10  11   32.61    2.66   0
   4  11   0   10.50    3.22   0
   4  11  12   91.86    2.67   0
   4  12  13    8.39    2.24   0
   4  13  13   29.87    2.57   0
 -11  -1  -2    0.74    2.32   0
 -10  -5   7   16.65    3.81   0
 -10  -3   0   14.31    2.85   0
 -10  -1  -3    2.44    2.30   0
  -9  -5   5   11.69    3.26   0
  -9  -3  -1   65.89    3.07   0
  -9  -1  -4  163.94    3.09   0
  -9   3  -8   12.71    2.22   0
  -8  -5   4  238.56    4.48   0
  -8  -2  -3   77.68    2.72   0
  -7  -1  -5  183.46    3.55   0
  -7   0  -6   -0.75    2.24   0
  -7   1  -7   68.75    2.52   0
  -7   2  -8    1.01    2.21   0
  -7   5 -10   25.44    2.33   0
  -7   7 -11    6.74    2.22   0
  -7   9 -12  169.64    3.77   0
  -6  -5  12   97.28    5.08   0
  -6  -4  16   16.78    2.85   0
  -6  -1  -5   57.57    2.49   0
  -6   0  -6  278.40    3.51   0
  -6   2  -8   21.35    2.27   0
  -6   3  -9   12.93    2.05   0
  -6   9 -12    2.91    2.16   0
  -5  -4   1  204.76    4.29   0
  -5  -4  15   15.12    2.79   0
  -5   0  -6    0.16    2.11   0
  -5   1  -7   35.49    2.33   0
  -5   2  -8  203.35    3.02   0
  -5   9 -12   30.00    2.17   0
  -4  -4   2  939.14    9.48   0
  -4  -4  13    2.80    3.05   0
  -4  -3  16  175.00    3.88   0
  -4  -1  20    0.59    2.33   0
  -4   5 -10  223.52    3.14   0
  -4   7 -11   10.44    2.25   0
  -4  10 -12   29.16    2.31   0
  -3  -4  10  118.49    3.66   0
  -3   0  -5  201.50    3.29   0
  -3   0  20    1.61    2.87   0
  -3   3  -8   20.59    2.35   0
  -3   8 -11   61.47    2.51   0
  -3  11 -12   41.92    2.48   0
  -2  -3  11  188.69    3.79   0
  -2  -1  17  333.89    3.86   0
  -2   0  -4   48.62    2.90   0
  -2   1  20    4.05    2.39   0
  -2   2  21    7.43    2.40   0
  -2   5  -9  120.74    3.32   0
  -2   7 -10   23.50    2.33   0
  -2   9 -11    7.08    2.52   0
  -1  -2  11   46.84    3.00   0
  -1   1  -4  336.86    4.88   0
  -1   1  18    3.79    2.10   0
  -1   2  19    3.56    2.79   0
  -1   5  -8  113.78    3.25   0
  -1  12 -11  131.14    3.41   0
  -1  13 -11   85.50    3.29   0
  -1  16 -11   39.06    3.05   0
   0  -1  10   14.60    2.24   0
   0   2  17   94.05    2.67   0
   0   5  20   27.19    2.94   0
   0  12 -10   42.77    3.05   0
   0  17 -10   11.95    3.35   0
   1   1  12  284.87    3.66   0
   1   2  14  135.07    3.03   0
   1   4  -4 2262.22   16.77   0
   1   4  17   -0.60    2.20   0
   1   5  18   56.21    2.48   0
   1   6  19   60.87    2.60   0
   2   2   5 1578.08    8.01   0
   2   2   6  524.06    4.70   0
   2   2   7  489.15    4.36   0
   2   2   8   66.48    2.40   0
   2   3   1   16.53    2.49   0
   2   3  11   -2.23    2.58   0
   2   5  15   24.88    2.17   0
   2   6  16   72.26    2.47   0
   2   7  17    0.49    2.08   0
   2  12  -7    7.68    4.29   0
   3   5   9    1.03    1.96   0
   3   6  12  244.35    3.29   0
   3   7  -1  602.78    7.82   0
   3   7  13    9.99    2.11   0
   3   8  -2  723.87    9.89   0
   3   8  14   20.88    2.30   0
   3   9  15   34.70    2.35   0
   4   9   3  592.97    5.59   0
   4   9   8    7.42    2.65   0
   4   9   9    2.16    2.06   0
   4  10  10   11.12    2.22   0
   4  11  11   -0.35    2.13   0
   4  12   0    1.64    2.96   0
   4  12  12    5.46    2.23   0
   4  13  12    2.67    2.22   0
   4  17   0   -0.32    3.22   0
 -11  -4   4   31.43    3.09   0
 -11  -3   1  154.16    3.82   0
 -11  -2  -1   -0.61    2.93   0
 -11   0  -4    0.69    2.39   0
 -10  -5   6   24.67    3.43   0
 -10  -4   2    6.03    2.69   0
 -10  -2  -2  169.08    3.34   0
 -10   0  -5   -0.57    2.66   0
 -10   1  -6   -1.72    2.28   0
 -10   2  -7    3.43    2.24   0
  -9  -4   1    8.37    2.72   0
  -9  -2  -3    2.93    2.14   0
  -9   4  -9    1.09    2.21   0
  -8  -3  -2    3.17    2.53   0
  -8  -1  -5    5.43    2.32   0
  -8   0  -6  119.05    2.89   0
  -8   1  -7   56.57    2.45   0
  -8   2  -8   -0.41    2.08   0
  -8   3  -9    6.90    2.66   0
  -8   5 -10    1.69    2.08   0
  -8   7 -11   18.48    2.31   0
  -7  -5   3   25.21    3.26   0
  -7  -4   0    6.87    2.77   0
  -7  -3  -2   13.85    2.32   0
  -7   3  -9   16.55    2.07   0
  -7   6 -11   23.56    2.22   0
  -7   8 -12    6.01    2.73   0
  -6  -4   0    7.99    2.59   0
  -6  -3  -2   90.77    2.85   0
  -6  -3  18   11.68    3.02   0
  -6   4 -10   31.70    2.10   0
  -6   6 -11    3.35    2.11   0
  -6   8 -12   35.20    2.35   0
  -5  -5   9   22.63    4.84   0
  -5  -3  17    2.02    2.75   0
  -5  -2  19   27.17    2.96   0
  -5  -1  -5    0.95    2.20   0
  -5   3  -9   24.77    2.21   0
  -5   4 -10   -0.77    2.51   0
  -5   6 -11    0.76    2.11   0
  -5   8 -12   54.32    2.49   0
  -4  -3  -1  307.39    4.74   0
  -4  -2  -3  155.58    3.23   0
  -4  -2  18   36.68    2.57   0
  -4   0  -6    1.05    2.37   0
  -4   1  -7  431.55    3.94   0
  -4   2  -8   71.11    2.48   0
  -4   9 -12   13.12    2.19   0
  -4  13 -13   32.99    3.06   0
  -3  -4   9  405.45    6.17   0
  -3  -3  14   44.85    2.63   0
  -3  -2  -2   16.99    2.42   0
  -3  -1  18    4.50    2.80   0
  -3   1  21   16.04    2.69   0
  -3   4  -9  269.43    3.52   0
  -3   7 -11   17.62    2.66   0
  -3  10 -12   33.50    2.24   0
  -2  -2  14   28.64    2.94   0
  -2   0  18   14.39    2.42   0
  -2  12 -12    2.16    2.56   0
  -2  13 -12   50.30    3.09   0
  -2  14 -12   37.49    2.47   0
  -2  15 -12   27.45    2.55   0
  -1  -1  14   37.64    2.65   0
  -1   0  16    0.62    2.27   0
  -1   3  20   -0.23    2.39   0
  -1   8 -10  296.52    4.27   0
  -1  11 -11   90.86    3.20   0
   0  -1   4  398.51    6.27   0
   0  -1   9  105.27    2.86   0
   0   0  13   60.57    3.03   0
   0   1  15  267.67    3.54   0
   0   3  -5   68.42    3.28   0
   0   3  18   18.60    2.28   0
   0   4  -6  114.79    3.61   0
   0   4  19  119.56    2.80   0
   0  11 -10   46.13    3.29   0
   1   1  11  638.43    4.82   0
   1   2  13  823.14    5.24   0
   1   3  15   46.09    2.34   0
   1   6  -6   65.00    3.55   0
   1   6  18    7.03    2.65   0
   1   7  19   12.11    2.29   0
   1  13  -9    5.39    2.95   0
   1  14  -9    2.81    3.05   0
   1  15  -9   99.06    3.98   0
   1  16  -9   13.14    3.68   0
   2   4  13   -1.80    2.13   0
   2   5  14   87.37    2.54   0
   2   6  15   27.93    2.56   0
   2   7  16   -1.00    2.55   0
   2   8  17   14.39    2.29   0
   3   5   3   21.62    2.38   0
   3   5   4  612.38    5.64   0
   3   5   7   33.98    2.87   0
   3   5   8   53.12    2.52   0
   3   6  11    3.99    2.00   0
   3   7  12   56.00    2.51   0
   3   8  13    4.73    2.47   0
   3   9  14   20.37    2.22   0
   3  10  15    3.59    2.27   0
   3  11  15   60.41    3.21   0
   3  17  -4   10.52    5.53   0
   4   9   4  154.02    3.61   0
   4   9   5  148.91    3.59   0
   4   9   6   33.84    2.90   0
   4   9   7    1.90    2.13   0
   4  10   2  212.89    4.08   0
   4  10   9    2.27    2.16   0
   4  11   1   24.80    3.31   0
   4  11  10   23.13    2.24   0
   4  12  11    1.00    2.15   0
   4  13   0   57.81    3.67   0
   4  13  11    2.56    2.39   0
   4  14  11   27.14    2.94   0
   4  16   0    2.65    3.35   0
   4  18   1    4.08    3.25   0
 -11  -4   3   32.95    3.59   0
 -11  -1  -3   17.21    2.51   0
 -10  -3  -1   65.41    3.25   0
 -10  -1  -4   84.75    2.78   0
 -10   3  -8    1.40    2.25   0
  -9  -5   4  119.98    3.61   0
  -9   0  -6    0.99    2.22   0
  -9   1  -7   -0.06    2.21   0
  -9   2  -8   16.30    2.20   0
  -9   5 -10    3.53    2.22   0
  -8  -5   3   23.43    2.87   0
  -8  -4   0  197.60    3.50   0
  -8  -2  -4  320.78    4.04   0
  -8   4 -10    4.63    2.09   0
  -8   6 -11   29.68    2.38   0
  -7  -4  16   13.05    3.44   0
  -7  -2  -4   25.91    2.57   0
  -7   4 -10   54.18    2.38   0
  -6  -5   3   19.56    3.35   0
  -6  -2  -4   20.39    2.37   0
  -6   5 -11    4.18    2.48   0
  -6   7 -12   38.20    2.84   0
  -6  10 -13   48.32    3.21   0
  -5  -3  -2   36.12    2.34   0
  -5  -2  -4   78.80    3.18   0
  -5  -1  20    2.49    2.88   0
  -5  11 -13  115.18    2.89   0
  -4  -1  19   25.31    3.04   0
  -4   3  -9  152.11    2.83   0
  -4   4 -10   90.68    2.92   0
  -4   6 -11    2.94    2.06   0
  -4   8 -12   10.62    2.17   0
  -4  11 -13   -0.17    2.90   0
  -4  12 -13    7.69    2.32   0
  -3  -4   6  482.44    9.62   0
  -3  -4   8    5.64    3.12   0
  -3  -2  16   57.80    2.74   0
  -3  -1  -4  784.43    5.79   0
  -3   5 -10  202.93    3.28   0
  -3   9 -12    2.16    2.49   0
  -2  -3  10  598.21    5.89   0
  -2  -1  16   87.31    2.83   0
  -2   1  19   21.19    2.41   0
  -2   2  20   62.79    2.71   0
  -2   3  21    0.49    2.41   0
  -2   6 -10   51.90    2.37   0
  -2   8 -11   88.46    2.95   0
  -2  11 -12   45.82    2.98   0
  -1  -2   3   43.53    4.52   0
  -1  -2  10  317.71    4.09   0
  -1  -1  13   64.37    3.39   0
  -1   1  17   55.47    2.60   0
  -1   6  -9   62.75    2.60   0
   0  -1   7  271.78    4.41   0
   0  -1   8    4.11    2.15   0
   0   0  12 1564.24    7.36   0
   0   2  16    1.59    2.16   0
   0   5  -7  247.75    3.98   0
   0   5  19   10.10    2.70   0
   0   6  20   30.10    2.51   0
   0   8  -9   57.21    2.90   0
   1   1  10   37.84    2.43   0
   1   4  16    3.75    1.96   0
   1   5  17   68.90    2.52   0
   1   9  -8 1044.39    8.52   0
   1  12  -9    4.88    2.87   0
   1  17  -9   43.40    4.07   0
   2   3  10  313.90    3.51   0
   2   4  12  413.69    3.83   0
   2   9  -6    1.14    3.95   0
   2   9  17   -1.69    2.20   0
   3   5   5   20.40    2.31   0
   3   5   6   37.02    2.38   0
   3   6   1  416.10    5.44   0
   3   6  10   28.90    2.20   0
   3   7  11   17.53    2.63   0
   3  10  14    3.56    2.17   0
   3  12  15   -0.84    2.26   0
   4  10   3  180.07    3.82   0
   4  10   7   -0.02    2.45   0
   4  10   8    5.70    1.96   0
   4  11   9    8.02    2.14   0
   4  12  10    2.18    2.23   0
   4  13  10   67.22    2.62   0
   4  14   0    0.37    2.84   0
   4  14  10    3.55    2.79   0
   4  15   0    2.56    3.15   0
   4  15  10    8.92    2.89   0
   4  17   1    3.63    3.26   0
   4  18   2   40.88    3.68   0
 -11  -3   0   50.79    3.32   0
 -11  -2  -2   19.49    2.93   0
 -10  -5   5   19.86    2.88   0
 -10  -4   1    3.11    2.74   0
 -10  -2  -3   33.44    2.58   0
  -9  -5   3    7.40    3.14   0
  -9  -4   0  160.46    3.68   0
  -9  -3  -2   24.94    2.28   0
  -9  -2  -4   76.52    3.31   0
  -9  -1  -5    4.33    2.21   0
  -9   3  -9    0.19    2.27   0
  -9   4 -10  111.56    3.27   0
  -8  -4  16    7.42    3.74   0
  -8   0  -7    0.83    2.60   0
  -8   1  -8   10.41    2.54   0
  -8   5 -11   -0.95    2.61   0
  -7  -3  -3   85.41    3.19   0
  -7  -3  18   68.29    3.92   0
  -7  -1  -6    4.06    2.73   0
  -7   0  -7   47.96    2.35   0
  -7   1  -8    5.23    2.07   0
  -7   2  -9   23.58    2.12   0
  -7   5 -11    1.99    1.99   0
  -7   7 -12   26.38    2.44   0
  -6  -5  11   15.10    4.15   0
  -6  -4  15    4.35    3.15   0
  -6  -2  19    8.33    3.49   0
  -6  -1  -6  275.31    3.86   0
  -6   0  -7    1.48    2.10   0
  -6   1  -8  650.47    4.56   0
  -6   2  -9    6.89    2.02   0
  -6   3 -10    4.19    2.48   0
  -6   9 -13    3.85    2.76   0
  -5  -5   8   22.99    5.86   0
  -5  -4   0    3.02    2.56   0
  -5  -4  14  180.80    4.14   0
  -5   0  -7 1672.36    7.25   0
  -5   1  -8  662.54    4.56   0
  -5   2  -9  448.30    3.91   0
  -5   5 -11   15.79    2.17   0
  -5   7 -12   -0.20    2.23   0
  -5   9 -13   12.14    2.69   0
  -5  10 -13   -0.56    2.12   0
  -4  -4  12    4.86    2.62   0
  -4  -3  15   29.10    3.10   0
  -4  -2  17    2.63    2.77   0
  -4  -1  -5  228.49    3.40   0
  -4   0  20   -0.23    2.89   0
  -4  10 -13   -0.44    2.65   0
  -3  -4   7   24.36    3.68   0
  -3  -3   0 1239.69    9.81   0
  -3  -3  13  483.91    5.27   0
  -3   0  19    3.60    2.19   0
  -3   1  -7   13.22    2.40   0
  -3   1  20    4.40    2.83   0
  -3   2  -8    6.05    1.97   0
  -3   2  21    3.59    2.85   0
  -3   6 -11    5.45    2.61   0
  -3  12 -13   34.80    3.02   0
  -3  13 -13   -1.63    2.26   0
  -3  14 -13    1.55    2.28   0
  -2  -3   9   44.88    3.01   0
  -2  -2  13    1.95    2.73   0
  -2   0  17   -0.50    2.61   0
  -2   1  -6   21.42    2.63   0
  -2   2  -7  564.33    4.75   0
  -2   3  -8  115.38    2.81   0
  -2  10 -12   -0.45    2.46   0
  -1  -2   9   11.22    2.17   0
  -1   0  15  112.71    2.82   0
  -1   2  18   16.95    2.25   0
  -1   3  19   19.11    2.23   0
  -1   4  20   -1.03    2.34   0
  -1  10 -11   18.32    2.30   0
   0  -1   5  788.76    7.18   0
   0  -1   6  311.56    4.45   0
   0   1  14  416.33    4.05   0
   0   3  17  119.77    2.73   0
   0   4  18   55.66    2.53   0
   0   6  -8    3.17    2.45   0
   0  10 -10    9.88    2.62   0
   1   1   2 2368.85   14.43   0
   1   1   9   70.98    2.40   0
   1   2  12  244.52    3.34   0
   1   3  14  161.13    2.91   0
   1   4  15   31.36    2.73   0
   1   6  17    5.45    2.60   0
   1   7  -7   93.91    3.86   0
   1   7  18    2.18    2.21   0
   2   3   2  589.26    6.17   0
   2   3   8  131.57    3.02   0
   2   3   9   -1.17    1.79   0
   2   4  11   52.60    2.35   0
   2   5  13  365.20    3.70   0
   2   6  14   34.18    2.26   0
   2   7  15   -0.44    2.03   0
   2   8  16    3.76    2.08   0
   2  10  17  112.41    2.88   0
   3   6   8  142.90    3.34   0
   3   6   9   26.08    2.22   0
   3   8  12   63.35    2.45   0
   3   9  13    0.09    2.06   0
   3  11  14   34.06    2.39   0
   3  12  -4    5.01    5.23   0
   3  12  14   12.12    2.75   0
   4  10   4    4.79    2.27   0
   4  10   5   64.54    2.58   0
   4  10   6    5.13    2.08   0
   4  11   2  254.79    4.30   0
   4  11   7   25.37    2.71   0
   4  11   8   47.34    2.46   0
   4  12   1    5.14    2.59   0
   4  12   8    2.88    2.49   0
   4  12   9   66.24    2.64   0
   4  13   1  142.88    3.99   0
   4  13   9   10.08    2.27   0
   4  14   9   13.91    2.75   0
   4  15   9    8.61    2.74   0
   4  16   1    0.39    2.95   0
   4  17   2   43.38    3.36   0
   4  18   3   29.21    3.03   0
 -11  -5   8    1.35    3.82   0
 -11  -4   2  143.07    3.74   0
 -11  -1  -4   39.62    2.52   0
 -10  -5   4   21.09    3.23   0
 -10  -1  -5    2.60    2.81   0
 -10   0  -6   37.04    2.40   0
 -10   1  -7    0.82    2.20   0
 -10   2  -8    3.72    2.16   0
  -9   1  -8   -0.97    2.56   0
  -8  -5   2   12.09    2.68   0
  -8  -4  -1   34.49    2.82   0
  -8  -3  -3  163.98    3.07   0
  -8  -1  -6  272.52    3.56   0
  -8   2  -9    3.63    2.10   0
  -8   3 -10   33.86    2.26   0
  -7  -5   2  244.13    4.42   0
  -7  -5  12   67.38    5.17   0
  -7  -4  -1   39.67    2.39   0
  -7  -2  -5    3.60    2.75   0
  -7   3 -10  116.34    2.62   0
  -7   4 -11    3.13    2.51   0
  -7   6 -12   45.68    2.52   0
  -6  -4  -1  131.13    3.51   0
  -6  -3  -3   95.71    2.79   0
  -6  -3  17    9.26    2.80   0
  -6   4 -11    1.18    2.35   0
  -6   6 -12   87.99    2.65   0
  -6   8 -13    0.46    2.75   0
  -5  -5   4  238.70    6.34   0
  -5  -3  16   10.35    2.68   0
  -5  -2  18   74.68    3.26   0
  -5  -1  -6   11.27    2.17   0
  -5   3 -10  121.64    2.61   0
  -5   6 -12    0.93    2.07   0
  -4  -4   1  598.25    7.09   0
  -4   1  -8  312.92    3.80   0
  -4   5 -11  285.13    3.45   0
  -4   7 -12   68.75    2.53   0
  -4   9 -13   37.87    2.78   0
  -3  -2  15   95.46    3.24   0
  -3  -1  17  219.98    3.56   0
  -3   0  -6    0.51    1.93   0
  -3   3  -9   81.63    2.64   0
  -3   4 -10  218.03    3.54   0
  -3   8 -12   67.15    2.51   0
  -3  11 -13   33.98    2.43   0
  -2  -1  -3    1.55    2.15   0
  -2  -1  15   50.82    2.42   0
  -2   1  18   16.56    2.70   0
  -2   3  20    1.72    2.75   0
  -2   4  -9   20.22    2.31   0
  -2   7 -11  202.26    3.29   0
  -1  -2   8   25.06    2.79   0
  -1  -1  12  743.14    5.73   0
  -1   0  -3  310.64    5.20   0
  -1   1  16  113.06    2.89   0
  -1   2  -6  306.94    4.59   0
  -1   3  -7 1445.05    7.70   0
  -1   4  -8   79.64    2.69   0
  -1   5  20    6.88    2.79   0
  -1   7 -10  204.54    3.34   0
  -1   9 -11    7.69    2.53   0
  -1  14 -12    8.82    2.69   0
  -1  15 -12   18.11    2.93   0
   0   0  11   26.20    2.69   0
   0   1  13  700.83    5.32   0
   0   2  -4  235.13    4.72   0
   0   2  15   13.34    2.27   0
   0   3  16    7.28    2.53   0
   0   6  19    1.75    2.29   0
   1   1   8    4.01    1.96   0
   1   2  11   31.45    2.79   0
   1   3  13    8.36    2.57   0
   1   5  16   41.82    2.22   0
   1   8  18   33.50    2.33   0
   1  11  -9   21.19    3.38   0
   2   3   3 1534.43    9.11   0
   2   3   7    6.55    2.00   0
   2   5  12  341.03    3.63   0
   2   8  15    6.13    2.51   0
   2   9  16    3.17    2.13   0
   2  11  -7    2.70    3.82   0
   3   6   2  228.08    4.10   0
   3   6   7  123.34    2.95   0
   3   7   0  105.01    4.06   0
   3   7  10   62.24    2.41   0
   3   8  11   61.16    2.45   0
   3   9  12    0.53    2.10   0
   3  10  13    5.97    2.24   0
   3  11  13   31.91    2.73   0
   3  13  14    6.84    2.50   0
   4  11   3   40.26    3.00   0
   4  11   4   34.68    2.90   0
   4  11   5   12.19    2.71   0
   4  11   6   61.40    2.46   0
   4  12   2   64.01    3.05   0
   4  12   6    6.58    2.48   0
   4  12   7    9.91    2.19   0
   4  13   7    2.89    2.62   0
   4  13   8  244.04    3.59   0
   4  14   1   70.62    3.15   0
   4  14   8    0.53    2.19   0
   4  15   1   55.10    3.08   0
   4  15   8  151.62    3.31   0
   4  16   2    6.32    3.15   0
   4  16   7   47.41    3.12   0
   4  16   8   15.64    2.41   0
   4  17   3    8.46    2.80   0
   4  17   4    3.39    2.83   0
   4  17   5    0.75    2.74   0
   4  17   6   57.88    3.42   0
 -11  -5   6    2.33    3.22   0
 -11  -5   7   11.83    3.56   0
 -11  -3  -1   73.85    3.34   0
 -11  -2  -3   22.49    3.02   0
 -10  -4   0   50.77    3.18   0
 -10  -3  -2    4.66    2.23   0
 -10  -2  -4    2.16    2.78   0
  -9  -5   2    1.33    3.00   0
  -9  -4  -1   29.57    2.87   0
  -9  -3  -3   37.21    2.89   0
  -9  -1  -6  127.82    2.93   0
  -9   0  -7   14.24    2.26   0
  -9   2  -9    2.03    2.18   0
  -9   3 -10    0.75    2.07   0
  -8  -2  -5   47.69    2.43   0
  -8   4 -11   70.39    2.49   0
  -6  -5   2  576.13    6.61   0
  -6  -2  -5  258.38    3.56   0
  -5  -3  -3   29.77    2.77   0
  -5  -1  19   83.49    3.49   0
  -5   4 -11   11.74    2.10   0
  -5   8 -13   42.49    2.38   0
  -4  -4  11  167.31    4.39   0
  -4  -3  -2   33.94    2.51   0
  -4  -2  -4  987.32    6.22   0
  -4  -1  18   28.99    2.88   0
  -4   0  -7    0.08    1.92   0
  -4   2  -9   39.50    2.24   0
  -4   3 -10    6.54    1.93   0
  -4   6 -12  179.78    3.11   0
  -3  -3  12   79.16    3.24   0
  -3  -2  -3 2684.84   11.31   0
  -3   0  18    1.57    2.27   0
  -3   7 -12   56.92    2.87   0
  -3  10 -13    1.39    2.13   0
  -2  -3   8 1885.70   10.88   0
  -2  -2  -1  123.79    4.39   0
  -2  -2  12   37.19    2.95   0
  -2   0  -5    0.60    1.98   0
  -2   2  19   89.69    2.78   0
  -2   5 -10   54.37    2.42   0
  -2   9 -12    2.15    2.02   0
  -2  13 -13   61.12    3.14   0
  -2  14 -13   36.71    3.12   0
  -1  -2   4  286.84    6.39   0
  -1  -2   7    6.92    2.64   0
  -1   0  14    0.89    2.50   0
  -1   2  17   40.65    2.43   0
  -1   3  18    3.85    2.16   0
  -1   4  19    2.40    2.11   0
  -1   5  -9   67.62    2.60   0
  -1  12 -12   27.36    2.81   0
  -1  13 -12    5.38    2.28   0
   0   0  10  610.33    5.16   0
   0   4  17   33.06    2.31   0
   0   5  18    4.29    2.22   0
   0   7  -9   50.11    2.81   0
   0   7  19    3.32    2.66   0
   0   9 -10   50.95    2.93   0
   0  13 -11    2.36    2.51   0
   0  14 -11   20.77    2.72   0
   0  15 -11    7.34    2.73   0
   0  16 -11    2.48    3.21   0
   1   1   3  538.13    6.35   0
   1   1   7    8.58    2.06   0
   1   3  -3 1600.92   18.37   0
   1   4  14   74.11    2.52   0
   1   5  15   36.03    2.62   0
   1   6  16  100.93    2.55   0
   1   7  17    1.50    2.02   0
   1   9  18   51.24    2.58   0
   2   3   4  252.88    3.89   0
   2   3   5 1892.45    8.61   0
   2   3   6  710.56    5.37   0
   2   4  10   38.70    2.22   0
   2   6  13  111.65    2.61   0
   2   7  14   23.49    2.04   0
   2   9  15   11.71    2.54   0
   2  10  16    7.02    2.28   0
   2  11  16   51.27    2.55   0
   3   6   3  639.32    5.50   0
   3   6   4  328.19    4.28   0
   3   6   5  526.44    4.75   0
   3   6   6  342.71    3.99   0
   3   7   9   38.39    2.36   0
   3   8  10  315.83    3.58   0
   3   9  11    4.93    2.11   0
   3  10  12   34.21    2.19   0
   3  12  13   33.68    2.31   0
   3  13  13    0.65    2.23   0
   3  14  13    5.61    2.79   0
   4  12   3  158.24    3.62   0
   4  12   4   76.15    3.18   0
   4  12   5    1.66    2.23   0
   4  13   2    0.38    2.61   0
   4  13   3   84.27    3.29   0
   4  13   4  287.44    4.37   0
   4  13   5   10.29    2.78   0
   4  13   6    7.37    2.68   0
   4  14   2    5.75    2.56   0
   4  14   6   42.74    2.91   0
   4  14   7    9.08    2.22   0
   4  15   2   34.50    2.83   0
   4  15   3    5.88    2.63   0
   4  15   5   28.91    2.92   0
   4  15   6    9.10    2.70   0
   4  15   7    0.53    2.14   0
   4  16   3   10.17    2.71   0
   4  16   4   15.20    2.85   0
   4  16   5   11.34    3.00   0
   4  16   6    3.74    2.23   0
 -11  -5   5    6.20    3.32   0
 -11  -4   1    0.84    2.90   0
 -10  -5   3    3.60    2.74   0
 -10   0  -7   -0.50    2.25   0
 -10   1  -8    7.38    2.23   0
  -9  -2  -5   57.11    2.56   0
  -8  -5   1   30.33    2.87   0
  -8  -4  -2   51.15    2.93   0
  -8  -3  -4   13.91    2.74   0
  -8   0  -8    4.05    2.09   0
  -8   1  -9    1.39    2.07   0
  -8   2 -10   17.07    2.61   0
  -8   5 -12   14.72    2.25   0
  -7  -5   1   65.61    3.20   0
  -7  -4  -2   64.56    3.07   0
  -7  -4  15    4.42    3.18   0
  -7  -3  -4    1.43    2.24   0
  -7  -1  -7   71.16    2.59   0
  -7   0  -8    1.37    2.04   0
  -7   1  -9    2.57    2.01   0
  -7   2 -10   90.60    2.47   0
  -7   5 -12   22.56    2.23   0
  -7   7 -13   -0.82    2.17   0
  -6  -1  -7  109.71    2.74   0
  -6   0  -8  284.78    3.44   0
  -6   1  -9  275.23    3.31   0
  -6   2 -10  106.48    2.60   0
  -6   5 -12    1.98    2.10   0
  -6   7 -13   33.51    2.25   0
  -5  -4  -1   52.12    2.97   0
  -5  -4  13   37.09    3.00   0
  -5  -2  -5  619.06    4.87   0
  -5   0  20    0.67    2.96   0
  -5   1  -9    4.14    2.13   0
  -5   5 -12   11.66    2.05   0
  -5   7 -13   -3.36    2.19   0
  -5  10 -14    4.96    2.24   0
  -4  -3  14  100.60    3.49   0
  -4  -2  16    1.20    2.68   0
  -4  -1  -6    9.37    2.00   0
  -4   0  19    1.81    2.72   0
  -4   1  20    0.95    2.74   0
  -4   4 -11   19.89    2.18   0
  -4   8 -13    4.88    2.03   0
  -4  11 -14    7.16    2.22   0
  -4  12 -14   96.43    3.09   0
  -3  -1  -5  165.60    3.08   0
  -3  -1  16   48.24    3.10   0
  -3   1  19   40.81    2.49   0
  -3   2  20   -0.30    2.22   0
  -3   5 -11    2.21    2.22   0
  -3   9 -13    0.34    2.07   0
  -2  -3   4  119.28    6.91   0
  -2  -3   7   75.56    3.48   0
  -2  -1  14   22.01    3.04   0
  -2   0  16  138.48    2.91   0
  -2   6 -11  103.59    3.15   0
  -2   8 -12    5.63    2.43   0
  -2  12 -13   16.78    2.43   0
  -1  -2   5  210.67    4.83   0
  -1  -2   6  348.76    5.36   0
  -1  -1  11   46.85    3.09   0
  -1   1  -5    7.73    2.09   0
  -1   1  15  520.43    4.75   0
  -1   6 -10  157.87    3.43   0
  -1   6  20   14.30    2.31   0
  -1   8 -11   38.51    2.77   0
  -1  11 -12    2.37    2.44   0
   0   1  12    2.73    2.77   0
   0   2  14  647.13    4.71   0
   0   6  18    0.82    2.09   0
   0  12 -11    4.76    2.46   0
   1   1   4  371.80    4.91   0
   1   1   5    5.71    2.13   0
   1   1   6 1028.02    6.71   0
   1   2  10  125.06    2.80   0
   1   3  12   53.12    2.36   0
   1   8  -8  204.22    4.33   0
   1   8  17   56.09    2.41   0
   1  10  -9 1502.49    9.98   0
   2   4   0 1119.60   10.61   0
   2   4   9   18.33    2.04   0
   2   5  11    7.61    2.00   0
   2   6  12  272.74    3.37   0
   2   7  13    6.07    2.16   0
   2   8  14    4.83    2.04   0
   2  10  15    3.27    2.04   0
   3   7   7  146.01    3.37   0
   3   7   8    2.57    2.10   0
   3   8  -1  191.04    5.17   0
   3   8   9    1.01    2.56   0
   3  10  -3   30.23    4.60   0
   3  10  11    6.29    2.56   0
   3  11  12   39.19    2.33   0
   3  12  12   49.53    2.46   0
   3  16  -4   58.14    5.42   0
   4  14   3   17.19    2.29   0
   4  14   4   65.13    2.66   0
   4  14   5    3.30    2.14   0
   4  15   4    9.84    2.29   0
 -11  -5   4    3.79    3.36   0
 -11  -3  -2   32.05    2.82   0
 -11  -2  -4    4.75    2.83   0
 -10  -5   2    8.57    2.80   0
 -10  -4  -1   61.03    3.11   0
 -10  -3  -3  106.48    2.95   0
 -10  -2  -5   17.52    2.92   0
 -10  -1  -6    1.29    2.11   0
  -9  -5   1   21.84    2.73   0
  -9  -4  -2   71.79    3.07   0
  -9  -3  -4  226.32    3.85   0
  -9  -1  -7    0.96    2.67   0
  -9   0  -8    1.34    2.16   0
  -9   1  -9    2.92    2.14   0
  -9   2 -10    4.17    2.15   0
  -8  -5  12    0.59    4.65   0
  -8  -4  15    3.01    4.02   0
  -8  -2  -6   23.74    2.93   0
  -8  -1  -7   59.31    2.43   0
  -8   3 -11   39.06    2.33   0
  -7  -3  17    1.38    2.82   0
  -7  -2  -6  321.37    3.71   0
  -7   3 -11    5.43    2.11   0
  -7   4 -12  209.62    3.53   0
  -7   6 -13    2.60    2.20   0
  -6  -5   1  479.53    5.73   0
  -6  -4  -2  399.32    4.63   0
  -6  -4  14   45.12    3.50   0
  -6  -3  -4    8.43    2.27   0
  -6  -3  16    0.42    3.09   0
  -6  -2  -6  201.48    3.75   0
  -6  -2  18    4.98    3.04   0
  -6   3 -11    1.39    1.92   0
  -6   4 -12   70.98    2.95   0
  -6   6 -13    8.17    2.14   0
  -6   8 -14    2.82    2.70   0
  -5  -5   3   28.03    3.49   0
  -5  -3  15  110.57    3.46   0
  -5  -2  17    5.56    2.73   0
  -5  -1  -7   39.92    2.39   0
  -5   0  -8   -1.54    2.13   0
  -5   2 -10   37.17    2.20   0
  -5   3 -11   10.94    1.96   0
  -5   6 -13    2.62    2.69   0
  -5   9 -14  228.49    3.32   0
  -4   5 -12  209.44    3.14   0
  -4   7 -13    2.17    2.05   0
  -4  10 -14   24.68    2.45   0
  -3  -3  -1 1220.76    8.91   0
  -3  -2  14    1.86    2.30   0
  -3   1  -8  706.72    4.81   0
  -3   2  -9    6.98    2.12   0
  -3   3 -10    1.47    2.03   0
  -3   6 -12  258.39    3.48   0
  -3   8 -13    5.28    2.62   0
  -3  12 -14   12.37    2.78   0
  -3  13 -14   11.88    2.41   0
  -2  -3   5 1714.72   15.15   0
  -2  -3   6 1868.51   13.40   0
  -2   1  17  360.38    3.95   0
  -2   2  -8   68.58    2.44   0
  -2   2  18    0.79    2.18   0
  -2   3  -9    0.33    2.13   0
  -2   3  19   47.64    2.55   0
  -2   4  20   67.26    2.59   0
  -2  10 -13    8.75    2.59   0
  -2  11 -13    6.29    2.25   0
  -1   0  13  216.36    3.45   0
  -1   2  16   54.55    2.48   0
  -1   3  17    3.27    2.66   0
  -1   4  18   39.62    2.47   0
  -1   5  19  108.03    2.85   0
  -1  10 -12   24.02    2.89   0
   0   0   9   13.65    2.18   0
   0   3  15   -0.88    2.06   0
   0   4  -7 1415.22    8.60   0
   0   4  16    6.30    2.03   0
   0   5  -8  167.51    3.66   0
   0   5  17   13.92    2.25   0
   0   8 -10    3.31    2.60   0
   0   8  19    1.41    2.23   0
   0  11 -11   15.34    2.81   0
   1   2   9  206.56    3.41   0
   1   4  13  101.35    2.65   0
   1   5  14    4.65    2.17   0
   1   6  15   18.16    2.06   0
   1   7  16    2.22    2.06   0
   1   9  17   30.35    2.32   0
   2   4   8  312.96    3.59   0
   2   5  -2   71.07    6.11   0
   2   5  10   54.18    2.34   0
   2   9  14    7.25    2.07   0
   2  11  15   49.89    2.51   0
   2  12  15   36.26    2.91   0
   3   7   1  144.44    3.79   0
   3   7   6  126.54    3.43   0
   3   8   8   17.69    2.77   0
   3   9  -2  156.99    5.31   0
   3   9  10   37.60    2.32   0
   3  11  11   30.32    2.21   0
   3  13  12   11.26    2.26   0
   3  14  12    2.72    2.20   0
   3  18  -3   43.42    4.64   0
 -11  -4   0  109.92    3.31   0
 -10   0  -8    9.90    2.87   0
  -9  -4  15   -0.14    4.20   0
  -9  -2  -6    6.48    2.66   0
  -8  -5   0    7.34    2.69   0
  -8  -3  17   76.04    4.26   0
  -8   4 -12    0.17    2.03   0
  -7  -5   0   51.47    2.92   0
  -7   0  -9    6.56    2.57   0
  -7   1 -10    1.10    2.01   0
  -6  -5  10   11.15    4.57   0
  -6  -1  19   -2.65    2.93   0
  -6   1 -10   13.64    2.52   0
  -5  -3  -4    3.21    2.21   0
  -5  -1  18    8.52    2.80   0
  -5   4 -12   43.86    2.31   0
  -5   8 -14   -0.48    2.20   0
  -4  -4   0  614.59    6.54   0
  -4  -4  10   29.13    3.32   0
  -4  -3  -3    3.09    2.65   0
  -4  -2  -5   18.35    2.28   0
  -4  -1  17   42.68    3.00   0
  -4   0  -8  780.78    5.00   0
  -4   1  -9  449.09    4.00   0
  -4   2 -10  483.97    3.99   0
  -4   3 -11    3.74    2.46   0
  -4   9 -14   38.58    2.41   0
  -3  -3  11  239.45    4.19   0
  -3   0  -7  123.46    2.68   0
  -3   0  17  203.62    3.50   0
  -3   1  18    3.63    2.84   0
  -3   2  19    3.61    2.66   0
  -3   3  20    1.16    2.80   0
  -3   4 -11   92.17    2.74   0
  -3  11 -14   29.17    2.38   0
  -2  -2  11  211.63    3.57   0
  -2  -1  -4  378.07    4.60   0
  -2   0  15    0.46    2.24   0
  -2   1  -7  656.89    5.03   0
  -2   4 -10   41.13    2.37   0
  -2   5  20   12.70    2.88   0
  -2   7 -12   47.19    2.39   0
  -1  -1  10   66.49    3.04   0
  -1   1  14   44.97    3.13   0
  -1   3  -8   11.43    2.72   0
  -1   6  19    3.02    2.74   0
  -1   7 -11   10.37    2.69   0
   0   0   8   34.20    2.79   0
   0   1  11   60.34    2.58   0
   0   2  13  151.48    3.02   0
   0   3  -6 3443.48   13.58   0
   0   6  -9    2.49    2.37   0
   0   6  17    1.25    2.14   0
   0   7  18   46.35    2.44   0
   0  10 -11  175.59    3.71   0
   1   3  11   73.91    2.37   0
   1   8  16    7.70    1.98   0
   1  10  17   36.13    2.31   0
   1  11  17   29.09    2.95   0
   1  13 -10   55.70    3.48   0
   1  14 -10   25.86    3.28   0
   1  15 -10    1.73    3.13   0
   1  16 -10   -0.78    3.46   0
   2   4   7   72.81    2.45   0
   2   5   9  118.49    3.01   0
   2   6  11   96.55    2.56   0
   2   7  12   47.15    2.34   0
   2   8  13    1.55    2.02   0
   2  10  -7  226.62    6.84   0
   2  10  14   19.82    2.16   0
   3   7   2  597.14    5.77   0
   3   7   3   60.72    2.94   0
   3   7   4   58.39    2.99   0
   3   7   5    8.86    2.26   0
   3   8   7  379.84    4.24   0
   3   9   9    0.42    2.07   0
   3  10  10    6.47    2.18   0
   3  11  10   21.21    2.72   0
   3  12  11   12.11    2.10   0
   3  13  -4    0.46    4.39   0
   3  13  11    7.46    2.32   0
   3  14  11  171.71    3.36   0
   3  15  -4    9.71    4.79   0
   3  15  11    1.55    2.32   0
 -11  -5   3   -1.24    2.79   0
 -11  -4  -1   22.73    3.21   0
 -11  -3  -3   12.11    2.60   0
 -10  -5   1   -0.14    2.78   0
 -10  -4  -2    5.58    2.87   0
 -10  -3  -4   17.44    2.34   0
 -10  -1  -7   -0.72    2.19   0
  -9  -5   0   11.43    2.72   0
  -8  -6   6   20.66    4.21   0
  -8  -4  -3   -1.11    1.98   0
  -8  -3  -5   65.89    2.65   0
  -8  -1  -8    9.13    2.07   0
  -8   0  -9   -1.28    2.06   0
  -8   1 -10    6.23    2.03   0
  -8   2 -11   29.45    2.30   0
  -7  -4  -3   27.44    2.36   0
  -7  -3  -5  373.26    4.02   0
  -7  -2  18    4.70    2.76   0
  -7  -1  -8    2.44    2.07   0
  -7   2 -11   10.99    2.08   0
  -7   3 -12   21.98    2.12   0
  -7   5 -13    0.48    2.12   0
  -6  -3  -5   94.22    3.20   0
  -6  -1  -8  637.07    4.58   0
  -6   0  -9   -0.06    2.02   0
  -6   2 -11    8.44    1.98   0
  -6   3 -12   13.25    2.52   0
  -6   5 -13   13.77    2.18   0
  -6   7 -14    8.32    2.27   0
  -5  -5   2   87.89    3.99   0
  -5  -4  -2  104.05    3.23   0
  -5  -4  12   74.05    3.86   0
  -5  -2  -6   75.76    2.66   0
  -5   0  19  130.58    3.88   0
  -5   1 -10    2.95    2.08   0
  -5   1  20    0.41    2.93   0
  -5   5 -13    6.56    2.03   0
  -5   7 -14    3.56    2.17   0
  -4  -3  13  112.17    3.62   0
  -4  -2  15    3.10    2.83   0
  -4  -1  -7  417.09    4.02   0
  -4   0  18  200.48    3.54   0
  -4   1  19   19.66    2.79   0
  -4   2  20   -2.22    2.76   0
  -4   4 -12  250.77    3.30   0
  -4   6 -13   35.93    2.30   0
  -4   8 -14   20.79    2.24   0
  -3  -2  -4   13.05    2.24   0
  -3  -2  13   96.93    3.32   0
  -3  -1  15    5.08    2.53   0
  -3   5 -12    8.26    2.16   0
  -3   7 -13    7.93    2.17   0
  -3  10 -14    3.47    2.12   0
  -2  -1  13  197.74    3.46   0
  -2   0  -6  997.96    6.29   0
  -2   1  16   84.99    2.73   0
  -2   3  18    7.87    2.60   0
  -2   4  19   94.53    2.74   0
  -2   5 -11    3.89    2.26   0
  -2   9 -13   77.12    2.55   0
  -2  13 -14   52.89    3.05   0
  -1   0  12    3.07    2.30   0
  -1   2  -7  236.71    3.69   0
  -1   2  15  424.59    4.43   0
  -1   4  -9  449.16    4.44   0
  -1   5 -10  121.16    3.31   0
  -1   5  18    4.17    2.23   0
  -1   9 -12  115.46    2.94   0
  -1  13 -13   53.95    3.08   0
  -1  14 -13  113.50    3.69   0
  -1  15 -13   11.44    3.04   0
   0   3  14    0.44    2.12   0
   0   4  15    4.76    2.05   0
   0   5  16   12.01    2.03   0
   0   8  18    2.84    2.21   0
   1   2   8  137.66    2.91   0
   1   3  10   14.95    2.54   0
   1   4  12  220.24    3.13   0
   1   5  -6    5.56    2.56   0
   1   5  13   17.28    2.08   0
   1   6  -7  133.09    3.84   0
   1   6  14  171.81    2.88   0
   1   7  15   10.71    2.02   0
   1   9  -9   83.59    3.56   0
   1   9  16   25.61    2.17   0
   1  12 -10  114.28    3.99   0
   2   4   1  636.69    7.10   0
   2   4   6  698.13    5.38   0
   2   6  10   48.48    2.17   0
   2   7  -5  741.70   13.98   0
   2   8  12    3.92    2.54   0
   2   9  13   70.69    2.39   0
   2  11  14    3.62    2.22   0
   2  12  14   69.36    2.60   0
   2  13  -8  100.67    5.76   0
   2  13  14   49.18    3.04   0
   2  14  -8    0.15    4.39   0
   2  15  -8    6.85    4.75   0
   3   8   0  171.72    4.42   0
   3   8   6  447.26    4.64   0
   3   9   8  125.39    2.96   0
   3  10   9    6.12    2.14   0
   3  12  10    3.37    2.03   0
   3  13  10    1.50    2.55   0
   3  14  -4   23.37    5.14   0
   3  14  10    2.15    2.61   0
   3  15  10    2.39    2.71   0
   3  16  10    9.57    2.56   0
 -11  -5   2    9.51    2.96   0
 -10  -5   0   18.87    2.92   0
 -10  -2  -6    2.37    2.17   0
  -9  -6   5   -0.24    3.59   0
  -9  -6   6    1.66    3.56   0
  -9  -6   7    3.26    4.14   0
  -9  -4  -3    2.05    2.25   0
  -9  -3  -5   68.77    2.75   0
  -9  -1  -8    0.64    2.17   0
  -9   0  -9   31.95    2.43   0
  -9   1 -10   15.17    2.37   0
  -9   2 -11    2.66    2.25   0
  -8  -6   4   23.94    3.44   0
  -8  -6   5   46.99    3.75   0
  -8  -6   7   33.20    4.98   0
  -8  -5  -1   47.91    3.11   0
  -8  -2  -7   -0.06    2.18   0
  -8   3 -12   15.48    2.21   0
  -7  -5  -1   59.57    3.01   0
  -7  -5  11   42.52    5.06   0
  -7  -4  14   18.18    3.61   0
  -7  -3  16    2.87    3.27   0
  -7  -2  -7  220.01    3.38   0
  -7   4 -13   29.56    2.33   0
  -6  -5   0   10.90    2.59   0
  -6  -4  -3  127.39    2.96   0
  -6  -4  13   60.81    4.02   0
  -6  -2  -7    3.42    2.20   0
  -6  -2  17    1.96    2.72   0
  -6   4 -13   93.67    3.09   0
  -6   6 -14    7.69    2.18   0
  -5  -2  16    1.69    2.67   0
  -5  -1  -8  771.97    4.90   0
  -5   0  -9  350.79    3.55   0
  -5   2 -11   24.92    2.15   0
  -5   3 -12   68.43    2.40   0
  -5   9 -15   37.18    2.64   0
  -4   5 -13    4.06    2.53   0
  -4   7 -14   84.45    2.98   0
  -4  10 -15   73.88    3.24   0
  -3  -3  10   -0.33    2.84   0
  -3  -1  -6  166.04    3.00   0
  -3   0  16    0.31    2.44   0
  -3   2 -10   57.82    2.90   0
  -3   4  20    3.63    2.82   0
  -3   9 -14   22.28    2.21   0
  -2  -2  -2  805.88    7.36   0
  -2  -2  10    0.92    2.64   0
  -2   2  17   40.47    2.39   0
  -2   6 -12  284.55    3.58   0
  -2   6  20   49.50    2.55   0
  -2   8 -13    0.58    2.52   0
  -2  11 -14    3.20    2.66   0
  -2  12 -14   68.66    2.80   0
  -1  -1   9   33.06    2.73   0
  -1   0  -4    1.00    2.23   0
  -1   3  16   57.86    2.45   0
  -1   4  17   47.78    2.32   0
  -1   7  19    0.40    2.23   0
  -1   8 -12  182.43    3.66   0
  -1  11 -13    2.64    2.60   0
  -1  12 -13   21.30    2.33   0
   0   0   7   27.45    2.37   0
   0   1  -3   87.89    3.87   0
   0   1  10   18.46    2.21   0
   0   2  -5  292.18    4.88   0
   0   2  12    7.00    2.14   0
   0   6  16    6.06    2.49   0
   0   7 -10   28.68    2.61   0
   0   7  17   -1.19    2.07   0
   0   9 -11    2.59    2.61   0
   0   9  18    0.99    2.10   0
   0  10  18    0.59    2.67   0
   0  13 -12    1.45    2.69   0
   0  14 -12    3.81    2.73   0
   0  15 -12   31.20    3.46   0
   1   2   7  263.43    3.56   0
   1   4  -5   52.85    3.67   0
   1   7  -8   11.27    2.61   0
   1   8  15    0.85    2.02   0
   1  10  16    0.28    2.06   0
   1  11 -10    5.78    2.95   0
   1  11  16    5.50    2.66   0
   1  17 -10    5.16    3.79   0
   2   4   2 1111.98    8.30   0
   2   4   4 1178.35    7.56   0
   2   4   5 2996.50   10.75   0
   2   5   8   88.07    2.66   0
   2   7  11  206.67    2.97   0
   2  10  13   12.94    2.17   0
   2  11  13    7.87    2.70   0
   3   8   1  335.79    5.14   0
   3   8   5  654.57    5.47   0
   3   9   7  177.93    3.16   0
   3  10   8    3.82    2.02   0
   3  11   9  203.48    3.30   0
   3  12   9  179.41    3.50   0
   3  16   9   46.28    3.14   0
   3  17  -3    4.24    3.88   0
   3  19  -1   -0.55    3.77   0
 -11  -5   1    5.09    2.90   0
 -11  -4  -2   41.51    2.98   0
 -10  -4  -3    8.14    2.41   0
 -10  -3  -5   16.30    2.30   0
 -10  -1  -8    8.09    2.26   0
  -9  -6   4    9.05    3.14   0
  -9  -6   8    1.44    5.40   0
  -9  -5  -1   -0.12    2.24   0
  -9  -2  -7   18.72    2.30   0
  -8  -6   3   84.86    3.71   0
  -8  -4  -4   59.49    2.49   0
  -8  -3  -6   21.69    2.28   0
  -8  -1  -9   -2.83    2.62   0
  -8   0 -10    7.46    2.13   0
  -8   1 -11   73.28    2.52   0
  -7  -6   5   21.31    4.14   0
  -7  -4  -4   63.95    2.59   0
  -7  -3  -6  320.16    3.79   0
  -7  -1  -9    3.29    2.11   0
  -7   0 -10    1.97    2.08   0
  -7   1 -11    3.50    2.11   0
  -7   2 -12    1.60    2.38   0
  -7   5 -14   51.57    2.97   0
  -6  -3  15   62.84    3.47   0
  -6  -1  18   11.69    2.97   0
  -6   0 -10  165.80    2.89   0
  -6   1 -11    7.43    2.04   0
  -5  -5   1   56.41    3.59   0
  -5  -3  -5  403.31    4.17   0
  -5  -3  14   76.52    3.35   0
  -5  -2  -7    4.12    2.53   0
  -5   4 -13   22.58    2.16   0
  -5   6 -14    0.13    2.08   0
  -5   8 -15   21.03    2.40   0
  -4  -4  -1   20.46    2.84   0
  -4  -4   9   36.59    3.71   0
  -4  -3  -4  741.21    5.49   0
  -4  -2  -6  127.95    2.86   0
  -4  -1  16    2.57    2.76   0
  -4   0  -9    0.05    2.15   0
  -4   1 -10 1202.73    5.79   0
  -4   2 -11   75.38    2.44   0
  -4   9 -15   16.94    2.83   0
  -3  -3  -2  941.48    7.22   0
  -3   0  -8    1.60    1.83   0
  -3   1  -9  436.31    3.97   0
  -3   1  17  214.26    3.40   0
  -3   2  18  197.60    3.69   0
  -3   3 -11   24.02    2.38   0
  -3   3  19   22.44    2.47   0
  -3   4 -12   38.62    2.76   0
  -3   6 -13   -0.22    2.08   0
  -3   8 -14   18.48    2.17   0
  -3  11 -15   60.12    3.17   0
  -3  12 -15    0.43    2.47   0
  -2  -1  12   -0.44    2.68   0
  -2   0  14 1676.67    7.61   0
  -2   1  -8    3.04    2.26   0
  -2   2  -9  109.75    2.75   0
  -2   3 -10  325.02    3.75   0
  -2   4 -11   49.32    2.84   0
  -2   5  19   -0.63    2.21   0
  -2  10 -14   19.27    2.70   0
  -1   0  11    0.95    2.69   0
  -1   1  -6  994.26    6.71   0
  -1   1  13   57.24    2.60   0
  -1   5  17   14.50    2.59   0
  -1   6 -11  205.59    3.40   0
  -1   6  18    1.68    2.12   0
  -1   8  19   34.39    2.46   0
  -1  10 -13    4.63    2.63   0
   0   0   6  260.64    4.45   0
   0   3  13   31.59    2.40   0
   0   4  14   49.34    2.31   0
   0   5  15  115.54    2.63   0
   0   8  17   27.86    2.29   0
   0  12 -12    2.73    2.55   0
   0  16 -12   25.78    3.25   0
   1   2   6  300.61    4.23   0
   1   3   9   62.83    2.28   0
   1   4  11    2.25    1.96   0
   1   5  12   56.22    2.34   0
   1   6  13   23.25    2.21   0
   1   7  14  102.94    2.70   0
   1   9  15    8.59    2.08   0
   1  12  16   15.72    2.32   0
   2   4   3   58.30    2.83   0
   2   5   7  443.23    4.17   0
   2   6   9    2.08    2.06   0
   2   7  10   22.73    2.16   0
   2   8  -6   80.32    5.02   0
   2   8  11   87.80    2.65   0
   2   9  12    2.07    2.09   0
   2  10  12    1.28    2.53   0
   2  12  -8   98.44    5.36   0
   2  12  13   18.65    2.21   0
   2  13  13   56.51    2.46   0
   2  14  13   44.53    2.49   0
   3   8   2   95.78    3.17   0
   3   8   3  171.55    3.56   0
   3   8   4  657.51    5.40   0
   3   9  -1  546.92    6.91   0
   3   9   6   72.12    2.70   0
   3  10   7   85.18    3.02   0
   3  11  -3  102.41    4.92   0
   3  11   8   98.79    2.60   0
   3  12   8    5.49    2.61   0
   3  13   9   45.07    2.44   0
   3  14   9   15.00    2.28   0
   3  15   9   21.08    2.32   0
   3  16   8    5.04    2.74   0
   3  17   8   29.17    2.67   0
   3  18  -2   43.62    4.02   0
 -11  -5   0    0.25    2.93   0
 -10  -6   4   12.97    3.17   0
 -10  -6   5    1.15    3.14   0
 -10  -6   6    6.49    3.73   0
 -10  -6   7    9.39    4.14   0
 -10  -5  -1   11.19    2.73   0
 -10  -2  -7    0.70    2.20   0
  -9  -6   3  212.35    4.30   0
  -9  -5  -2   11.45    2.68   0
  -9  -4  -4    9.67    2.30   0
  -9  -3  -6    6.67    2.22   0
  -9  -1  -9    2.46    2.10   0
  -9   0 -10    1.39    2.13   0
  -9   1 -11   37.45    2.38   0
  -8  -6   2   24.62    3.09   0
  -8  -5  -2   23.50    3.05   0
  -8  -2  -8    0.30    2.09   0
  -8   2 -12   31.48    2.32   0
  -8   3 -13   -0.36    2.09   0
  -7  -6   3   76.74    4.10   0
  -7  -6   4   31.94    3.41   0
  -7  -6   6  140.78    6.55   0
  -7  -5  -2   12.05    2.64   0
  -7  -2  -8    3.42    2.10   0
  -7   3 -13  101.15    2.63   0
  -6  -5  -1   50.39    2.52   0
  -6  -4  -4   58.08    2.59   0
  -6  -3  -6    7.00    2.25   0
  -6  -1  -9  297.13    3.42   0
  -6   0  19    2.41    2.85   0
  -6   2 -12   35.77    2.20   0
  -6   3 -13  110.53    2.62   0
  -6   5 -14   23.15    2.25   0
  -5  -4  -3   74.99    2.68   0
  -5  -1  17   15.35    2.43   0
  -5   0 -10    0.49    2.04   0
  -5   0  18    1.63    2.78   0
  -5   1 -11   12.19    2.02   0
  -5   2  20   32.11    3.15   0
  -5   5 -14   17.17    2.19   0
  -5   7 -15    3.33    2.09   0
  -4  -3  12  162.06    3.85   0
  -4  -2  14  106.31    3.45   0
  -4  -1  -8  326.29    3.56   0
  -4   0  17    1.79    2.32   0
  -4   1  18   28.75    2.93   0
  -4   2  19   26.08    2.40   0
  -4   3 -12   -0.36    2.11   0
  -4   3  20   18.88    2.40   0
  -4   4 -13    3.09    2.45   0
  -4   6 -14    0.68    2.02   0
  -4   8 -15    4.15    2.72   0
  -3  -2  -5  261.89    3.70   0
  -3  -2  12   11.71    2.66   0
  -3  -1  14  102.34    2.90   0
  -3   5  20    2.26    2.23   0
  -3   7 -14    1.13    2.53   0
  -3  10 -15    2.59    2.73   0
  -2  -2   9  530.80    5.62   0
  -2  -1  -5 1188.07    7.13   0
  -2   1  15   48.34    2.59   0
  -2   2  16  187.11    3.17   0
  -2   3  17   34.10    2.33   0
  -2   4  18   18.83    2.44   0
  -2   5 -12  328.25    4.24   0
  -2   6  19   32.79    2.90   0
  -2   7 -13    4.68    2.01   0
  -2   9 -14    4.49    2.64   0
  -1  -1  -2 1871.10   12.85   0
  -1  -1   8   33.37    2.81   0
  -1   2  14  226.55    3.37   0
  -1   3  -9   63.76    2.95   0
  -1   3  15    4.69    2.17   0
  -1   4  16    7.72    2.15   0
  -1   7 -12  148.90    3.37   0
  -1   7  18    0.35    2.10   0
   0   1   9  114.73    2.85   0
   0   2  11    4.25    2.24   0
   0   4  -8  216.77    3.97   0
   0   5  -9  177.67    3.56   0
   0   7  16   14.29    2.02   0
   0   8 -11   58.55    3.15   0
   0   9  17    4.79    2.05   0
   0  11 -12   71.19    3.16   0
   1   4  10   14.04    2.46   0
   1   8  -9  110.97    3.54   0
   1   8  14   17.67    2.05   0
   1  10 -10    2.00    3.16   0
   1  10  15    3.47    2.09   0
   1  11  15   11.44    2.68   0
   2   5   6   30.46    2.79   0
   2   6   8   18.19    2.23   0
   2   9  11    8.89    2.16   0
   2  11  12   41.62    2.28   0
   3   9   5   30.19    2.41   0
   3  10  -2   10.01    3.37   0
   3  10   6   22.31    2.89   0
   3  11   7   37.16    2.23   0
   3  13   8    2.52    2.11   0
   3  14   8    7.50    2.18   0
   3  15   8    9.67    2.12   0
   3  16   7   20.52    2.84   0
   3  17   7    1.63    2.33   0
   3  18   6    2.62    2.94   0
   3  19   0    3.43    3.29   0
 -11  -4  -3    5.78    2.44   0
 -10  -6   3   22.04    3.36   0
 -10  -6   8   32.14    5.51   0
 -10  -4  -4   92.24    2.87   0
 -10  -3  -6   -0.37    2.31   0
  -9  -6   2    7.69    2.64   0
  -9  -4  -5   10.55    2.83   0
  -9  -2  -8   14.68    2.18   0
  -8  -4  -5    8.47    2.23   0
  -8  -4  14    1.34    3.59   0
  -8  -3  -7    4.02    2.53   0
  -8  -3  16   -0.35    3.23   0
  -7  -6   2  129.36    4.20   0
  -7  -4  -5   80.72    2.73   0
  -7  -3  -7  368.20    4.19   0
  -7  -2  17    5.19    2.73   0
  -7   4 -14    2.09    2.08   0
  -6  -2  -8   21.30    2.25   0
  -6   4 -14   37.34    2.42   0
  -6   6 -15   26.90    2.28   0
  -5  -5   0  160.92    3.92   0
  -5  -4  11  279.61    5.32   0
  -5  -3  -6    2.90    2.66   0
  -5  -2  15   30.81    2.85   0
  -5  -1  -9    1.56    2.00   0
  -5   1  19   87.31    2.92   0
  -5   2 -12   -0.64    2.01   0
  -5   3 -13    4.55    1.99   0
  -4  -4  -2  524.92    5.38   0
  -3  -3   9   56.58    3.42   0
  -3  -1  -7   11.69    1.94   0
  -3   0  15    1.10    2.52   0
  -3   4  19   11.59    2.20   0
  -3   5 -13   54.95    2.43   0
  -3   9 -15   33.79    2.41   0
  -2  -2  -3 1506.54    9.20   0
  -2   0  -7   -1.33    1.95   0
  -2   0  13   11.50    2.91   0
  -2   5  18   33.54    2.80   0
  -1   1  12  737.51    5.24   0
  -1   2  -8  147.27    3.17   0
  -1   4 -10   14.03    2.23   0
  -1   5 -11    1.74    2.47   0
  -1   6  17    2.26    1.99   0
  -1   8  18   35.24    2.39   0
  -1   9 -13   28.64    2.29   0
  -1  13 -14   39.67    2.94   0
  -1  14 -14    6.02    2.80   0
   0   0   5   66.26    3.23   0
   0   3  -7 1623.81    8.84   0
   0   3  12   77.10    2.48   0
   0   4  13  224.42    3.09   0
   0   5  14    9.68    2.12   0
   0   6 -10   22.51    2.68   0
   0   6  15   81.50    2.48   0
   0   8  16    9.43    2.05   0
   0  10 -12   74.91    3.17   0
   0  10  17   -1.37    2.12   0
   0  11  17    3.69    2.11   0
   1   2   5  233.73    3.68   0
   1   3   8   14.55    2.04   0
   1   5  11    5.55    2.00   0
   1   6  12    9.70    2.03   0
   1   7  13   36.01    2.38   0
   1   9  14   -1.50    1.98   0
   1  12  15   10.92    2.29   0
   1  13  15    2.83    2.19   0
   2   7   9   22.66    2.17   0
   2   8  10   13.45    2.12   0
   2   9  -7   56.24    4.95   0
   2  10  11   11.44    2.15   0
   2  12  12   -1.00    2.21   0
   2  13  12   53.21    2.46   0
   2  14  12   38.00    2.45   0
   2  15  12   23.71    2.37   0
   3   9   0  280.76    4.73   0
   3   9   1    5.89    2.77   0
   3   9   2  158.61    3.58   0
   3   9   3  373.19    4.58   0
   3   9   4  594.68    5.08   0
   3  10   5  338.97    4.42   0
   3  11   6    3.09    2.45   0
   3  12   7   16.98    2.26   0
   3  13   7  107.20    2.68   0
   3  14   7    3.57    2.61   0
   3  15   7    2.11    2.22   0
   3  16  -3    0.65    3.19   0
   3  16   6   63.98    3.08   0
   3  17  -2   15.52    3.55   0
   3  17   6   37.08    2.46   0
   3  18  -1    0.09    3.07   0
   3  18   4    5.42    2.78   0
   3  18   5   21.78    2.59   0
 -11  -5  -1   34.88    3.12   0
 -10  -6   2   11.49    2.79   0
 -10  -5  -2   18.73    2.48   0
 -10  -2  -8    4.05    2.33   0
  -9  -6   1   50.89    3.05   0
  -9  -5  -3   73.05    3.04   0
  -9  -4  14    6.79    4.15   0
  -9  -3  -7    0.95    2.01   0
  -9  -1 -10   18.00    2.81   0
  -9   0 -11   21.90    2.38   0
  -8  -6   1   24.31    2.63   0
  -8  -5  -3    9.97    2.20   0
  -8  -2  -9    5.22    2.58   0
  -8  -1 -10    5.64    2.15   0
  -8   0 -11    2.25    2.11   0
  -8   1 -12   21.87    2.31   0
  -8   2 -13    0.96    2.09   0
  -7  -5  -3   83.03    3.03   0
  -7  -2  -9   23.94    2.67   0
  -7  -1 -10    3.12    2.00   0
  -7  -1  18    2.21    2.85   0
  -7   0 -11    3.94    2.00   0
  -7   1 -12   14.51    2.04   0
  -7   2 -13    6.31    2.02   0
  -6  -5  -2    2.26    2.11   0
  -6  -4  -5   48.57    2.49   0
  -6  -3  -7  116.05    2.83   0
  -6  -2  16    3.25    2.75   0
  -6  -1 -10   13.48    2.11   0
  -6   0 -11   -0.26    1.92   0
  -6   1 -12   19.83    2.05   0
  -6   2 -13   -0.76    2.40   0
  -6   5 -15   -0.52    2.67   0
  -5  -4  -4  129.80    3.00   0
  -5  -3  13   26.52    3.16   0
  -5  -2  -8  170.87    2.96   0
  -5   4 -14   23.89    2.19   0
  -5   6 -15    1.70    2.04   0
  -4  -3  -5   60.67    2.49   0
  -4  -2  -7  338.02    3.71   0
  -4  -1  15    4.10    2.71   0
  -4   0 -10  154.54    2.85   0
  -4   1 -11   98.32    2.49   0
  -4   2 -12  171.18    2.89   0
  -4   4  20   61.34    2.60   0
  -4   5 -14    0.50    2.01   0
  -4   7 -15    8.79    2.17   0
  -4   9 -16    3.16    2.80   0
  -3  -4   3   14.22    6.24   0
  -3  -3  -3   33.09    2.58   0
  -3   0  -9 1239.37    6.17   0
  -3   1 -10   86.22    2.65   0
  -3   1  16   40.19    2.39   0
  -3   2 -11  555.64    4.33   0
  -3   2  17    1.20    2.18   0
  -3   3 -12  114.46    2.69   0
  -3   3  18    3.98    2.15   0
  -3   6 -14  107.39    2.68   0
  -3   6  20    2.39    2.27   0
  -3   8 -15    3.50    2.47   0
  -2  -1  11   34.73    2.46   0
  -2   1  14   22.50    2.99   0
  -2   2 -10    2.70    2.04   0
  -2   3 -11    0.36    2.15   0
  -2   4  17   32.91    2.27   0
  -2   6 -13  106.22    2.71   0
  -2   7  19   -0.77    2.24   0
  -2   8 -14    2.06    2.24   0
  -2  11 -15   51.69    3.13   0
  -2  12 -15   32.75    2.55   0
  -1  -1   7    1.55    2.60   0
  -1   0  -5  198.13    3.57   0
  -1   0  10    1.10    2.03   0
  -1   1  -7    8.42    2.50   0
  -1   2  13  315.15    3.66   0
  -1   3  14  154.84    3.36   0
  -1   4  15    3.33    2.50   0
  -1   5  16    4.89    2.01   0
  -1   6 -12    6.27    2.68   0
  -1   7  17   15.28    2.58   0
  -1   8 -13   37.51    3.01   0
  -1   9  18   16.45    2.30   0
  -1  11 -14   25.17    2.81   0
  -1  12 -14    8.55    2.72   0
   0   1   8    4.44    1.99   0
   0   2  10   32.21    2.22   0
   0   7  15  115.57    2.50   0
   0   9  16   19.70    2.09   0
   1   2   0   58.27    4.52   0
   1   2   4  130.50    3.24   0
   1   4   9  437.57    3.92   0
   1   8  13   38.49    2.25   0
   1   9 -10   41.92    3.33   0
   1  10  14   17.21    2.18   0
   1  11  14   28.55    2.74   0
   1  13 -11   48.07    3.56   0
   1  14 -11    0.73    2.86   0
   1  15 -11   11.25    3.62   0
   2   5   5  370.76    4.31   0
   2   6   7  164.43    3.09   0
   2   7   8   10.18    2.64   0
   2   8   9   60.50    2.94   0
   2   9  10    4.92    2.11   0
   2  11  -8  531.88    9.11   0
   2  11  11   12.21    2.13   0
   2  12  11   23.99    2.69   0
   2  15  11   32.55    2.91   0
   2  16  11    7.49    2.38   0
   3  10  -1   83.70    3.70   0
   3  10   4  403.19    4.68   0
   3  11   5  369.14    4.32   0
   3  12  -3   18.62    3.80   0
   3  12   6   36.72    2.33   0
   3  13   6    2.28    2.47   0
   3  14   6    2.17    2.62   0
   3  15  -3   19.78    4.03   0
   3  15   6   10.17    2.64   0
   3  16   5   49.39    3.04   0
   3  17   4    7.65    2.79   0
   3  17   5    0.89    2.18   0
   3  18   0   -0.53    3.31   0
   3  18   1    9.73    3.24   0
   3  18   2    4.91    2.72   0
   3  18   3   42.59    3.14   0
 -11  -6   3    4.47    3.28   0
 -11  -6   4   65.57    3.92   0
 -11  -6   5   60.09    4.05   0
 -11  -6   6    0.57    3.91   0
 -11  -6   7   22.84    4.81   0
 -11  -5  -2    0.71    2.97   0
 -10  -6   1    9.74    2.73   0
 -10  -5  -3    6.67    2.86   0
 -10  -4  -5    3.38    2.32   0
 -10  -3  -7    6.29    2.27   0
  -9  -6   0    8.98    2.66   0
  -9  -4  -6   14.83    2.69   0
  -9  -2  -9    2.72    2.09   0
  -8  -6   0   17.16    2.98   0
  -8  -4  -6   13.87    2.20   0
  -8  -3  -8   -0.42    2.55   0
  -8  -2  17    3.55    3.34   0
  -7  -6   1  181.68    4.02   0
  -7  -4  -6   78.40    3.06   0
  -7  -4  13   67.84    3.84   0
  -7  -3  15    4.23    2.75   0
  -7   3 -14   38.97    2.38   0
  -6  -5   9    0.89    4.57   0
  -6  -4  12    0.22    2.86   0
  -6  -3  14    0.41    3.01   0
  -6  -2  -9    6.24    2.21   0
  -6  -1  17   30.66    2.97   0
  -6   3 -14    5.81    2.06   0
  -5  -5  -1    1.77    2.48   0
  -5  -1  16    9.13    2.65   0
  -5   0 -11  160.42    2.78   0
  -5   1 -12    5.37    2.14   0
  -5   2 -13   87.23    2.39   0
  -5   2  19   31.90    3.00   0
  -5   3  20    7.09    2.50   0
  -5   5 -15   11.48    2.14   0
  -5   7 -16   66.54    3.12   0
  -4  -3  11   10.75    2.97   0
  -4  -2  13  270.92    4.45   0
  -4  -1  -9  384.43    3.74   0
  -4   0  16  550.28    4.93   0
  -4   1  17   45.00    3.00   0
  -4   2  18   38.13    2.51   0
  -4   3 -13   10.10    2.06   0
  -4   3  19    1.34    2.20   0
  -4   4 -14    9.05    2.53   0
  -4   5  20   22.10    2.97   0
  -4   6 -15   22.26    2.39   0
  -4   8 -16   22.63    2.84   0
  -3  -4   2  764.08   11.49   0
  -3  -2  -6   12.07    1.98   0
  -3  -2  11   40.90    2.72   0
  -3  -1  13    4.81    2.24   0
  -3   4 -13    0.94    2.11   0
  -3   5  19   55.18    2.63   0
  -2  -2   8    6.75    2.56   0
  -2  -1  -6   26.01    2.15   0
  -2   1  -9  390.95    3.91   0
  -2   2  15  115.23    2.83   0
  -2   3  16   -0.97    2.12   0
  -2   4 -12  403.00    4.03   0
  -2   6  18   15.28    2.17   0
  -2   7 -14   20.28    2.54   0
  -2   8  19    5.74    2.30   0
  -2  10 -15    6.52    2.64   0
  -1  10 -14   15.64    2.60   0
  -1  10  18   -0.59    2.10   0
   0   1  -4  379.47    5.99   0
   0   2  -6    4.74    2.18   0
   0   3  11  123.98    2.75   0
   0   5  13    2.76    2.42   0
   0   6  14   97.11    2.67   0
   0   7 -11   29.35    2.38   0
   0   8  15   33.17    2.18   0
   0   9 -12   -0.50    2.02   0
   0  10  16    0.81    2.02   0
   0  11  16    6.16    2.21   0
   0  12 -13    4.15    3.03   0
   0  13 -13   40.04    2.90   0
   0  14 -13    5.99    2.68   0
   0  15 -13   61.76    3.76   0
   1   2   3  212.73    4.25   0
   1   3   7 1322.94    6.92   0
   1   5  -7   93.05    3.40   0
   1   5  10  124.66    2.62   0
   1   6  -8   31.82    2.83   0
   1   6  11  210.27    2.98   0
   1   7  12  155.25    2.76   0
   1   9  13   31.15    2.18   0
   1  12 -11   36.75    3.16   0
   1  12  14    9.58    2.24   0
   1  13  14   33.68    2.48   0
   1  14  14    2.99    2.19   0
   1  16 -11   12.35    3.62   0
   2   5  -1  110.08    4.74   0
   2   5   4 1978.08    9.04   0
   2   6   6    6.22    2.51   0
   2  10  10    6.77    2.01   0
   2  13  11    0.03    2.15   0
   2  14  11    5.43    2.12   0
   3  10   0    0.31    2.72   0
   3  10   2   37.41    2.69   0
   3  10   3   19.78    2.83   0
   3  11  -2   -0.20    3.21   0
   3  11   4  325.54    4.36   0
   3  12   5  221.72    3.41   0
   3  13  -3   77.75    4.30   0
   3  13   5   12.69    2.76   0
   3  14  -3  231.62    5.91   0
   3  14   5    8.64    2.61   0
   3  15   5  255.37    4.11   0
   3  16  -2    0.20    3.33   0
   3  16   4   28.61    2.85   0
   3  17  -1    8.22    3.05   0
   3  17   0    9.02    3.06   0
   3  17   2   57.85    3.36   0
   3  17   3   15.18    2.81   0
 -11  -6   2    8.93    3.06   0
 -10  -6   0    8.08    2.86   0
 -10  -4  -6    6.09    2.79   0
  -9  -6  -1   57.84    3.13   0
  -9  -5  -4   16.78    2.38   0
  -9  -3  -8   12.54    2.30   0
  -8  -6  -1    4.33    2.79   0
  -8  -5  -4   75.35    2.67   0
  -8  -5  11   94.49    5.93   0
  -8  -1 -11   72.68    2.55   0
  -8   0 -12   83.24    2.64   0
  -8   1 -13    2.70    2.16   0
  -7  -6   0   36.76    2.99   0
  -7  -5  -4   29.53    2.70   0
  -7  -3  -8   26.76    2.28   0
  -7  -1 -11    2.02    2.15   0
  -7   0 -12    0.32    2.10   0
  -7   1 -13    9.54    2.12   0
  -6  -6   3  148.52    5.07   0
  -6  -5  -3  135.55    3.07   0
  -6  -4  -6  178.82    3.54   0
  -6  -3  -8  120.40    3.06   0
  -6   0  18   22.72    2.49   0
  -6   1  19    1.93    2.34   0
  -6   4 -15    5.79    2.21   0
  -5  -4  -5  480.51    4.74   0
  -5  -3  -7  487.63    4.23   0
  -5  -1 -10    4.47    2.01   0
  -5   0  17  165.01    3.30   0
  -5   1  18    8.87    2.38   0
  -5   3 -14  175.05    2.95   0
  -4  -4  -3 1084.87    6.87   0
  -4  -4   8    2.49    3.24   0
  -4  -3  -6   64.73    2.66   0
  -4  -2  -8   78.59    2.92   0
  -3  -3  -4  441.27    4.90   0
  -3  -1  -8  659.29    4.65   0
  -3   0  14    0.26    2.65   0
  -3   3  17   98.41    3.03   0
  -3   4  18    8.90    2.20   0
  -3   5 -14   42.33    2.34   0
  -3   6  19   59.69    3.00   0
  -3   7 -15    2.04    1.93   0
  -3   9 -16  139.74    3.55   0
  -3  10 -16   19.78    2.42   0
  -2  -3   2  118.64    9.04   0
  -2  -2  -4   34.97    2.81   0
  -2   0  -8  180.12    2.99   0
  -2   0  12  786.48    5.53   0
  -2   5 -13  392.18    4.03   0
  -2   5  17    1.81    2.06   0
  -2   7  18    3.11    2.60   0
  -2   9 -15    9.84    2.65   0
  -1  -1  -3  474.58    6.00   0
  -1   0   9  233.26    3.97   0
  -1   1  11   42.95    2.51   0
  -1   2  -9  209.40    3.62   0
  -1   3 -10   12.27    2.22   0
  -1   4 -11    0.81    2.49   0
  -1   5  15    6.78    2.48   0
  -1   6  16   85.12    2.59   0
  -1   7 -13   37.96    2.73   0
  -1   8  17    2.76    2.03   0
  -1   9  17    0.54    2.58   0
   0   0   3    5.67    2.68   0
   0   1   7  248.77    3.64   0
   0   2   9   34.70    2.21   0
   0   4  -9   34.19    2.76   0
   0   4  12  208.11    3.03   0
   0   5 -10  251.72    3.91   0
   0   7  14   12.00    2.54   0
   0   8 -12   76.85    3.09   0
   0   9  15   -0.78    2.03   0
   0  11 -13   14.66    2.66   0
   0  12  16   68.28    2.49   0
   1   2   1   10.15    2.81   0
   1   2   2  105.71    3.86   0
   1   3  -4   30.04    3.47   0
   1   3   6   68.99    3.07   0
   1   4   8   79.23    2.41   0
   1   7  -9   50.77    2.84   0
   1   8  12  191.26    2.97   0
   1  10  13    7.74    1.99   0
   1  11 -11  113.14    3.90   0
   1  11  13    5.82    2.48   0
   2   5   0  112.45    4.21   0
   2   5   2 1139.83    8.22   0
   2   5   3   14.67    2.49   0
   2   7   7   62.24    2.57   0
   2   8   8    3.92    2.14   0
   2   9   9   27.13    2.18   0
   2  11  10    9.61    2.17   0
   2  12  10    8.56    2.19   0
   2  13  10   56.30    2.82   0
   2  14  10   18.77    2.67   0
   2  15  10   68.48    2.74   0
   2  16  10   37.56    2.45   0
   3  10   1  443.25    5.15   0
   3  11  -1   49.18    3.39   0
   3  11   3  530.88    5.33   0
   3  12  -2    9.38    3.34   0
   3  12   4   84.27    3.13   0
   3  13   4   11.23    2.69   0
   3  14   4   12.41    2.66   0
   3  15  -2   27.80    3.57   0
   3  15   4  109.84    3.39   0
   3  16  -1    1.14    2.95   0
   3  16   2    9.38    3.10   0
   3  16   3   53.57    3.03   0
   3  17   1   -0.30    2.46   0
 -11  -6   1    1.26    2.95   0
 -10  -6  -1    8.39    2.85   0
 -10  -5  -4    5.32    2.39   0
  -9  -4  -7   12.66    2.68   0
  -9  -2 -10    1.67    2.30   0
  -9  -1 -11   27.40    2.35   0
  -8  -5  -5   99.36    3.17   0
  -8  -4  -7   81.81    2.53   0
  -8  -3  15    6.16    3.28   0
  -8  -2 -10   14.06    2.27   0
  -7  -6  -1  226.97    4.17   0
  -7  -4  -7    1.76    2.67   0
  -7  -2 -10   91.23    2.59   0
  -7  -2  16   35.92    2.94   0
  -7   2 -14   17.40    2.20   0
  -6  -6   2  281.85    5.27   0
  -6  -6   4  308.48    6.95   0
  -6  -5  -4   77.76    3.14   0
  -6  -2 -10  107.65    3.02   0
  -6  -1 -11    7.54    1.95   0
  -6   0 -12   21.63    2.13   0
  -6   1 -13   89.19    2.52   0
  -6   2 -14   25.12    2.02   0
  -5  -5  -2   24.84    2.26   0
  -5  -4  10  191.92    5.09   0
  -5  -2  -9  431.51    3.87   0
  -5  -2  14    3.15    2.64   0
  -5   4 -15   11.04    2.17   0
  -5   6 -16    0.55    2.21   0
  -4  -1  14   14.54    2.78   0
  -4   0 -11   -3.04    2.04   0
  -4   1 -12   25.54    2.09   0
  -4   2 -13    5.72    2.01   0
  -4   3  18   35.80    2.79   0
  -4   4  19    4.93    2.38   0
  -4   5 -15    0.60    2.09   0
  -4   7 -16    0.70    2.00   0
  -3  -4   1  767.96    9.10   0
  -3  -3   8  151.63    4.08   0
  -3   0 -10    2.45    2.03   0
  -3   1 -11   18.41    2.11   0
  -3   1  15    3.99    2.22   0
  -3   2 -12   49.33    2.29   0
  -3   2  16   59.50    2.40   0
  -3   3 -13   56.41    2.37   0
  -3   5  18   10.04    2.57   0
  -3   6 -15   15.02    2.16   0
  -2  -1  10   45.46    2.49   0
  -2   1  13  202.06    3.42   0
  -2   2 -11    3.62    2.65   0
  -2   2  14   38.28    3.03   0
  -2   3 -12  100.83    3.25   0
  -2   3  15   56.03    2.91   0
  -2   4  16   59.71    2.48   0
  -2   6 -14   33.10    2.27   0
  -2   8 -15    9.02    2.67   0
  -2   8  18    0.55    2.62   0
  -1  -1   6   75.02    3.29   0
  -1   0  -6    1.18    1.95   0
  -1   2  12   17.21    2.31   0
  -1   3  13  260.23    3.37   0
  -1   4  14    0.52    2.01   0
  -1   5 -12   57.62    2.49   0
  -1   7  16   40.04    2.25   0
  -1   9 -14    0.06    2.06   0
  -1  10  17   31.95    2.27   0
   0   3  -8  530.29    5.10   0
   0   3  10  135.41    3.17   0
   0   6 -11   35.39    2.81   0
   0   6  13  266.29    3.33   0
   0  10 -13    4.46    2.47   0
   0  10  15   15.30    2.03   0
   1   4  -6  587.88    6.87   0
   1   5   9   72.63    2.42   0
   1   6  10  162.21    2.84   0
   1   7  11   10.19    1.93   0
   1   8 -10  257.08    4.63   0
   1   9  12  126.88    2.71   0
   1  10 -11    8.08    2.81   0
   1  12  13   20.23    2.23   0
   1  13  13   56.40    2.43   0
   1  14  13  120.91    2.79   0
   1  15  13   12.23    2.46   0
   2   5   1  415.74    5.70   0
   2   6   5  424.84    4.44   0
   2   9   8   69.96    3.02   0
   2  10  -8   27.22    4.50   0
   2  10   9   74.23    2.48   0
   2  11   9   24.57    2.70   0
   2  16   9   20.01    2.76   0
   2  17   9   -0.53    2.27   0
   3  11   0  328.38    4.87   0
   3  11   1    3.13    2.64   0
   3  11   2  320.83    4.51   0
   3  12   2  157.94    3.58   0
   3  12   3  133.90    3.44   0
   3  13  -2  260.94    5.51   0
   3  13   3   26.39    2.69   0
   3  14  -2   10.90    3.47   0
   3  14   3   74.42    3.18   0
   3  15  -1    0.95    2.83   0
   3  15   2    1.64    2.51   0
   3  15   3   16.65    2.72   0
   3  16   0   -0.03    2.59   0
   3  16   1    8.86    2.69   0
 -11  -6   0   14.29    2.98   0
 -10  -5  -5    1.58    2.72   0
 -10  -4  -7    2.49    2.74   0
  -9  -6  -2  102.03    3.37   0
  -9  -5  -5    2.71    2.18   0
  -9  -3  -9   -0.83    2.07   0
  -8  -6  -2   96.06    3.30   0
  -8  -3  -9    9.46    2.13   0
  -8   0 -13    0.38    2.64   0
  -7  -5  -5  341.37    3.73   0
  -7  -5  10    2.85    4.33   0
  -7  -3  -9   16.96    2.23   0
  -7  -1  17   36.41    3.09   0
  -7   0 -13   49.04    2.78   0
  -7   0  18   -1.41    2.94   0
  -6  -6   0  296.89    4.92   0
  -6  -6   1   99.33    3.52   0
  -6  -4  -7    3.95    2.63   0
  -6  -2  15   74.98    3.28   0
  -6   2  19    9.62    2.81   0
  -6   3 -15   22.35    2.31   0
  -5  -5  -3   14.72    2.63   0
  -5  -4  -6   11.40    2.68   0
  -5  -3  -8   79.31    2.51   0
  -5  -3  12   26.16    3.27   0
  -5  -1 -11   11.89    2.13   0
  -5   0 -12    3.12    1.94   0
  -5   1 -13   34.30    2.09   0
  -5   2 -14    3.49    1.99   0
  -5   3  19    5.91    2.38   0
  -5   5 -16   19.98    2.32   0
  -4  -4  -4  453.98    4.52   0
  -4  -1 -10 1342.00    6.15   0
  -4   0  15    2.23    2.65   0
  -4   1  16    1.33    2.59   0
  -4   2  17    5.01    2.19   0
  -4   3 -14    9.77    2.07   0
  -4   4 -15   50.35    2.84   0
  -4   5  19    1.65    2.75   0
  -4   6 -16    7.73    2.09   0
  -3  -4   0   64.53    3.38   0
  -3  -2  -7  277.66    3.44   0
  -3  -1  -9  417.64    3.83   0
  -3  -1  12  132.68    3.28   0
  -3   4 -14   25.56    2.15   0
  -3   7  19   12.51    2.28   0
  -3   8 -16    3.51    2.25   0
  -2  -1  -7  555.65    4.56   0
  -2   1 -10   22.34    2.28   0
  -2   4 -13    0.98    2.11   0
  -2   6  17    1.23    2.09   0
  -2   9  18    1.70    2.13   0
  -2  11 -16   49.26    2.68   0
  -1   1  -8    3.96    2.08   0
  -1   1  10   67.26    2.87   0
  -1   6 -13   20.63    2.60   0
  -1   6  15   70.17    2.41   0
  -1   8 -14   18.10    2.68   0
  -1   8  16    2.24    2.01   0
  -1  11 -15    9.89    2.82   0
  -1  11  17   19.38    2.32   0
  -1  12 -15    7.68    2.77   0
  -1  13 -15    3.73    2.14   0
   0   4  11   90.78    2.45   0
   0   5  12   39.77    2.10   0
   0   8  14   31.44    2.01   0
   0  11  15   11.25    2.10   0
   0  12  15   21.68    2.28   0
   0  13  15   -0.90    2.23   0
   1   3   5   90.25    2.80   0
   1   4   7   11.96    2.01   0
   1   8  11   40.72    2.18   0
   1  10  12   22.69    2.13   0
   1  11  12    1.22    2.46   0
   2   6   4    6.49    2.51   0
   2   7   6   -0.97    2.12   0
   2   8   7  383.32    4.01   0
   2  10   8   75.52    3.01   0
   2  12   9   17.52    2.18   0
   2  13   9    4.91    2.09   0
   2  14   9   33.57    2.29   0
   2  15   9   46.25    2.53   0
   2  17   8    5.29    2.75   0
   3  12  -1    3.70    2.89   0
   3  12   0   27.21    2.78   0
   3  12   1   63.21    3.03   0
   3  13  -1   14.09    2.97   0
   3  13   0  220.78    4.38   0
   3  13   1  106.28    3.30   0
   3  13   2    4.60    2.51   0
   3  14  -1    1.74    2.69   0
   3  14   0   22.80    3.03   0
   3  14   1   40.91    2.73   0
   3  14   2   12.15    2.65   0
   3  15   0   66.31    3.11   0
   3  15   1    3.98    2.49   0
 -10  -6  -2   15.13    2.30   0
  -9  -6  -3   27.47    2.89   0
  -9  -5  -6   19.83    2.82   0
  -9  -4  -8    5.09    2.67   0
  -9  -3  15    0.38    3.70   0
  -8  -6  -3   26.13    2.87   0
  -8  -5  -6   20.93    2.68   0
  -8  -4  -8   10.40    2.11   0
  -8  -4  13    2.76    3.38   0
  -8  -2 -11   27.70    2.31   0
  -8  -2  16   17.93    3.40   0
  -8  -1 -12   22.06    2.34   0
  -7  -6  -2  117.70    3.06   0
  -7  -4  -8   18.44    2.70   0
  -7  -3  14  202.58    4.69   0
  -7  -2 -11   12.12    2.31   0
  -7  -1 -12   12.75    2.20   0
  -7   1 -14    1.83    2.03   0
  -6  -6   5   85.34    6.27   0
  -6  -5  -5   40.84    2.92   0
  -6  -3  -9    9.21    2.11   0
  -6  -3  13    2.47    2.88   0
  -6  -1 -12   20.89    2.11   0
  -6  -1  16    6.07    2.70   0
  -6   0 -13    1.29    1.96   0
  -6   0  17    0.57    2.83   0
  -6   1 -14    3.81    1.98   0
  -6   1  18   17.81    2.98   0
  -5  -2 -10   33.49    2.18   0
  -5  -1  15   31.23    2.49   0
  -5   0  16    0.14    2.60   0
  -5   1  17   14.62    2.83   0
  -5   2  18   75.86    2.71   0
  -5   3 -15  142.67    2.83   0
  -4  -5   1  868.93    8.64   0
  -4  -5   2  442.47    7.42   0
  -4  -3  -7   37.03    2.36   0
  -4  -3  10   55.76    3.40   0
  -4  -2  -9   40.23    2.24   0
  -4  -2  12    8.15    2.76   0
  -4   1 -13    5.28    2.46   0
  -3  -4  -1    7.23    2.60   0
  -3  -3  -5  364.91    4.27   0
  -3  -2  10    5.78    2.45   0
  -3   0  13  194.77    3.80   0
  -3   1 -12   41.02    2.65   0
  -3   3  16   70.56    3.07   0
  -3   4  17    5.81    2.07   0
  -3   5 -15   18.48    2.06   0
  -3   6  18   35.29    2.38   0
  -3   7 -16    1.82    2.08   0
  -3   8  19    2.54    2.18   0
  -2  -3   0  378.29    6.86   0
  -2  -2  -5 1405.31    7.54   0
  -2  -2   7  140.34    3.81   0
  -2   0  -9   -0.14    1.89   0
  -2   0  11    1.09    2.08   0
  -2   5 -14   92.15    2.64   0
  -2   5  16   25.26    2.22   0
  -2   7 -15   -0.07    2.04   0
  -2   7  17   58.06    2.49   0
  -2  10 -16    7.03    2.21   0
  -2  10  18    1.81    2.17   0
  -1  -1  -4  280.23    4.34   0
  -1   0   8    0.66    2.01   0
  -1   2  11   45.30    2.85   0
  -1   3 -11   71.32    2.93   0
  -1   4  13  142.54    3.21   0
  -1   5  14  112.57    2.72   0
  -1   7  15    5.87    2.41   0
  -1   9  16    0.86    1.94   0
  -1  10 -15    2.83    2.69   0
   0   1  -5  811.50    7.07   0
   0   1   6  301.16    4.11   0
   0   2  -7 1617.67    8.81   0
   0   2   8    5.63    2.04   0
   0   7 -12   20.72    2.21   0
   0   7  13   89.52    2.47   0
   0   9 -13    1.88    2.65   0
   0   9  14   51.45    2.18   0
   0  10  14   -0.99    1.95   0
   1   5   8  112.69    2.55   0
   1   6  -9   11.43    2.85   0
   1   6   9   57.96    2.25   0
   1   7  10  189.42    2.91   0
   1   9 -11    3.96    2.88   0
   1   9  11    7.13    2.09   0
   1  12  12   21.43    2.15   0
   1  13  12    6.53    2.07   0
   1  14  12    9.97    2.04   0
   1  15  12   18.26    2.32   0
   2   7   5  626.27    5.30   0
   2   9   7    1.25    2.24   0
   2  11   8   54.41    2.41   0
   2  13  -9   86.71    5.82   0
   2  14  -9    3.67    4.65   0
   2  15   8    5.48    2.61   0
   2  16   8   21.79    2.24   0
   2  18   7   14.31    2.37   0
 -10  -6  -3   -1.04    2.82   0
 -10  -5  -6    7.02    2.77   0
 -10  -5  11   47.06    6.71   0
  -9  -5  11   20.65    5.59   0
  -9  -3 -10    1.42    2.20   0
  -8  -3 -10   29.94    2.40   0
  -8  -1  17   19.48    3.13   0
  -7  -6  -3    5.26    2.72   0
  -7  -5  -6    0.56    2.13   0
  -7  -4  12  109.22    4.58   0
  -7  -3 -10  115.58    2.65   0
  -6  -6  -1  126.68    3.13   0
  -6  -4  -8    6.08    2.63   0
  -6  -4  11    9.96    3.46   0
  -6  -2 -11    6.32    1.92   0
  -6   2 -15    2.57    2.24   0
  -6   3 -16   31.00    2.81   0
  -5  -5  -4    8.03    2.70   0
  -5  -4  -7    3.97    2.61   0
  -5  -3  -9   25.78    2.57   0
  -5   0 -13   26.64    2.08   0
  -5   1 -14    2.22    2.02   0
  -5   4 -16    4.11    2.13   0
  -5   4  19   55.20    2.67   0
  -4  -5   0  628.83    6.66   0
  -4  -5   3  669.62   10.90   0
  -4  -4  -5    4.62    2.13   0
  -4  -1 -11  118.38    2.59   0
  -4   0 -12  176.24    2.87   0
  -4   2 -14    3.26    2.00   0
  -4   3 -15   43.81    2.75   0
  -4   4  18    3.51    2.31   0
  -4   5 -16    1.53    2.11   0
  -4   6  19    7.39    2.26   0
  -4   7 -17    4.98    2.19   0
  -3  -2  -8    8.44    1.87   0
  -3   0 -11 1318.05    6.06   0
  -3   1  14  104.97    2.75   0
  -3   2 -13   38.32    2.25   0
  -3   2  15  102.17    2.70   0
  -3   3 -14    4.45    1.99   0
  -3   5  17    5.99    2.56   0
  -3   6 -16   21.31    2.67   0
  -3   7  18    1.89    2.62   0
  -3   9 -17   53.70    2.90   0
  -2  -3  -1   12.72    2.76   0
  -2  -1   9   53.46    2.86   0
  -2   1  12    2.62    2.25   0
  -2   2 -12  904.36    5.76   0
  -2   2  13    3.42    2.77   0
  -2   3 -13   52.17    2.83   0
  -2   3  14  177.31    3.05   0
  -2   4  15  111.71    2.70   0
  -2   6 -15   27.58    2.70   0
  -2   6  16    3.05    2.45   0
  -2   8  17   16.18    2.13   0
  -2   9 -16    0.95    2.23   0
  -1  -1   5   17.14    2.70   0
  -1   0  -7    5.60    1.97   0
  -1   2 -10  121.64    2.84   0
  -1   3  12   76.35    2.51   0
  -1   4 -12  229.54    3.39   0
  -1   5 -13   17.74    2.69   0
  -1   7 -14  101.05    2.89   0
  -1   9 -15   10.17    2.55   0
  -1  10  16    8.13    1.97   0
  -1  11  16    0.90    2.14   0
  -1  12  16    4.07    2.20   0
   0   3  -9  120.96    3.23   0
   0   3   9  131.22    2.69   0
   0   4 -10    9.86    2.13   0
   0   4  10   11.68    2.47   0
   0   5 -11   87.91    2.98   0
   0   5  11   85.29    2.42   0
   0   6  12   87.88    2.51   0
   0   8 -13   36.12    2.83   0
   0   8  13   39.26    2.30   0
   0  11 -14   -1.30    3.02   0
   0  11  14    0.15    2.04   0
   0  12 -14    3.95    2.56   0
   0  12  14    1.53    2.06   0
   0  13 -14    4.87    2.69   0
   0  13  14    6.75    2.26   0
   0  14 -14   27.08    2.95   0
   0  14  14   26.85    2.47   0
   1   3   4    0.03    2.34   0
   1   4   6  261.27    3.90   0
   1   5  -8  275.40    4.64   0
   1   7 -10  359.95    4.89   0
   1   8  10  272.13    3.27   0
   1  10  11   19.39    2.23   0
   1  12 -12    5.36    2.93   0
   1  13 -12   10.68    2.99   0
   1  14 -12    2.53    3.03   0
   1  15 -12   14.36    3.57   0
   1  16  11   42.32    2.53   0
   2   6   3  438.73    4.77   0
   2   8  -7  119.06    5.41   0
   2   8   6   -0.16    2.14   0
   2  10   7   11.32    2.79   0
   2  12  -9   -0.02    4.23   0
   2  12   8  227.24    3.30   0
   2  13   8    8.90    2.10   0
   2  14   8    0.07    2.03   0
   2  16   7    0.53    2.50   0
   2  17   7    8.68    2.36   0
   2  18   6   27.46    3.01   0
 -10  -6  -4   20.57    2.88   0
  -9  -7   1   53.89    3.42   0
  -9  -7   2   18.42    3.17   0
  -9  -7   3    2.59    2.96   0
  -9  -6  -4    3.88    2.25   0
  -9  -5  -7    4.37    2.12   0
  -9  -4  -9   -0.20    2.18   0
  -9  -4  13    7.78    3.55   0
  -8  -6  -4   27.38    2.32   0
  -8  -5  -7    0.08    2.15   0
  -8  -4  -9    0.32    2.17   0
  -8  -2 -12   32.11    2.37   0
  -8  -1 -13    1.37    2.19   0
  -7  -6  -4  104.10    3.14   0
  -7  -5  -7   20.41    2.78   0
  -7  -4  -9    2.31    2.54   0
  -7  -2 -12    2.82    2.06   0
  -7  -2  15   67.19    3.65   0
  -7  -1 -13   11.64    2.19   0
  -7   0 -14    2.38    2.17   0
  -7   1 -15   19.84    2.31   0
  -6  -6  -2    8.73    2.08   0
  -6  -5  -6    5.50    2.10   0
  -6  -3 -10    5.04    2.01   0
  -6   0 -14  108.15    2.89   0
  -6   3  19   50.96    2.76   0
  -5  -2 -11   27.61    2.13   0
  -5  -2  13  232.01    4.11   0
  -5  -1 -12    7.13    1.97   0
  -5   2 -15    3.12    1.98   0
  -5   3 -16   -2.12    2.65   0
  -5   3  18    8.42    2.31   0
  -4  -5  -1  680.97    6.42   0
  -4  -3  -8    9.35    2.10   0
  -4  -2 -10  529.59    4.12   0
  -4  -1  13   25.51    2.64   0
  -4   2  16    1.36    2.52   0
  -4   3  17  158.64    3.15   0
  -4   4 -16  114.38    2.85   0
  -4   5  18    8.41    2.62   0
  -4   6 -17    8.34    2.24   0
  -4   7  19   -0.22    2.32   0
  -3  -4  -2   54.02    2.59   0
  -3  -3  -6   18.33    2.12   0
  -3  -1 -10   94.04    2.51   0
  -3   4 -15   16.24    2.08   0
  -3   8 -17   49.97    2.54   0
  -3   8  18    1.43    2.67   0
  -2  -2  -6  457.75    4.45   0
  -2  -1  -8    2.49    1.79   0
  -2   0 -10  928.19    5.70   0
  -2   1 -11   35.22    2.36   0
  -2   4 -14   49.22    2.36   0
  -2   8 -16    2.62    2.24   0
  -2   9  17    2.25    2.06   0
  -2  10  17    8.64    2.55   0
  -1  -1  -5    6.62    2.39   0
  -1   1  -9   77.02    2.44   0
  -1   1   9   31.91    2.77   0
  -1   6 -14  161.47    3.33   0
  -1   6  14   47.94    2.39   0
  -1   8 -15    2.05    2.58   0
  -1   8  15   15.40    1.99   0
  -1   9  15   22.47    2.52   0
   0   1   5  744.34    6.53   0
   0   2   7 1834.13    8.67   0
   0   6 -12   86.92    3.02   0
   0   7  12   15.60    2.04   0
   0   9  13    1.20    1.98   0
   0  10 -14    0.27    2.47   0
   1   4  -7 1318.10    9.18   0
   1   5   7  169.12    3.20   0
   1   6   8  209.51    3.53   0
   1   7   9  120.40    2.60   0
   1   9  10   44.21    2.61   0
   1  11 -12    1.19    2.77   0
   1  11  11   93.08    2.57   0
   1  12  11  127.14    2.74   0
   1  13  11   84.45    2.59   0
   1  14  11    4.74    2.10   0
   1  15  11    9.59    2.26   0
   1  16 -12   14.84    4.12   0
   1  17  10    1.23    2.79   0
   2   6   2   51.92    2.90   0
   2   7  -6    2.60    3.80   0
   2   7   4   64.45    2.52   0
   2   8   5  111.16    3.23   0
   2   9   6  508.13    4.53   0
   2  11   7    0.11    2.16   0
   2  12   7    2.24    2.60   0
   2  13   7    5.22    2.52   0
   2  14   7    9.26    2.52   0
   2  15   7    1.58    2.20   0
   2  17   6    4.00    2.69   0
   2  18   5    4.74    2.78   0
 -10  -7   0    3.40    3.01   0
 -10  -7   1   14.23    2.75   0
 -10  -7   2    6.84    2.75   0
 -10  -7   3    1.10    3.13   0
 -10  -7   4  104.26    4.72   0
 -10  -5  -7    0.70    2.24   0
 -10  -4  13   42.45    4.69   0
  -9  -7   0    2.01    2.58   0
  -9  -7   4   30.76    3.68   0
  -9  -6  -5   67.95    2.59   0
  -8  -7   0   37.80    3.32   0
  -8  -7   1    5.92    2.36   0
  -8  -7   2  525.89    6.30   0
  -8  -7   3   47.82    3.98   0
  -8  -6  -5   31.57    2.25   0
  -8  -3 -11   32.93    2.40   0
  -8  -3  14   32.42    3.47   0
  -7  -3 -11    4.61    2.14   0
  -7  -1  16    5.06    2.66   0
  -7   0  17    7.91    2.99   0
  -7   1  18    2.56    2.33   0
  -6  -6  -3    1.19    2.60   0
  -6  -4  -9  131.88    3.12   0
  -6  -2 -12   34.91    2.19   0
  -6  -2  14   17.18    2.60   0
  -6  -1 -13   80.79    2.49   0
  -6   1 -15    9.33    2.14   0
  -6   1  17   29.61    2.89   0
  -6   2 -16   13.61    2.09   0
  -6   2  18    5.76    2.26   0
  -5  -5  -5  327.59    3.83   0
  -5  -4  -8  191.33    3.41   0
  -5  -3 -10  110.38    2.95   0
  -5  -1  14   34.96    2.79   0
  -5   2  17    6.52    2.23   0
  -5   4 -17    1.23    2.67   0
  -5   5  19   23.99    2.40   0
  -4  -5  -2  793.04    6.41   0
  -4  -4  -6  345.25    3.84   0
  -4  -4   7   -0.31    3.44   0
  -4   0 -13   -0.41    1.98   0
  -4   0  14  459.48    4.52   0
  -4   1 -14   73.21    2.32   0
  -4   1  15    6.04    2.16   0
  -4   2 -15   22.57    2.61   0
  -4   5 -17   20.20    2.73   0
  -3  -4  -3  732.24    6.17   0
  -3  -3   7  581.16    7.37   0
  -3  -2  -9    7.22    2.17   0
  -3  -1  11   25.15    2.08   0
  -3   0 -12   -1.44    2.41   0
  -3   1 -13   47.51    2.24   0
  -3   2 -14  174.85    2.88   0
  -3   3  15  183.55    3.54   0
  -3   4  16  125.70    2.84   0
  -3   5 -16   37.25    2.22   0
  -3   6  17    2.55    2.14   0
  -3   7 -17    4.27    2.24   0
  -3   9  18    7.37    2.25   0
  -2  -3  -2  514.54    5.82   0
  -2   0  10   37.94    2.76   0
  -2   5 -15   28.13    2.19   0
  -2   5  15   17.28    2.16   0
  -2   7 -16    1.84    2.15   0
  -2   7  16   30.29    2.23   0
  -2  10 -17   90.45    3.55   0
  -2  11  17    1.32    2.03   0
  -1   0   7   87.35    3.22   0
  -1   2  10  299.42    3.89   0
  -1   3 -12   47.49    2.87   0
  -1   4  12  219.41    3.12   0
  -1   5  13   50.08    2.25   0
  -1   7  14  123.95    2.73   0
  -1  10  15   24.70    2.18   0
  -1  11 -16    4.54    2.65   0
  -1  11  15    0.86    2.32   0
  -1  12 -16   11.75    2.85   0
   0   1  -6  295.76    4.53   0
   0   2  -8    7.81    2.16   0
   0   6  11   33.82    2.20   0
   0   7 -13   96.28    3.05   0
   0   8  12   73.43    2.73   0
   0  10  13    3.20    1.90   0
   0  11  13   15.44    2.09   0
   0  12  13   -1.40    2.49   0
   0  13  13   36.20    2.85   0
   0  14  13    5.05    2.69   0
   0  15  13   63.40    2.58   0
   1   3  -5  566.82    7.39   0
   1   8 -11  292.88    4.45   0
   1   8   9  600.69    4.68   0
   1  10 -12  110.89    3.74   0
   1  10  10  152.76    2.89   0
   1  16  10    2.42    2.10   0
   2   6   1  468.33    5.73   0
   2   9  -8   29.09    4.16   0
   2  10   6  166.03    3.21   0
   2  11  -9  151.67    5.56   0
   2  15   6   50.88    2.89   0
   2  16   6   15.12    2.20   0
   2  17   5    2.65    2.63   0
   2  18   4   -0.73    2.77   0
   2  19   3    4.60    2.85   0
 -11  -7   1    0.55    3.13   0
 -10  -7  -1   12.79    2.74   0
 -10  -7   5    0.97    3.95   0
 -10  -6  -5   41.42    2.67   0
  -9  -7  -2    5.66    2.67   0
  -9  -7  -1    4.14    2.51   0
  -9  -7   5   73.79    4.62   0
  -9  -6  -6   22.15    2.72   0
  -9  -5  -8   51.43    2.61   0
  -9  -4 -10  121.46    2.92   0
  -8  -7  -1   43.93    2.87   0
  -8  -7   4    3.97    3.82   0
  -8  -6  -6    1.43    2.66   0
  -8  -5  -8    1.56    1.99   0
  -8  -4 -10    1.59    2.13   0
  -8  -2 -13    3.84    2.17   0
  -7  -6  -5  202.04    3.30   0
  -7  -5  -8   63.34    2.89   0
  -7  -4 -10   64.23    2.90   0
  -7  -2 -13    1.10    2.58   0
  -7  -1 -14    1.62    1.98   0
  -7   0 -15    3.70    2.10   0
  -6  -6  -4  149.38    3.51   0
  -6  -5  -7  175.61    3.03   0
  -6  -3 -11    0.99    1.94   0
  -6  -1  15    3.26    2.54   0
  -6   0  16   93.34    3.29   0
  -6   4  19    9.81    2.60   0
  -5  -6   0  625.56    6.40   0
  -5  -6   1  368.08    5.72   0
  -5  -5  -6  180.08    3.44   0
  -5  -4   9  135.91    4.80   0
  -5  -3  11   68.21    3.14   0
  -5  -2 -12    0.86    2.42   0
  -5  -1 -13   34.44    2.06   0
  -5   0 -14   -1.14    1.92   0
  -5   0  15  102.25    2.89   0
  -5   1 -15    0.75    2.03   0
  -5   1  16    6.61    2.28   0
  -5   2 -16    6.22    2.05   0
  -5   4  18   23.99    2.29   0
  -5   6  19   32.80    2.69   0
  -4  -5  -3  105.23    3.19   0
  -4  -4  -7   95.93    3.00   0
  -4  -3  -9  161.28    2.73   0
  -4  -2  11   59.86    2.79   0
  -4  -1 -12   20.11    2.02   0
  -4   3 -16   13.98    2.23   0
  -4   4  17   13.71    2.23   0
  -4   6  18   -0.33    2.09   0
  -3  -3  -7  116.30    2.67   0
  -3  -2   9   34.64    2.70   0
  -3  -1 -11   15.93    2.11   0
  -3   0  12    0.84    2.04   0
  -3   1  13    2.91    2.67   0
  -3   2  14    1.80    2.12   0
  -3   3 -15    9.50    2.08   0
  -3   5  16   82.96    2.96   0
  -3   6 -17   21.31    2.85   0
  -3   7  17   33.10    2.41   0
  -3  10  18   18.79    2.39   0
  -2  -3  -3 1230.24    8.05   0
  -2  -2  -7  475.09    4.49   0
  -2  -2   6  787.72    8.03   0
  -2  -1  -9  344.16    3.56   0
  -2   1 -12 1244.37    6.11   0
  -2   1  11   37.48    2.79   0
  -2   2 -13    3.49    2.11   0
  -2   3 -14   47.77    2.78   0
  -2   3  13  147.37    3.39   0
  -2   4  14   85.62    2.58   0
  -2   6 -16   68.74    2.91   0
  -2   6  15  239.23    3.22   0
  -2   8  16   14.78    2.06   0
  -2   9 -17    0.89    2.19   0
  -1   0  -8    0.81    1.80   0
  -1   2 -11   28.42    2.26   0
  -1   3  11   44.56    2.32   0
  -1   4 -13   99.30    2.65   0
  -1   5 -14    5.36    2.46   0
  -1   6  13  141.21    2.59   0
  -1   7 -15    8.83    2.02   0
  -1   8  14   12.77    2.01   0
  -1  10 -16    4.57    2.62   0
  -1  12  15    6.53    2.16   0
  -1  13  15   70.41    2.61   0
  -1  14  15   -0.49    2.17   0
   0   3   8  490.95    4.36   0
   0   4 -11   87.51    2.99   0
   0   4   9   31.96    1.97   0
   0   5 -12   43.57    2.87   0
   0   5  10  211.41    3.06   0
   0   9 -14   39.61    2.30   0
   0   9  12    4.90    2.35   0
   1   3   3   30.82    2.31   0
   1   4   5 2845.49   10.63   0
   1   6 -10   98.94    3.36   0
   1   7   8   16.71    2.57   0
   1  11  10   44.37    2.35   0
   1  12  10    0.71    2.10   0
   1  13  10   24.86    2.12   0
   1  14  10    1.78    2.09   0
   1  15  10    8.17    2.02   0
   1  17   9   14.28    2.26   0
   2   6  -3 1543.40   21.67   0
   2   7   3  121.05    2.88   0
   2   8   4   17.07    2.67   0
   2   9   5  367.64    4.02   0
   2  11   6  240.16    3.41   0
   2  12   6   34.90    2.25   0
   2  13   6  658.77    5.22   0
   2  14   6   20.94    2.09   0
   2  16   5    3.80    2.50   0
   2  19   2    1.99    2.61   0
 -11  -7   4    3.71    3.32   0
 -10  -7  -2    4.59    2.71   0
 -10  -6  -6   50.56    3.15   0
  -9  -7  -3   72.62    3.15   0
  -9  -5  -9   11.59    2.72   0
  -8  -7  -2   42.39    2.88   0
  -8  -5  -9   12.09    2.62   0
  -8  -3 -12   12.56    2.30   0
  -8  -2  15    5.16    2.75   0
  -8   0  17   -0.73    2.94   0
  -7  -7   0    9.32    3.01   0
  -7  -7   1  151.94    4.15   0
  -7  -7   2   30.84    3.56   0
  -7  -6  -6   46.89    2.69   0
  -7  -3 -12   19.47    2.19   0
  -7  -3  13   13.84    3.06   0
  -7   2  18    5.45    2.94   0
  -6  -5  -8    2.16    2.51   0
  -6  -4 -10   25.52    2.58   0
  -6  -2 -13    1.47    2.07   0
  -6  -1 -14    2.67    1.93   0
  -6   0 -15    2.90    2.06   0
  -6   1 -16    0.26    2.03   0
  -6   3  18   11.28    2.75   0
  -5  -6  -2   28.16    2.51   0
  -5  -6  -1  109.97    3.18   0
  -5  -6   2   56.47    3.83   0
  -5  -4  -9    5.84    2.05   0
  -5   3 -17   -1.93    2.13   0
  -5   3  17    3.95    2.44   0
  -4  -5  -4   18.49    2.65   0
  -4  -3   9  132.27    3.97   0
  -4  -2 -11   70.21    2.41   0
  -4   3  16  177.27    3.14   0
  -4   4 -17   10.72    2.02   0
  -4   5  17    2.43    2.44   0
  -4   7  18    1.65    2.12   0
  -3  -4  -4  124.79    3.01   0
  -3   4 -16    4.17    1.97   0
  -3   8  17    1.83    2.04   0
  -2  -3  -4  210.64    3.90   0
  -2  -1   8  430.74    4.92   0
  -2   0 -11   -1.50    2.08   0
  -2   2  12   36.62    2.30   0
  -2   4 -15   -0.68    2.03   0
  -2   5  14    6.73    2.38   0
  -2   7  15    7.46    2.33   0
  -2   8 -17   14.32    2.22   0
  -2   9  16    3.03    1.93   0
  -2  10  16    2.15    1.93   0
  -2  11  16   12.98    2.52   0
  -1  -1  -6  959.40    6.36   0
  -1   1 -10   34.90    2.24   0
  -1   5  12  181.39    3.17   0
  -1   9 -16   27.07    2.35   0
  -1   9  14   23.29    1.95   0
   0   2   6    4.20    2.28   0
   0   3 -10  137.40    2.88   0
   0   6 -13  251.73    3.85   0
   0   7  11   26.65    1.99   0
   0   8 -14   26.46    2.64   0
   0  10  12   73.33    2.38   0
   0  11 -15   11.77    2.60   0
   0  11  12   73.80    2.75   0
   0  12 -15   23.05    2.77   0
   0  13 -15    1.41    2.60   0
   0  15  12   30.74    2.27   0
   0  16  12   29.44    2.41   0
   1   5  -9    8.31    2.39   0
   1   5   6    2.62    1.96   0
   1   6   7   52.44    2.27   0
   1   7 -11   16.79    2.55   0
   1   9 -12   39.69    2.76   0
   1   9   9  155.47    2.85   0
   1  10   9  158.70    3.13   0
   1  15   9    3.62    2.38   0
   1  16   9    3.69    2.12   0
   1  18   8    5.06    2.30   0
   2   6   0  577.00    6.79   0
   2  10  -9   13.53    3.89   0
   2  10   5  583.83    4.81   0
   2  15   5   22.61    2.72   0
   2  17   4  110.80    3.00   0
   2  18  -6   18.67    4.71   0
   2  18   3    4.41    2.24   0
   2  19  -4   16.07    3.81   0
   2  19   1   29.39    3.08   0
 -10  -7  -3   11.78    2.74   0
  -9  -6  -7    4.12    2.07   0
  -9  -3  14   47.19    3.69   0
  -8  -7  -3    2.96    2.61   0
  -8  -6  -7   57.70    2.47   0
  -8  -4 -11   70.85    2.52   0
  -8  -4  12   28.52    3.65   0
  -8  -1  16   12.05    2.86   0
  -7  -7  -2    8.81    2.64   0
  -7  -7  -1    1.40    2.63   0
  -7  -5  -9   11.57    1.99   0
  -7  -4 -11    2.19    2.22   0
  -7  -1 -15   20.83    2.70   0
  -7   1  17   35.22    3.02   0
  -6  -6  -5    6.01    2.17   0
  -6  -3 -12    9.89    2.01   0
  -6  -3  12   13.82    2.53   0
  -6   2  17    0.21    2.63   0
  -5  -6  -3    1.16    2.42   0
  -5  -5  -7  231.52    3.35   0
  -5  -3 -11   10.98    1.93   0
  -5  -2  12    0.65    3.01   0
  -5  -1 -14   -2.21    1.85   0
  -5   0 -15   59.13    2.30   0
  -5   1 -16    5.65    2.03   0
  -5   2  16    2.51    2.59   0
  -5   5  18    7.68    2.27   0
  -4  -4  -8   39.80    2.16   0
  -4  -3 -10    9.18    1.91   0
  -4  -1 -13    4.95    1.94   0
  -4  -1  12   -0.82    1.93   0
  -4   0 -14   41.21    2.14   0
  -4   0  13   -0.39    2.51   0
  -4   1 -15   17.51    2.02   0
  -4   1  14   13.97    2.52   0
  -4   2 -16   81.07    2.58   0
  -4   2  15    0.09    2.04   0
  -4   8  18    4.72    2.19   0
  -3  -4  -5 1040.75    6.40   0
  -3  -3  -8   17.69    1.96   0
  -3  -2 -10   51.85    2.25   0
  -3   0 -13   43.42    2.15   0
  -3   1 -14   19.70    2.11   0
  -3   2 -15   -0.48    1.90   0
  -3   3 -16  134.72    3.17   0
  -3   4  15    4.70    2.08   0
  -3   5 -17   21.47    2.22   0
  -3   6  16    1.83    2.05   0
  -3   7 -18   16.10    2.38   0
  -3   9  17   32.80    2.23   0
  -3  10  17    5.52    2.65   0
  -2  -2  -8   69.60    2.53   0
  -2  -1 -10   18.91    2.43   0
  -2   5 -16    0.41    2.04   0
  -2   7 -17    2.73    2.04   0
  -2   8  15   18.19    2.45   0
  -2  12  16   14.26    2.20   0
  -1  -1   4 1319.17   11.12   0
  -1   0  -9    4.58    1.83   0
  -1   1   8   31.61    2.16   0
  -1   2 -12  222.14    3.63   0
  -1   3 -13    9.68    2.71   0
  -1   4  11   63.01    2.37   0
  -1   6 -15   15.29    2.06   0
  -1   7  13   12.31    1.97   0
  -1   8 -16    6.71    2.10   0
  -1  10  14    0.01    1.92   0
  -1  11  14    6.62    2.05   0
  -1  12  14   13.72    2.00   0
  -1  13  14   69.74    2.45   0
  -1  14  14    6.45    2.10   0
   0   0  -3    3.68    2.63   0
   0   1  -7  243.36    3.80   0
   0   1   4  366.65    5.22   0
   0   2  -9   31.30    2.23   0
   0   6  10   20.63    1.98   0
   0   8  11   59.77    2.22   0
   0  10 -15    9.06    2.71   0
   0  12  12    2.39    1.99   0
   0  13  12    1.71    2.05   0
   0  14  12    1.38    2.08   0
   1   3  -6  357.94    5.45   0
   1   3   2  247.47    4.82   0
   1   4  -8   24.94    2.64   0
   1   4   4 1687.42    8.90   0
   1   8   8  106.54    2.63   0
   1  11 -13    4.50    2.91   0
   1  11   9   20.44    2.15   0
   1  12 -13   22.89    3.13   0
   1  12   9   92.16    2.56   0
   1  13 -13    1.60    2.95   0
   1  13   9   14.61    2.12   0
   1  14 -13   25.24    3.38   0
   1  14   9    4.46    1.91   0
   1  17   8   34.95    2.37   0
   2   6  -2   98.10    5.24   0
   2   6  -1  478.03    7.30   0
   2   7   2   88.12    2.71   0
   2   8   3  212.50    3.64   0
   2   9   4   34.43    2.28   0
   2  11   5   91.54    2.82   0
   2  12   5  159.85    2.95   0
   2  13   5   15.99    2.08   0
   2  14   5    8.45    2.03   0
   2  16   4   78.84    2.71   0
   2  17  -7    0.87    5.08   0
   2  17   3   63.35    3.15   0
   2  18   2    8.82    2.77   0
   2  19  -3    2.07    3.25   0
   2  19  -2   -0.57    3.17   0
   2  19  -1   30.91    3.38   0
   2  19   0    0.67    2.73   0
 -10  -7  -4   27.65    3.02   0
  -9  -7  -4    1.89    2.18   0
  -9  -5 -10    2.16    2.80   0
  -9  -2  15   15.08    3.38   0
  -9  -1  16    3.29    3.40   0
  -8  -7  -4    4.53    2.11   0
  -8  -7   5    8.53    4.51   0
  -8  -5 -10    1.87    2.14   0
  -8  -5  10    3.34    4.47   0
  -7  -7  -3   41.09    2.83   0
  -7  -7   3    2.87    3.01   0
  -7  -6  -7    8.14    2.11   0
  -7  -3 -13  100.19    2.64   0
  -7  -2 -14   13.23    2.12   0
  -7  -2  14    4.77    2.65   0
  -7  -1  15    4.46    3.04   0
  -7   0  16   -0.23    2.66   0
  -6  -6  -6   44.44    2.35   0
  -6  -5  -9   53.07    2.33   0
  -6  -5   8  143.86    6.43   0
  -6  -4 -11    2.14    1.97   0
  -6  -4  10   47.04    3.75   0
  -6  -2 -14   32.11    2.57   0
  -6  -2  13    0.76    2.99   0
  -6  -1 -15    7.35    2.08   0
  -6   0 -16   32.84    2.20   0
  -6   1  16    7.64    2.54   0
  -6   4  18    7.74    2.77   0
  -5  -6  -4   55.18    2.85   0
  -5  -4 -10    2.06    1.98   0
  -5  -2 -13   82.82    2.31   0
  -5  -1  13    3.54    2.48   0
  -5   1  15   29.78    2.62   0
  -5   2 -17   11.00    2.20   0
  -5   4  17   19.76    2.72   0
  -5   6  18   15.46    2.26   0
  -4  -5  -5  253.70    3.52   0
  -4  -2 -12  167.81    2.76   0
  -4   3 -17   68.13    2.51   0
  -4   4  16    2.51    2.00   0
  -4   6  17   64.25    2.46   0
  -4   9  18   50.03    2.50   0
  -3  -4  -6  146.42    3.24   0
  -3  -1 -12   40.07    2.11   0
  -3  -1  10   70.03    2.54   0
  -3   2  13   85.74    3.16   0
  -3   3  14   46.96    2.30   0
  -3   4 -17    5.57    2.58   0
  -3   5  15   12.19    2.47   0
  -3   6 -18    3.65    2.19   0
  -3   7  16  157.28    2.93   0
  -3  11  17    3.55    2.20   0
  -2  -3  -5 1916.09    8.60   0
  -2   0 -12   17.81    2.54   0
  -2   0   9   -0.12    2.33   0
  -2   1 -13    8.08    2.01   0
  -2   2 -14   13.78    2.10   0
  -2   3 -15   61.23    2.41   0
  -2   3  12  192.67    3.43   0
  -2   4  13  178.67    3.04   0
  -2   6 -17   97.72    3.15   0
  -2   6  14    6.28    1.99   0
  -2   9  15    0.20    1.92   0
  -1  -1  -7    4.42    1.91   0
  -1   0   6    0.32    2.30   0
  -1   1 -11  673.74    4.84   0
  -1   2   9    8.62    2.05   0
  -1   3  10   38.23    2.34   0
  -1   4 -14   73.64    2.50   0
  -1   5 -15   35.93    2.56   0
  -1   6  12  162.71    2.76   0
  -1   7 -16    5.47    2.60   0
  -1   8  13   61.09    2.17   0
  -1  10 -17   35.00    2.90   0
  -1  11 -17   24.16    2.55   0
   0   3 -11  119.36    3.20   0
   0   3   7 1739.48    7.98   0
   0   4 -12  196.78    3.63   0
   0   4   8  225.72    3.24   0
   0   5   9  185.03    2.83   0
   0   7 -14   13.93    2.14   0
   0   7  10   24.43    2.42   0
   0   9 -15    0.77    2.36   0
   0   9  11    4.23    1.88   0
   0  15  11    9.81    2.58   0
   0  16  11    5.82    2.13   0
   1   5   5   41.62    2.69   0
   1   6   6   19.30    2.51   0
   1   7   7    6.91    1.95   0
   1   8 -12  149.47    3.60   0
   1   9   8   63.02    2.54   0
   1  10 -13    4.91    2.71   0
   1  15 -13   24.90    3.85   0
   1  15   8   49.36    2.87   0
   1  16   8    5.18    2.22   0
   1  18   7    4.86    2.24   0
   2   7   1   76.14    3.07   0
   2   8  -8   27.99    3.81   0
   2  10   4  377.60    4.13   0
   2  11   4  743.30    5.74   0
   2  14   4    6.34    2.65   0
   2  15   4   14.08    2.10   0
   2  16   3   34.84    2.94   0
   2  17   2   55.75    3.05   0
   2  18   1   40.09    2.95   0
 -10  -7  -5   47.78    3.10   0
 -10  -7   6  128.68    6.25   0
  -9  -7  -5    3.36    2.21   0
  -9  -7   6   61.16    5.95   0
  -9  -6  -8    0.53    2.19   0
  -8  -7  -5   25.03    2.30   0
  -8  -6  -8    5.65    2.04   0
  -8  -4 -12    4.05    2.22   0
  -7  -7  -4    2.78    2.63   0
  -7  -6  -8  206.51    3.49   0
  -7  -5 -10   21.83    2.29   0
  -7  -4 -12  205.62    3.23   0
  -7  -4  11  118.82    4.73   0
  -7   3  18   66.28    2.89   0
  -6  -6  -7   30.55    2.73   0
  -6  -3 -13  103.15    2.62   0
  -6  -1  14   35.75    2.86   0
  -6   0  15    0.56    2.59   0
  -5  -6  -5  291.34    4.06   0
  -5  -6   3  188.29    5.82   0
  -5  -5  -8  144.71    2.91   0
  -5  -3 -12   59.33    2.25   0
  -5  -1 -15    1.66    2.42   0
  -5   0 -16   -1.01    2.53   0
  -5   0  14    0.47    2.12   0
  -5   7  18  157.19    3.55   0
  -4  -5  -6    2.48    2.09   0
  -4  -4  -9    1.40    1.88   0
  -4  -3 -11    2.12    1.96   0
  -4  -1 -14   78.28    2.27   0
  -4   0 -15   -3.17    1.90   0
  -4   1 -16    2.23    2.02   0
  -4   3  15   25.82    2.76   0
  -4   4 -18   41.77    2.58   0
  -4   7  17    3.99    2.14   0
  -3  -3  -9   78.19    2.35   0
  -3  -2 -11  548.55    4.23   0
  -3   0 -14    2.04    2.04   0
  -3   0  11   97.47    2.73   0
  -3   1 -15   43.67    2.25   0
  -3   1  12  135.75    2.90   0
  -3   2 -16   -1.63    2.60   0
  -3   8  16   14.76    2.24   0
  -2  -3  -6  649.56    5.10   0
  -2  -2  -9   94.57    2.35   0
  -2   1  10   39.44    2.36   0
  -2   2  11  195.97    3.23   0
  -2   4 -16    3.22    2.03   0
  -2   7  14    3.60    2.48   0
  -2   8 -18   16.32    2.55   0
  -2  10  15   19.02    2.15   0
  -2  11  15   53.24    2.24   0
  -2  12  15    5.60    2.13   0
  -2  13  15   12.08    2.15   0
  -1  -2  -3  212.16    4.19   0
  -1  -2  -2  100.94    3.67   0
  -1  -2  -1   10.24    3.25   0
  -1   0 -10    0.08    2.45   0
  -1   5  11    0.74    2.28   0
  -1   9 -17   24.64    3.06   0
  -1   9  13    3.51    1.92   0
  -1  10  13    5.04    1.91   0
  -1  14  13   30.49    2.81   0
  -1  15  13   23.12    2.33   0
   0   1  -8    4.01    2.03   0
   0   2 -10   32.34    2.73   0
   0   5 -13    3.57    2.05   0
   0   6 -14   96.97    3.22   0
   0   8 -15   33.97    2.72   0
   0  10  11  177.81    2.87   0
   0  11  11   14.88    2.09   0
   0  12  11    4.73    2.02   0
   0  13  11    1.33    2.09   0
   0  14  11   16.49    2.27   0
   0  17  10   11.71    2.27   0
   1   5 -10  458.09    4.99   0
   1   6 -11  576.41    5.56   0
   1   8   7  606.56    4.96   0
   1  10   8  107.45    2.80   0
   1  11   8   29.78    2.33   0
   1  12   8   31.93    2.71   0
   1  13   8   -2.20    2.63   0
   1  14   8    1.53    2.05   0
   1  17   7   20.47    2.40   0
   1  18   6    3.06    2.77   0
   1  19   5    2.69    2.80   0
   2   7  -7    4.35    3.47   0
   2   8   2   24.94    2.55   0
   2   9  -9  516.63    7.81   0
   2   9   3  519.33    4.80   0
   2  12 -10   18.35    4.29   0
   2  12   4   53.64    2.55   0
   2  13 -10   51.72    5.07   0
   2  13   4  132.43    3.04   0
   2  15   3   -1.02    2.67   0
   2  17   1    2.19    2.99   0
   2  18  -5    0.72    3.71   0
   2  18  -1   10.52    3.07   0
   2  18   0    1.54    2.67   0
  -9  -7  -6    6.77    2.26   0
  -9  -6  -9  131.50    3.02   0
  -9  -6   9    0.01    2.80   0
  -8  -7  -6   29.71    2.93   0
  -8  -6  -9    1.28    2.13   0
  -8  -5 -11    3.65    2.18   0
  -8  -3  13    1.45    2.89   0
  -8   1  17   17.37    3.05   0
  -7  -7  -5  140.24    3.03   0
  -7  -7   4  137.59    5.62   0
  -7  -5 -11    4.14    2.68   0
  -7  -5   9    2.13    4.17   0
  -7  -3 -14   41.12    2.38   0
  -7   2  17    6.89    2.84   0
  -6  -7  -2  204.02    3.83   0
  -6  -7  -1   20.79    2.83   0
  -6  -7   0  428.48    5.41   0
  -6  -7   1  324.63    5.34   0
  -6  -5 -10   58.98    2.47   0
  -6  -4 -12   73.21    2.54   0
  -6  -1 -16    1.63    2.09   0
  -6   3  17    8.73    2.29   0
  -6   5  18   30.87    2.45   0
  -5  -5  -9    0.47    2.08   0
  -5  -4 -11   11.26    2.09   0
  -5  -3  10   39.21    3.21   0
  -5  -2 -14    2.48    1.96   0
  -5   1 -17   13.89    2.25   0
  -5   3  16   10.47    2.20   0
  -5   5  17    2.25    2.08   0
  -5   8  18    9.38    2.35   0
  -4  -5  -7   83.67    2.93   0
  -4  -2 -13    5.40    1.90   0
  -4  -2  10   52.74    2.73   0
  -4   2 -17    2.92    1.97   0
  -4   2  14  112.56    3.12   0
  -4   3 -18   23.56    2.37   0
  -4   5  16   20.39    2.16   0
  -4   8  17   19.74    2.23   0
  -3  -4  -7    0.12    1.98   0
  -3  -3 -10    2.89    2.36   0
  -3  -3   6  540.81    7.93   0
  -3  -2   8   13.68    2.62   0
  -3  -1 -13   45.54    2.16   0
  -3   3 -17   96.00    2.69   0
  -3   4  14   58.54    2.50   0
  -3   5 -18    2.53    2.23   0
  -3   6  15    0.16    2.05   0
  -3   9  16   24.51    2.11   0
  -3  10  16    6.99    2.11   0
  -2  -1 -11   37.39    2.24   0
  -2  -1   7  374.34    5.14   0
  -2   1 -14   41.55    2.24   0
  -2   2 -15    5.13    2.03   0
  -2   5 -17    5.79    2.12   0
  -2   5  13   32.11    2.21   0
  -2   7 -18   39.33    2.49   0
  -2   8  14   33.67    2.14   0
  -1  -2  -4  129.84    3.22   0
  -1  -1  -8    4.94    1.80   0
  -1   1 -12  240.04    3.80   0
  -1   1   7    0.89    2.40   0
  -1   2 -13  688.17    4.95   0
  -1   3 -14  147.13    2.88   0
  -1   4 -15   36.41    2.62   0
  -1   4  10  529.26    4.62   0
  -1   6 -16   94.43    2.72   0
  -1   7  12  157.94    2.76   0
  -1   8 -17   54.67    2.55   0
  -1  11  13    4.81    1.93   0
  -1  12  13   19.85    2.15   0
  -1  13  13    1.06    2.06   0
   0   0  -5   48.41    2.86   0
   0   2   5  281.17    4.10   0
   0   6   9    3.28    1.80   0
   0   8  10    4.08    1.94   0
   0   9  10   49.68    2.56   0
   0  11 -16    6.23    2.62   0
   0  12 -16   65.49    3.22   0
   0  16  10    0.74    2.11   0
   1   3  -7    0.56    2.42   0
   1   4  -9  207.36    3.92   0
   1   4   3   11.34    2.45   0
   1   7 -12  146.62    3.57   0
   1   7   6   19.26    2.49   0
   1   9 -13    1.94    2.24   0
   1   9   7    2.42    2.75   0
   1  15   7  197.62    3.54   0
   1  16   7    9.95    2.26   0
   2   6  -5   47.48    6.49   0
   2   7   0  139.63    4.01   0
   2  10   3   20.55    2.14   0
   2  11 -10  238.45    6.24   0
   2  11   3  221.89    3.81   0
   2  13   3   80.75    3.09   0
   2  14   3   66.16    2.98   0
   2  16   2    3.96    2.52   0
   2  18  -4   51.99    4.09   0
   2  18  -3    1.38    3.22   0
   2  18  -2   57.45    3.76   0
 -10  -8  -1   26.00    3.33   0
 -10  -8   0   39.27    3.62   0
 -10  -8   1   12.06    3.22   0
  -9  -8  -2    1.23    3.14   0
  -9  -8  -1    4.73    2.66   0
  -9  -8   0    2.42    3.11   0
  -9  -8   1   11.95    3.15   0
  -9  -7  -7    6.42    2.74   0
  -9  -4  12   35.98    3.77   0
  -8  -7  -7   40.74    2.91   0
  -8  -2  14   92.65    3.48   0
  -8  -1  15   21.45    2.87   0
  -8   0  16   56.63    3.20   0
  -7  -7  -6    3.81    2.50   0
  -7  -6  -9   15.61    2.07   0
  -7  -4 -13   24.40    2.40   0
  -7   4  18    2.91    2.41   0
  -6  -7  -4  114.25    3.23   0
  -6  -7  -3   18.38    2.17   0
  -6  -6  -8   44.46    2.38   0
  -6  -3 -14    5.98    2.05   0
  -6  -2 -15    4.32    2.10   0
  -6   2  16    4.01    2.66   0
  -6   6  18    3.46    2.24   0
  -5  -6  -6   66.60    2.56   0
  -5  -3 -13    3.10    1.92   0
  -5   2  15   41.23    2.68   0
  -5   6  17   -0.23    2.63   0
  -4  -4 -10   85.90    2.45   0
  -4  -3 -12   -0.09    2.00   0
  -4  -1 -15   20.72    2.46   0
  -4  -1  11    3.71    2.41   0
  -4   0 -16    2.22    2.03   0
  -4   1 -17   54.84    2.80   0
  -4   1  13   23.98    2.74   0
  -4   4  15   28.11    2.74   0
  -4   6  16   16.19    2.12   0
  -4   9  17    7.67    2.18   0
  -4  10  17   51.03    2.57   0
  -4  11  17   46.04    2.52   0
  -3  -4  -8   28.74    2.50   0
  -3  -2 -12   47.58    2.22   0
  -3   3  13  443.39    4.28   0
  -3   4 -18   -1.19    1.95   0
  -3   7  15   -0.15    1.91   0
  -3  11  16   50.96    2.53   0
  -3  12  16    6.09    2.12   0
  -2  -3  -7    7.13    1.81   0
  -2  -2 -10    0.03    1.76   0
  -2  -2   5  476.31    7.07   0
  -2   0 -13    0.18    1.88   0
  -2   3 -16    0.08    2.01   0
  -2   4 -17   60.26    2.85   0
  -2   4  12   28.60    2.27   0
  -2   6 -18   44.60    2.99   0
  -2   6  13   65.88    2.33   0
  -2   9  14   32.82    2.06   0
  -2  14  14    7.44    2.68   0
  -1  -2  -5  187.81    3.41   0
  -1  -1  -9   68.93    2.57   0
  -1   0 -11  418.97    4.39   0
  -1   2   8   23.37    2.17   0
  -1   3   9  588.52    4.69   0
  -1   5 -16   36.00    2.72   0
  -1   6  11  579.68    4.36   0
  -1   7 -17    0.64    2.70   0
  -1   8  12  157.81    2.78   0
  -1   9  12   39.23    2.59   0
  -1  15  12   16.18    2.79   0
  -1  16  12   15.53    2.32   0
   0   0  -6  260.22    4.07   0
   0   1  -9   98.37    3.02   0
   0   1   3   74.47    3.32   0
   0   3 -12   73.52    2.52   0
   0   3   6 3962.36   12.33   0
   0   4 -13  227.14    3.41   0
   0   4   7 1386.10    6.91   0
   0   5 -14    9.18    2.41   0
   0   5   8  167.42    2.84   0
   0   7 -15  117.23    2.83   0
   0   7   9   49.53    2.25   0
   0   9 -16   21.66    2.75   0
   0  10 -16    0.64    2.62   0
   0  10  10   10.90    2.00   0
   0  11  10   41.71    2.67   0
   0  12  10   44.31    2.69   0
   0  13  10    7.88    2.47   0
   0  14  10    7.11    2.10   0
   0  15  10   26.84    2.30   0
   0  17   9   10.53    2.20   0
   1   3   1  915.05    9.29   0
   1   5   4 1935.00    9.25   0
   1   6   5  388.12    4.17   0
   1   8 -13   59.23    2.88   0
   1  10   7 1930.95    7.74   0
   1  11 -14    5.32    2.84   0
   1  11   7  494.59    4.77   0
   1  12 -14   11.40    3.01   0
   1  13 -14   69.75    3.76   0
   1  13   7   95.95    3.07   0
   1  14   7    1.93    2.05   0
   1  17   6    3.51    2.18   0
   1  18   5   34.46    2.88   0
   1  19   4    2.18    2.93   0
   2   8   1    8.47    2.40   0
   2   9   2  162.58    3.43   0
   2  10 -10    3.90    3.72   0
   2  12   3   30.97    2.28   0
   2  15   2   12.06    2.66   0
   2  16   1   62.99    3.01   0
   2  17   0    1.49    2.61   0
 -10  -8  -3    8.33    2.98   0
 -10  -8  -2   -2.76    2.83   0
 -10  -8   2    4.39    3.20   0
  -9  -8  -3   26.40    2.90   0
  -9  -8   2   52.09    3.88   0
  -9  -7  -8   38.03    3.08   0
  -8  -8  -2   52.12    2.90   0
  -8  -8  -1    4.19    2.58   0
  -8  -8   0   10.70    2.91   0
  -8  -6 -10   35.06    2.43   0
  -8  -5 -12    9.34    2.36   0
  -7  -7  -7   12.80    2.59   0
  -7  -6 -10    2.92    2.28   0
  -7  -5 -12   19.85    2.29   0
  -7  -3  12    3.32    2.87   0
  -7   0  15   64.29    3.12   0
  -7   1  16    4.46    2.23   0
  -7   5  18   22.48    2.97   0
  -6  -7  -5   38.13    2.68   0
  -6  -7   2  176.84    4.61   0
  -6  -6  -9    0.68    2.07   0
  -6  -5 -11    2.27    1.99   0
  -6  -4 -13   95.85    2.62   0
  -6  -3  11   30.45    3.21   0
  -6   1  15    2.00    2.49   0
  -6   4  17   -0.49    2.22   0
  -6   7  18    8.21    2.33   0
  -5  -6  -7  111.45    2.82   0
  -5  -5 -10   53.27    2.46   0
  -5  -5   6    3.81    5.03   0
  -5  -4 -12   43.33    2.23   0
  -5  -2 -15    3.61    1.98   0
  -5  -1 -16    6.46    2.07   0
  -5   0 -17    9.07    2.18   0
  -5   1  14   34.85    2.70   0
  -5   4  16    0.59    2.03   0
  -5   7  17   96.06    3.11   0
  -4  -5  -8    2.29    1.90   0
  -4  -4 -11   18.17    2.47   0
  -4  -2 -14    6.18    1.84   0
  -4   0  12    1.26    2.05   0
  -4   2 -18    3.18    2.23   0
  -4   7  16   12.30    2.10   0
  -3  -5  -3   18.77    2.71   0
  -3  -5  -2  806.95    6.80   0
  -3  -3 -11   20.67    2.07   0
  -3  -1 -14   18.73    2.04   0
  -3  -1   9    9.38    2.46   0
  -3   0 -15  112.74    2.53   0
  -3   1 -16    2.60    2.02   0
  -3   2 -17    4.57    2.06   0
  -3   2  12   12.45    2.07   0
  -3   5  14   12.57    2.14   0
  -3   8  15   76.60    2.49   0
  -2  -3  -8  134.06    2.62   0
  -2  -1 -12 1239.68    5.94   0
  -2   0   8  377.25    4.70   0
  -2   3  11  198.97    3.15   0
  -2   5 -18   37.32    2.85   0
  -2   7  13  106.28    2.57   0
  -2  10  14    8.60    2.01   0
  -2  11  14   32.27    2.20   0
  -2  12  14    4.94    1.99   0
  -2  13  14    8.56    2.13   0
  -1  -2  -6  288.77    3.79   0
  -1  -2   0   57.45    4.34   0
  -1   2 -14  140.57    3.17   0
  -1   3 -15   42.59    2.69   0
  -1   6 -17    4.63    2.64   0
  -1   7  11   15.13    2.44   0
  -1   9 -18   46.00    3.15   0
  -1  10  12  110.85    2.59   0
  -1  11  12    5.92    1.92   0
  -1  12  12    6.53    1.99   0
  -1  13  12   13.61    2.16   0
  -1  14  12    2.46    2.10   0
   0   2 -11    4.00    2.06   0
   0   6 -15   84.66    3.03   0
   0   8 -16    8.20    2.51   0
   0   8   9   54.76    2.61   0
   0  16   9    1.20    2.07   0
   0  18   8    3.43    2.36   0
   1   3  -8  159.29    3.70   0
   1   4 -10  535.28    5.25   0
   1   5 -11   -0.13    2.25   0
   1   6 -12  161.79    3.53   0
   1   8   6   17.11    2.28   0
   1  10 -14    0.48    2.49   0
   1  12   7   55.39    2.39   0
   1  14 -14    4.11    3.19   0
   1  15   6   67.85    2.95   0
   1  16   6   46.98    2.48   0
   1  17   5    4.99    2.64   0
   2   8  -9  103.75    4.38   0
   2  10   2   85.91    2.96   0
   2  11   2  235.07    3.91   0
   2  12   2   36.91    2.85   0
   2  13   2   15.75    2.65   0
   2  14   2    2.70    2.51   0
   2  15   1   26.50    2.73   0
   2  16   0   67.34    3.32   0
   2  17  -6    6.97    4.13   0
   2  17  -1   12.22    2.65   0
 -10  -8  -4    5.09    2.94   0
 -10  -4  12   63.43    4.63   0
  -9  -8  -5    0.45    2.92   0
  -9  -8  -4   25.18    2.52   0
  -9  -3  13    4.38    3.27   0
  -9  -2  14    2.26    3.25   0
  -9  -1  15   11.51    3.34   0
  -8  -8  -4    3.42    2.48   0
  -8  -8  -3   29.64    2.71   0
  -8  -8   1   20.76    3.11   0
  -8  -7  -8    9.07    2.14   0
  -8  -6 -11   27.67    2.86   0
  -8   2  17    3.66    2.25   0
  -7  -7  -8    3.05    2.60   0
  -7  -4 -14    2.75    2.17   0
  -7  -2  13   51.97    2.89   0
  -7  -1  14    6.50    2.60   0
  -7   3  17    1.89    2.33   0
  -6  -7  -6    5.89    1.92   0
  -6  -5 -12    3.16    2.56   0
  -6  -3 -15   23.13    2.32   0
  -6  -2 -16    7.00    2.07   0
  -6  -2  12   97.65    3.56   0
  -6   0  14   41.99    3.02   0
  -6   3  16    4.22    2.59   0
  -6   5  17    7.87    2.77   0
  -5  -6  -8   97.57    2.56   0
  -5  -5 -11    9.61    2.43   0
  -5  -4   8   43.42    3.84   0
  -5  -3 -14  172.87    2.88   0
  -5  -2  11   90.99    3.23   0
  -5  -1  12   20.83    2.61   0
  -5   0  13   77.03    3.04   0
  -5   3  15  114.91    3.13   0
  -5   5  16   16.68    2.63   0
  -5   8  17   30.64    2.40   0
  -4  -6  -4  113.21    3.16   0
  -4  -6  -3   64.68    2.51   0
  -4  -6  -2  235.25    3.75   0
  -4  -6  -1   12.08    2.60   0
  -4  -5  -9   75.98    2.40   0
  -4  -3 -13    8.37    1.99   0
  -4  -3   8   51.96    3.08   0
  -4   0 -17    4.04    2.49   0
  -4   3  14   91.28    2.74   0
  -4   5  15    0.74    2.13   0
  -4   8  16    0.20    2.09   0
  -3  -5  -5   22.50    2.61   0
  -3  -5  -4  619.77    5.21   0
  -3  -5  -1   92.99    3.28   0
  -3  -4  -9  285.61    3.32   0
  -3  -2 -13   37.41    2.12   0
  -3   0  10    0.44    1.95   0
  -3   1  11   26.03    2.19   0
  -3   3 -18   30.15    2.31   0
  -3   4  13  400.84    4.26   0
  -3   6  14   46.01    2.28   0
  -3   9  15   -1.35    1.93   0
  -3  10  15   29.87    2.21   0
  -3  11  15   -1.27    1.97   0
  -3  12  15   13.86    2.08   0
  -3  13  15    1.51    2.04   0
  -2  -2 -11   -0.27    1.93   0
  -2   0 -14   39.31    2.21   0
  -2   1 -15  104.29    2.57   0
  -2   1   9   52.35    2.42   0
  -2   2 -16   26.46    2.14   0
  -2   2  10    0.77    2.03   0
  -2   3 -17    1.26    1.97   0
  -2   5  12  179.94    2.93   0
  -2   8  13   12.46    2.03   0
  -1  -2  -7  239.01    3.36   0
  -1  -1 -10   32.88    2.13   0
  -1   0   5  947.77    7.91   0
  -1   1 -13  353.22    3.81   0
  -1   4 -16   -0.48    1.94   0
  -1   5  10  502.88    4.11   0
  -1   8 -18   32.56    2.83   0
  -1   8  11  295.19    3.58   0
  -1  16  11   11.94    2.27   0
   0   0  -7   26.03    2.20   0
   0   1 -10   16.35    2.41   0
   0   3 -13   27.46    2.81   0
   0   6   8    3.15    1.79   0
   0   9   9   35.27    2.11   0
   0  14   9    3.63    2.41   0
   0  15   9    4.98    2.06   0
   0  17   8   10.55    2.74   0
   1   2  -4  253.78    5.91   0
   1   7 -13   17.21    2.71   0
   1   7   5  364.05    4.28   0
   1   9 -14   19.39    2.53   0
   1   9   6  602.85    4.79   0
   1  14   6   14.23    2.47   0
   1  18   4   31.30    2.66   0
   1  19   3   13.91    2.47   0
   2   7  -8  295.69    6.01   0
   2   7  -1  508.06    6.83   0
   2   8   0   63.26    3.32   0
   2   9 -10   61.81    3.86   0
   2   9   1   14.80    2.40   0
   2  14   1    0.07    2.37   0
   2  17  -5    8.22    3.88   0
   2  17  -4   -0.20    3.36   0
   2  17  -3    1.15    2.82   0
   2  17  -2    7.14    2.63   0
 -10  -8   3    2.35    3.57   0
 -10  -3  13    2.94    3.76   0
  -9  -8  -6    0.28    2.72   0
  -9  -8   3  106.43    4.42   0
  -9  -5  10   50.51    4.94   0
  -8  -8  -5   76.33    3.04   0
  -8  -8   2   15.25    3.62   0
  -8  -7  -9   29.80    2.28   0
  -8  -4  11    2.00    3.28   0
  -8   1  16   13.65    2.94   0
  -7  -8  -3    2.84    2.74   0
  -7  -8  -2  100.00    3.22   0
  -7  -8  -1   47.40    3.25   0
  -7  -6 -11   26.73    2.28   0
  -7  -5 -13    2.46    2.24   0
  -7   2  16   31.78    2.85   0
  -7   4  17   16.25    2.85   0
  -6  -7  -7   53.07    2.30   0
  -6  -6 -10   25.30    2.21   0
  -6  -4 -14   34.40    2.22   0
  -6  -1  13   17.40    2.81   0
  -6   6  17   11.48    2.77   0
  -5  -7  -3  114.31    3.14   0
  -5  -7  -2   59.35    2.82   0
  -5  -6  -9   10.67    2.56   0
  -5  -4 -13   24.53    2.09   0
  -5  -3 -15  134.06    3.09   0
  -5  -2 -16    5.05    2.04   0
  -5  -1 -17   14.89    2.12   0
  -5   9  17    8.07    2.22   0
  -5  10  17   17.97    2.31   0
  -4  -6  -6   12.71    2.61   0
  -4  -6  -5  277.63    3.66   0
  -4  -6   0  286.41    4.90   0
  -4  -4 -12  263.96    3.19   0
  -4  -4   6  693.27   10.52   0
  -4  -2 -15   22.56    2.05   0
  -4  -1 -16   -2.83    2.02   0
  -4   1 -18   11.71    2.19   0
  -4   2  13  261.13    3.86   0
  -4   6  15    1.87    2.44   0
  -4   9  16    2.21    2.08   0
  -4  10  16    4.63    2.17   0
  -4  11  16   26.97    2.32   0
  -4  12  16    4.54    2.21   0
  -3  -5  -6   41.75    2.23   0
  -3  -5   0  719.20    7.66   0
  -3  -4 -10  222.11    3.27   0
  -3  -3 -12  117.36    2.59   0
  -3  -1 -15   33.77    2.04   0
  -3   0 -16    1.20    1.89   0
  -3   1 -17    6.27    2.06   0
  -3   2 -18    0.29    2.05   0
  -3   4 -19   -2.42    2.27   0
  -3   7  14    2.81    1.98   0
  -2  -4  -4 1225.53    7.47   0
  -2  -4  -3   59.03    2.70   0
  -2  -3  -9    0.14    1.64   0
  -2  -1 -13    7.46    1.97   0
  -2   4 -18   10.86    2.19   0
  -2   4  11    1.47    2.36   0
  -2   6 -19   11.17    2.25   0
  -2   6  12   57.42    2.54   0
  -2   9  13   21.56    2.14   0
  -2  10  13   55.61    2.12   0
  -2  13  13    4.01    2.46   0
  -2  14  13   35.64    2.42   0
  -2  15  13    4.90    2.13   0
  -1   0 -12    0.12    2.14   0
  -1   4   9  205.35    3.07   0
  -1   5 -17   73.95    2.58   0
  -1   6  10  105.23    2.47   0
  -1   7 -18    4.17    2.27   0
  -1   9  11    5.14    1.92   0
  -1  14  11    2.60    2.06   0
  -1  15  11    8.95    2.06   0
  -1  17  10    3.29    2.75   0
   0   0  -8   32.37    2.22   0
   0   2 -12    6.28    2.03   0
   0   2   4  216.82    3.93   0
   0   4 -14   43.41    2.24   0
   0   5 -15  107.56    3.18   0
   0   5   7  228.24    3.20   0
   0   7 -16   10.73    2.11   0
   0   7   8    9.33    1.94   0
   0  10 -17    2.29    2.65   0
   0  10   9  475.34    4.03   0
   0  11 -17    2.60    2.11   0
   0  11   9   48.93    2.40   0
   0  12   9   10.48    2.06   0
   0  13   9   27.48    2.20   0
   0  16   8   45.34    2.81   0
   0  18   7    1.27    2.09   0
   1   2  -5  193.00    4.52   0
   1   2  -3   33.27    4.07   0
   1   3  -9  569.16    5.52   0
   1   4   2 1384.30    9.29   0
   1   5 -12  182.26    3.55   0
   1   6   4    8.18    2.39   0
   1   8 -14   12.18    2.50   0
   1  10   6 1949.92    7.84   0
   1  11   6  168.00    3.17   0
   1  12   6  220.99    3.27   0
   1  13   6   86.76    2.56   0
   1  16   5   35.95    2.41   0
   1  17   4   80.72    3.18   0
   1  19   2    5.95    2.87   0
   2   6  -6    9.39    3.65   0
   2  10   1   40.79    2.52   0
   2  11   1   11.23    2.24   0
   2  12 -11   62.32    4.73   0
   2  12   1   -0.23    2.42   0
   2  13   1  169.68    3.67   0
   2  15   0   11.01    2.52   0
   2  16  -1    8.71    2.49   0
  -9  -8  -7    4.97    2.80   0
  -8  -8  -6   -0.41    2.15   0
  -8  -7 -10    9.13    2.71   0
  -8   0  15    1.53    2.67   0
  -8   3  17   66.24    3.03   0
  -7  -8  -5    1.44    2.46   0
  -7  -8  -4   12.09    2.21   0
  -7  -8   0  101.06    3.44   0
  -7  -7  -9    0.37    2.04   0
  -7  -6 -12   52.72    2.83   0
  -6  -7  -8    8.80    2.08   0
  -6  -7   3    1.28    3.57   0
  -6  -6 -11   -1.68    2.04   0
  -6  -5 -13   18.22    2.10   0
  -6  -3 -16   33.82    2.28   0
  -6   2  15   67.49    2.95   0
  -6   4  16   18.78    2.75   0
  -6   7  17   14.29    2.75   0
  -5  -7  -5  176.34    3.57   0
  -5  -7  -4   18.22    2.19   0
  -5  -7  -1    1.14    2.24   0
  -5  -5 -12   13.94    2.09   0
  -5  -4 -14   22.96    2.69   0
  -5   2  14    2.57    2.05   0
  -5   4  15   13.07    2.69   0
  -5   6  16   42.32    2.39   0
  -4  -6  -7   27.59    2.61   0
  -4  -5 -10  203.69    3.04   0
  -4  -3 -14   12.34    1.94   0
  -4  -2   9  438.65    5.63   0
  -4   1  12   -0.87    2.52   0
  -4   4  14   90.67    2.72   0
  -4   7  15   57.53    2.70   0
  -3  -5  -7   31.88    2.22   0
  -3  -2 -14  162.36    2.78   0
  -3   3 -19    2.22    2.15   0
  -3   3  12   76.75    2.55   0
  -3   5  13   18.62    2.16   0
  -3   8  14    9.08    1.93   0
  -2  -4  -6  776.51    5.47   0
  -2  -4  -5 2663.29   10.06   0
  -2  -4  -2 1068.94    7.97   0
  -2  -3 -10  312.97    3.40   0
  -2  -2 -12  938.51    5.16   0
  -2   0 -15    2.41    2.06   0
  -2   1 -16   32.44    2.21   0
  -2   2 -17    0.78    1.99   0
  -2   5 -19    1.83    2.17   0
  -2   7  12   14.58    2.37   0
  -2  11  13   41.55    2.16   0
  -2  12  13    7.45    2.04   0
  -2  16  12   11.26    2.31   0
  -1  -2  -8  137.88    2.72   0
  -1  -1 -11  675.87    4.73   0
  -1   1 -14   37.33    2.25   0
  -1   1   6   73.12    2.61   0
  -1   2 -15   30.56    2.21   0
  -1   2   7    6.20    2.27   0
  -1   3 -16    6.15    2.09   0
  -1   3   8  155.63    2.91   0
  -1   6 -18    4.23    2.52   0
  -1  10  11   10.28    1.96   0
  -1  11  11  113.90    2.53   0
  -1  12  11   38.52    2.19   0
  -1  13  11   47.25    2.24   0
  -1  16  10   -1.60    2.63   0
   0   1 -11   54.56    2.77   0
   0   3   5   75.58    2.53   0
   0   4   6  114.60    2.78   0
   0   6 -16    5.66    2.45   0
   0   8 -17   30.55    2.78   0
   0   8   8  112.25    2.98   0
   0   9 -17   -0.06    2.26   0
   0  15   8   74.84    2.58   0
   0  17   7   29.39    2.98   0
   1   2  -6  334.27    5.10   0
   1   4 -11   69.86    2.88   0
   1   5   3  100.54    2.91   0
   1   6 -13  145.33    3.40   0
   1   8   5   99.16    2.75   0
   1  11 -15    2.46    2.79   0
   1  12 -15    7.49    3.00   0
   1  13 -15   68.11    3.65   0
   1  14   5  244.25    3.68   0
   1  15   5   63.59    2.44   0
   1  18   3    1.49    2.20   0
   2   7  -2  122.96    4.70   0
   2   9   0  101.41    3.55   0
   2  11 -11   34.39    4.09   0
   2  13 -11    0.99    4.19   0
   2  14   0   10.41    2.44   0
   2  15  -1    8.77    2.82   0
   2  16  -7   41.69    4.94   0
   2  16  -2   21.81    2.69   0
 -10  -8   4   10.19    4.26   0
  -9  -8  -8    2.92    2.80   0
  -8  -8  -7   57.55    2.57   0
  -8  -3  12    2.30    2.99   0
  -8  -2  13    0.44    3.05   0
  -8  -1  14    2.87    2.70   0
  -7  -8  -6   51.31    2.76   0
  -7  -8   1   22.44    3.17   0
  -7  -7 -10   27.50    2.28   0
  -7  -5 -14   51.29    2.58   0
  -7  -4  10   63.28    3.82   0
  -7   1  15    3.62    2.10   0
  -7   3  16   -0.79    2.67   0
  -7   5  17    1.77    2.18   0
  -6  -7  -9    2.58    2.49   0
  -6  -4 -15    2.20    2.10   0
  -6  -4   9   98.15    4.25   0
  -6   1  14   35.81    2.86   0
  -6   8  17    9.10    2.28   0
  -5  -7  -6   47.71    2.38   0
  -5  -7   0   93.10    3.31   0
  -5  -6 -10  283.57    3.42   0
  -5  -6   4  391.60   11.30   0
  -5  -3 -16   -0.40    2.51   0
  -5  -2 -17    8.64    2.08   0
  -5   1  13    1.43    2.41   0
  -5   7  16    2.06    2.18   0
  -5   8  16    3.45    2.68   0
  -4  -6  -8    5.71    2.43   0
  -4  -6   1  155.48    4.60   0
  -4  -5 -11  246.84    3.26   0
  -4  -4 -13    1.38    1.90   0
  -4  -2 -16   89.14    2.45   0
  -4  -1 -17   57.14    2.37   0
  -4  -1  10  391.09    4.74   0
  -4   0 -18   27.22    2.24   0
  -4   0  11   -0.38    2.46   0
  -4   5  14   25.46    2.66   0
  -4   8  15   16.10    2.26   0
  -3  -5  -8   45.35    2.28   0
  -3  -4 -11   84.79    2.36   0
  -3  -3 -13   57.13    2.24   0
  -3  -2   7   15.59    2.51   0
  -3  -1 -16    2.83    1.95   0
  -3   0 -17   37.04    2.17   0
  -3   1 -18    1.11    2.09   0
  -3   2  11   33.45    2.69   0
  -3   6  13  529.33    4.47   0
  -3   9  14   15.00    2.00   0
  -3  10  14    1.66    1.93   0
  -3  11  14   14.51    2.04   0
  -3  12  14    3.48    1.96   0
  -3  13  14    3.20    2.08   0
  -3  14  14    7.77    2.23   0
  -2  -4  -7   59.95    2.25   0
  -2  -4  -1  574.45    6.79   0
  -2  -1 -14   39.17    2.19   0
  -2  -1   6  185.05    4.09   0
  -2   3 -18   29.36    2.24   0
  -2   3  10  510.84    4.44   0
  -2   5  11   29.26    2.11   0
  -2   8  12   -0.82    2.36   0
  -2  15  12   72.81    2.64   0
  -1  -2  -9  195.59    2.97   0
  -1   0 -13  566.69    4.48   0
  -1   4 -17    0.65    2.09   0
  -1   5 -18   50.63    2.83   0
  -1   5   9    8.26    1.81   0
  -1   7  10  383.56    3.64   0
  -1  15  10    0.89    2.02   0
   0   0  -9   15.69    2.15   0
   0   2 -13  152.24    3.46   0
   0   3 -14    1.41    2.07   0
   0   4 -15    3.27    1.95   0
   0   6   7  495.42    4.20   0
   0   7 -17    3.82    2.49   0
   0   9   8  328.14    3.62   0
   0  13   8  306.80    3.89   0
   0  14   8    0.81    2.01   0
   0  16   7   10.71    2.62   0
   0  18   6    1.56    2.74   0
   0  19   5   -1.36    2.96   0
   1   2  -7    5.01    2.36   0
   1   3 -10   38.85    2.68   0
   1   3   0  460.08    8.21   0
   1   7 -14  117.15    3.35   0
   1   7   4  472.92    4.94   0
   1   9 -15   22.06    2.73   0
   1   9   5   43.31    2.38   0
   1  10 -15   23.91    2.80   0
   1  10   5   12.24    2.66   0
   1  11   5  341.38    4.27   0
   1  12   5  543.85    4.95   0
   1  13   5    1.79    2.02   0
   1  14 -15    2.82    3.58   0
   1  16   4   24.20    2.32   0
   1  17   3    4.54    2.63   0
   1  18   2    8.47    2.92   0
   1  19   1   27.61    2.80   0
   2   6  -7  414.11    7.21   0
   2   7  -9  131.30    4.37   0
   2   8 -10  178.79    4.52   0
   2   8  -1    2.72    2.70   0
   2  10 -11  271.87    5.64   0
   2  10   0  145.26    3.66   0
   2  13   0    4.64    2.53   0
   2  16  -3    1.22    2.81   0
 -10  -5  10    0.95    4.11   0
  -9   0  15   49.53    3.21   0
  -8  -8  -8   26.98    2.31   0
  -8  -8   3   29.82    3.87   0
  -8  -7 -11   17.21    2.43   0
  -8   2  16   16.88    2.48   0
  -8   4  17    6.56    2.33   0
  -7  -8  -7    9.02    2.15   0
  -7  -7 -11    7.63    2.68   0
  -7  -6 -13    1.12    2.25   0
  -7   0  14    4.49    2.57   0
  -7   6  17   -0.00    2.30   0
  -6  -8  -4   11.35    2.55   0
  -6  -8  -3   24.43    2.80   0
  -6  -8  -2   12.49    2.71   0
  -6  -7 -10   10.52    2.51   0
  -6  -6 -12   80.00    2.56   0
  -6  -5 -14   22.92    2.28   0
  -6   3  15   65.09    2.98   0
  -6   5  16   14.18    2.19   0
  -5  -7  -7   94.43    2.62   0
  -5  -6 -11    2.01    2.03   0
  -5  -5 -13    4.98    2.09   0
  -5  -4 -15    8.63    1.96   0
  -5  -3   9  110.42    3.81   0
  -5   0  12   -0.11    2.33   0
  -5   3  14   72.10    2.94   0
  -5   5  15    3.71    2.08   0
  -5   9  16   80.51    2.71   0
  -5  10  16   21.92    2.33   0
  -5  11  16   56.18    3.00   0
  -4  -6  -9   33.03    2.60   0
  -4  -3 -15   39.35    2.21   0
  -4   3  13  104.77    2.68   0
  -4   9  15   19.87    2.22   0
  -4  10  15   23.62    2.23   0
  -4  11  15   46.84    2.46   0
  -4  12  15   17.50    2.24   0
  -4  13  15    8.51    2.18   0
  -3  -5  -9    1.44    1.81   0
  -3  -4 -12   38.53    2.62   0
  -3  -2 -15    1.83    1.81   0
  -3   1  10   67.37    2.82   0
  -3   2 -19    4.16    2.20   0
  -3   4  12  594.19    4.68   0
  -2  -4  -8  292.45    3.42   0
  -2  -3 -11    1.40    1.89   0
  -2  -2 -13    2.27    1.91   0
  -2   0 -16   10.87    2.05   0
  -2   1 -17    6.32    1.98   0
  -2   2 -18  230.34    3.65   0
  -2   2   9  550.82    4.73   0
  -2   4 -19   12.85    2.20   0
  -2   9  12    8.98    1.95   0
  -2  10  12   75.50    2.43   0
  -2  11  12   28.85    2.42   0
  -2  12  12   11.14    2.04   0
  -2  13  12    1.54    2.05   0
  -2  14  12   32.68    2.22   0
  -1  -2 -10  108.43    2.55   0
  -1  -1 -12  243.32    3.30   0
  -1   0 -14   13.24    2.58   0
  -1   1 -15    4.15    2.03   0
  -1   2 -16   35.55    2.29   0
  -1   3 -17    1.26    2.46   0
  -1   7 -19   10.17    2.50   0
  -1   8  10  246.46    3.11   0
  -1   9  10   38.01    2.14   0
  -1  13  10   55.55    2.26   0
  -1  14  10   28.34    2.23   0
  -1  17   9   42.88    2.52   0
   0   0 -10  593.93    4.71   0
   0   1 -12    3.11    2.16   0
   0   5 -16   12.91    2.13   0
   0   5   6   11.24    2.35   0
   0   7   7  602.73    4.87   0
   0  10 -18   -0.39    2.93   0
   0  10   8  290.21    3.71   0
   0  11   8    0.82    2.09   0
   0  12   8   95.92    2.60   0
   0  15   7   21.83    2.55   0
   1   2  -8   22.92    2.43   0
   1   4 -12  214.75    3.73   0
   1   5 -13   42.84    2.69   0
   1   6 -14   45.05    2.80   0
   1   8 -15   12.67    2.63   0
   1  15   4   12.40    2.27   0
   1  19   0   72.88    3.41   0
   2   9 -11   98.27    4.13   0
   2  11   0   82.07    3.00   0
   2  12   0   -1.84    2.30   0
   2  14  -1   52.46    2.85   0
   2  15  -2    9.52    2.48   0
   2  16  -6   39.20    4.09   0
   2  16  -5    1.01    3.12   0
   2  16  -4   93.86    3.85   0
 -10  -9  -2    4.16    2.83   0
 -10  -9  -1    1.52    3.13   0
  -9  -9  -4    7.39    2.80   0
  -9  -9  -3    6.04    2.67   0
  -9  -9  -2    2.92    2.58   0
  -9  -9  -1   19.39    3.09   0
  -9  -8   4   18.67    4.33   0
  -9  -6   8    0.92    5.20   0
  -9  -4  11    3.09    3.44   0
  -9  -1  14   44.74    3.49   0
  -8  -8  -9   44.40    2.50   0
  -8   1  15   25.01    2.87   0
  -7  -8  -8    8.75    2.18   0
  -7  -8   2    4.26    3.25   0
  -7  -3  11   17.83    2.89   0
  -7  -2  12   11.47    2.81   0
  -7  -1  13    6.34    2.51   0
  -7   2  15   65.12    2.91   0
  -7   4  16   14.32    2.67   0
  -7   7  17   90.63    2.90   0
  -6  -8  -6   11.61    2.09   0
  -6  -8  -5   88.56    2.63   0
  -6  -8  -1  485.40    5.44   0
  -6  -6 -13    6.45    2.24   0
  -6  -5 -15   -2.03    2.63   0
  -6  -4 -16    8.05    2.16   0
  -6   0  13    0.59    2.14   0
  -6   6  16    5.07    2.12   0
  -5  -7  -9   11.19    2.46   0
  -5  -7  -8    6.74    2.03   0
  -5  -7   1  142.85    4.19   0
  -5  -6 -12    3.72    2.40   0
  -5  -5 -14   21.08    2.04   0
  -5  -3 -17    0.19    1.98   0
  -5  -2  10  149.20    3.63   0
  -5  -1  11    3.89    2.42   0
  -5   6  15   42.23    2.23   0
  -4  -5 -12  186.01    2.93   0
  -4  -4 -14    5.41    1.97   0
  -4  -3 -16   11.49    2.43   0
  -4  -2 -17    1.55    1.96   0
  -4  -1 -18   14.09    2.22   0
  -4   2  12    9.33    2.62   0
  -4   6  14   17.99    2.12   0
  -3  -5 -10  186.22    3.11   0
  -3  -5   1  135.77    4.56   0
  -3  -3 -14    2.35    1.93   0
  -3  -1 -17    0.83    2.03   0
  -3  -1   8  253.86    3.99   0
  -3   0 -18    0.66    1.98   0
  -3   0   9   93.30    2.68   0
  -3   1 -19    6.78    2.62   0
  -3   7  13   31.18    2.15   0
  -3   8  13  100.76    2.49   0
  -3  14  13    3.37    2.19   0
  -3  15  13    2.39    2.14   0
  -2  -4  -9   16.25    1.94   0
  -2  -3 -12  107.70    2.54   0
  -2  -2 -14   18.53    2.38   0
  -2  -1 -15   98.93    2.57   0
  -2   0   7   -0.36    1.96   0
  -2   1   8  389.77    4.35   0
  -2   3 -19    3.96    2.23   0
  -2   4  10    2.61    1.99   0
  -2   6  11   49.59    2.15   0
  -2  16  11    6.82    2.20   0
  -1  -3  -6   63.57    2.53   0
  -1  -3  -5   72.60    2.52   0
  -1  -3  -4    0.56    1.76   0
  -1   4 -18    5.01    2.06   0
  -1   4   8   29.03    2.04   0
  -1   6 -19   61.03    2.57   0
  -1   6   9   10.53    1.75   0
  -1  10  10    2.50    2.01   0
  -1  11  10    5.33    2.00   0
  -1  12  10  116.47    2.59   0
  -1  16   9   12.94    2.14   0
  -1  18   8    1.68    2.08   0
   0  -1  -7  238.39    3.77   0
   0  -1  -6  319.34    4.11   0
   0  -1  -5  727.58    6.35   0
   0  -1  -4  365.34    5.17   0
   0   2 -14  605.08    5.06   0
   0   3 -15   -0.95    2.23   0
   0   4 -16    5.69    2.36   0
   0   6 -17    2.90    2.05   0
   0   8 -18    4.35    2.71   0
   0   8   7   37.36    2.69   0
   0   9 -18    0.49    2.67   0
   0  14   7   42.96    2.76   0
   0  17   6  164.14    3.10   0
   0  18   5    8.63    2.73   0
   0  19   4    3.83    2.78   0
   1   2  -9    7.51    2.30   0
   1   3 -11   39.59    2.55   0
   1   6   3  184.44    3.44   0
   1   7 -15    5.68    2.51   0
   1   8   4    8.14    1.99   0
   1  11 -16    2.08    2.94   0
   1  13   4   70.34    2.83   0
   1  14   4   58.14    2.49   0
   1  16   3    5.56    2.02   0
   1  17   2    6.72    2.65   0
   1  18   1    4.57    2.72   0
   2   6  -8  393.11    6.18   0
   2   9  -1  136.42    3.95   0
   2  13  -1   23.21    2.53   0
   2  14  -2   12.88    2.76   0
   2  15  -3   69.17    3.46   0
 -10  -9   0    3.11    3.07   0
  -9  -9  -6   46.98    3.03   0
  -9  -9  -5   16.92    2.33   0
  -9  -9   0    3.38    2.96   0
  -9  -3  12    8.13    3.14   0
  -9  -2  13   39.39    3.41   0
  -8  -9  -5    0.58    2.53   0
  -8  -9  -4    3.14    2.62   0
  -8  -9  -3   23.63    2.77   0
  -8  -9  -2    5.72    2.54   0
  -8  -8 -10   16.86    2.35   0
  -8   3  16    0.07    2.21   0
  -7  -8  -9    0.72    1.97   0
  -7  -7 -12   23.91    2.26   0
  -7   5  16   20.32    2.83   0
  -6  -8  -8   12.77    2.50   0
  -6  -8  -7   16.55    2.02   0
  -6  -8   0  184.35    4.40   0
  -6  -7 -11    4.39    1.98   0
  -6  -3  10  112.04    3.57   0
  -6  -2  11  138.14    3.58   0
  -6  -1  12   76.62    3.13   0
  -6   2  14   19.22    2.53   0
  -6   4  15    4.54    2.13   0
  -6   7  16   13.74    2.23   0
  -6   8  16    0.61    2.59   0
  -5  -4 -16    3.72    2.06   0
  -5   2  13  221.32    3.55   0
  -5   4  14  162.51    3.45   0
  -5   7  15   14.00    2.12   0
  -4  -6 -10   16.74    2.08   0
  -4  -5 -13    2.78    1.92   0
  -4  -4 -15   46.73    2.21   0
  -4   4  13    1.84    2.09   0
  -4   7  14    3.58    2.00   0
  -4   8  14   11.01    2.41   0
  -4  14  14    1.68    2.12   0
  -3  -6  -5  470.22    4.75   0
  -3  -4 -13    0.50    1.80   0
  -3  -3 -15    5.54    1.85   0
  -3  -2 -16   -0.19    1.85   0
  -3   3  11  237.02    3.33   0
  -3   5  12   40.80    2.34   0
  -3   9  13  107.42    2.45   0
  -3  10  13   32.38    2.09   0
  -3  11  13   22.59    2.04   0
  -3  12  13    7.26    2.08   0
  -3  13  13    2.13    1.95   0
  -2  -4 -10   37.85    1.99   0
  -2  -4   0 1055.66   10.32   0
  -2  -1 -16   28.55    2.38   0
  -2   0 -17   -1.09    2.04   0
  -2   1 -18    0.21    2.18   0
  -2   7  11   37.60    1.98   0
  -2  14  11    6.59    2.03   0
  -2  15  11    1.85    2.08   0
  -2  17  10    2.57    2.24   0
  -1  -3  -8    6.95    2.14   0
  -1  -3  -7 1242.09    6.62   0
  -1  -3  -3   28.04    2.25   0
  -1  -2 -11   28.04    2.08   0
  -1  -1 -13  326.53    3.68   0
  -1   0 -15  354.20    4.00   0
  -1   1 -16   66.89    2.53   0
  -1   2 -17   26.28    2.04   0
  -1   3   7    0.55    1.88   0
  -1   5 -19    7.29    2.74   0
  -1   7   9   53.63    2.09   0
  -1  14   9    3.36    2.43   0
  -1  15   9   92.06    2.55   0
  -1  17   8   12.06    2.33   0
   0  -1  -8    3.86    1.77   0
   0   0 -11   23.85    2.54   0
   0   1 -13  616.03    4.78   0
   0   4   5   74.43    2.49   0
   0   5 -17   12.96    2.60   0
   0   6   6  310.78    3.93   0
   0   7 -18   43.16    2.98   0
   0   9   7  191.18    3.14   0
   0  10   7  285.99    3.84   0
   0  12   7   22.57    2.62   0
   0  13   7   58.68    2.36   0
   0  16   6   20.34    2.34   0
   1   4 -13  123.31    3.26   0
   1   4   1 1251.64    9.83   0
   1   5 -14   97.27    3.07   0
   1   5   2   42.49    2.40   0
   1   9 -16    0.27    2.56   0
   1   9   4   22.65    2.16   0
   1  10 -16    7.17    2.57   0
   1  10   4  114.48    3.10   0
   1  11   4   39.35    2.68   0
   1  12 -16    8.20    2.70   0
   1  12   4   58.67    2.48   0
   1  13 -16    3.14    3.25   0
   1  15   3   13.45    2.46   0
   1  19  -1    0.02    2.49   0
   2   7 -10   40.68    3.18   0
   2   7  -3  289.66    7.40   0
   2   8 -11   48.85    3.22   0
   2   8  -2   50.42    3.65   0
   2  10 -12   77.22    4.10   0
   2  10  -1    0.68    2.18   0
   2  11 -12   31.44    3.64   0
   2  11  -1   39.25    2.96   0
   2  12 -12   12.85    3.70   0
   2  12  -1   81.19    3.03   0
   2  15  -4    4.46    3.33   0
 -10  -9   1    4.92    3.06   0
 -10  -4  11   18.87    3.71   0
  -9  -9  -7    0.97    2.36   0
  -9   1  15   14.73    2.89   0
  -8  -9  -7    1.36    2.70   0
  -8  -9  -6   14.44    2.27   0
  -8  -9  -1    6.55    2.53   0
  -8  -5   9    0.88    3.80   0
  -8   0  14   78.59    3.28   0
  -8   4  16    6.42    2.81   0
  -7  -8 -10   12.20    2.17   0
  -7  -7 -13   -2.89    2.12   0
  -7   1  14    5.89    2.47   0
  -7   3  15    2.66    2.61   0
  -6  -8  -9   53.34    2.74   0
  -6  -7 -12   43.49    2.29   0
  -6  -6 -14    8.44    2.12   0
  -6   5  15   -1.60    2.37   0
  -6   9  16    4.70    2.16   0
  -6  10  16   10.84    2.26   0
  -5  -7 -10   14.12    2.10   0
  -5  -6 -13    4.51    2.02   0
  -5  -5 -15   10.72    2.03   0
  -5   8  15   65.00    2.55   0
  -5   9  15    4.44    2.10   0
  -5  10  15   18.46    2.65   0
  -5  11  15    2.75    2.62   0
  -5  12  15   29.30    2.28   0
  -4  -7  -7   74.47    2.90   0
  -4  -7  -6   12.51    2.11   0
  -4  -7  -5   23.93    2.19   0
  -4  -7  -4   53.56    2.40   0
  -4  -7  -3   45.91    2.72   0
  -4  -6 -11    2.11    2.01   0
  -4  -3 -17   61.65    2.40   0
  -4  -2 -18    5.59    2.08   0
  -4   1  11    3.62    1.96   0
  -4   5  13    2.29    2.09   0
  -4   9  14    1.82    1.94   0
  -4  10  14    0.24    2.04   0
  -4  11  14   16.29    1.99   0
  -4  12  14    6.03    2.02   0
  -4  13  14    2.12    2.09   0
  -3  -6  -7  124.05    2.77   0
  -3  -6  -6  319.69    3.77   0
  -3  -6  -4  314.74    3.84   0
  -3  -6  -3  650.80    5.71   0
  -3  -5 -11    0.92    1.90   0
  -3  -4 -14   20.47    2.21   0
  -3  -2 -17    3.60    2.47   0
  -3  -1 -18    0.99    2.04   0
  -3   0 -19    3.23    2.18   0
  -3   6  12   -1.16    1.77   0
  -3  15  12    8.32    2.21   0
  -2  -4 -11   53.21    2.16   0
  -2  -3 -13   49.67    2.21   0
  -2  -2 -15    7.65    1.90   0
  -2   2 -19    4.33    2.03   0
  -2   3 -20    1.64    2.72   0
  -2   3   9   47.87    2.23   0
  -2   5  10   30.55    2.07   0
  -2   8  11   50.54    2.14   0
  -2   9  11   98.08    2.49   0
  -2  10  11  263.47    3.57   0
  -2  11  11   31.04    2.65   0
  -2  12  11   63.23    2.19   0
  -2  13  11   -0.32    1.94   0
  -2  16  10   33.60    2.15   0
  -1  -3  -9   58.43    2.10   0
  -1  -2 -12  218.39    3.04   0
  -1  -1 -14   39.56    2.26   0
  -1   0   4    0.62    2.02   0
  -1   2   6  321.35    4.08   0
  -1   3 -18   25.01    2.21   0
  -1   4 -19   11.94    2.74   0
  -1   5   8  237.78    3.15   0
  -1   8   9   97.07    2.40   0
  -1   9   9   75.53    2.83   0
  -1  12   9    4.75    2.37   0
  -1  13   9    5.50    2.07   0
  -1  16   8    7.48    2.09   0
  -1  18   7    4.95    2.13   0
   0  -1  -9   92.45    2.60   0
   0  -1  -3   81.37    3.27   0
   0   0 -12 1464.75    6.83   0
   0   2 -15   15.14    2.62   0
   0   2   3    0.09    2.03   0
   0   3 -16    5.21    2.33   0
   0   3   4  173.47    3.43   0
   0   6 -18    1.82    2.41   0
   0  11   7  213.61    3.32   0
   0  15   6    1.54    1.96   0
   0  17   5   61.91    2.50   0
   0  18   4   -2.87    2.45   0
   0  19   3    1.27    2.72   0
   1   2 -10  265.84    3.70   0
   1   3 -12   78.82    2.50   0
   1   6 -15   60.54    2.97   0
   1   7   3  234.98    3.54   0
   1   8 -16    2.73    2.54   0
   1  14   3   81.96    3.06   0
   1  16   2   11.81    2.17   0
   1  17   1   79.36    3.10   0
   1  18   0    2.34    2.49   0
   1  19  -2   17.67    2.85   0
   2   6  -9    1.55    2.56   0
   2   9 -12    6.42    2.65   0
   2  13  -2    2.37    2.33   0
   2  14  -3    3.58    2.70   0
   2  15  -8    6.71    4.57   0
   2  15  -5   46.14    3.77   0
 -10  -3  12    4.49    3.17   0
 -10  -2  13   10.02    2.91   0
  -9  -9   1    1.90    2.96   0
  -8  -9  -8    0.45    2.62   0
  -8  -9   0   88.75    3.66   0
  -8  -1  13    0.20    2.59   0
  -8   2  15    6.51    2.27   0
  -7  -9  -7    6.32    2.57   0
  -7  -9  -6   28.24    2.72   0
  -7  -9  -5    0.25    2.03   0
  -7  -9  -4   85.35    2.68   0
  -7  -9  -3    1.78    2.60   0
  -7  -9  -2    8.41    2.47   0
  -7  -8 -11    7.69    2.21   0
  -7   6  16   24.12    2.35   0
  -7   7  16    3.56    2.67   0
  -6  -8 -10   34.48    2.66   0
  -6  -7 -13   30.23    2.69   0
  -6  -6 -15   26.11    2.37   0
  -6   1  13   15.22    2.74   0
  -6   3  14    0.35    2.56   0
  -5  -8  -7    7.42    2.40   0
  -5  -8  -6   49.30    2.69   0
  -5  -8  -5   28.00    2.20   0
  -5  -8  -4   18.77    2.57   0
  -5  -8  -3  174.24    3.63   0
  -5  -7 -11    1.95    1.96   0
  -5  -6 -14   -1.19    1.93   0
  -5  -4 -17    6.75    2.00   0
  -5   1  12   21.67    2.56   0
  -5   3  13   24.58    2.59   0
  -5   5  14   90.09    2.73   0
  -4  -7  -8    0.09    1.96   0
  -4  -7  -2   98.25    3.07   0
  -4  -6 -12  167.83    2.80   0
  -4  -5 -14    1.70    1.91   0
  -4  -4 -16  117.31    2.53   0
  -4  -3   7   32.91    3.16   0
  -4   0  10   80.35    2.87   0
  -4   3  12  143.81    2.95   0
  -4   6  13  121.82    3.11   0
  -3  -6  -9   26.48    2.26   0
  -3  -6  -8  134.88    2.73   0
  -3  -6  -2  203.73    3.89   0
  -3  -5 -12   12.09    1.99   0
  -3  -3 -16  133.07    2.60   0
  -3  -3   5  451.89    8.13   0
  -3   2  10    5.26    2.01   0
  -3   4  11    3.53    1.98   0
  -3   7  12   23.54    1.98   0
  -3  13  12  137.67    3.12   0
  -3  14  12   16.88    2.13   0
  -2  -5  -7  421.25    4.04   0
  -2  -5  -6   30.18    2.22   0
  -2  -5  -5  303.39    3.85   0
  -2  -5  -4 1800.90    8.84   0
  -2  -3 -14   42.96    2.17   0
  -2  -2   4    4.70    2.74   0
  -2  -1 -17    0.92    2.45   0
  -2   0 -18   48.35    2.35   0
  -2   1 -19   69.92    2.87   0
  -2   6  10   15.65    2.27   0
  -2  15  10   70.26    2.50   0
  -1  -3 -10   11.74    1.81   0
  -1  -3  -2  237.99    4.75   0
  -1   0 -16    0.29    2.48   0
  -1   1 -17    5.78    2.05   0
  -1   1   5   17.59    2.02   0
  -1   2 -18   12.71    2.51   0
  -1   6   8   30.86    2.16   0
  -1  10   9 1475.30    6.46   0
  -1  11   9   26.48    2.18   0
  -1  15   8   -0.25    1.89   0
  -1  17   7    1.91    2.65   0
   0  -1 -10   14.69    1.94   0
   0   1 -14  402.68    4.00   0
   0   4 -17   28.94    2.11   0
   0   7   6   98.28    2.56   0
   0   8 -19   -0.18    2.73   0
   0  14   6   -0.36    2.10   0
   0  16   5   -1.98    2.07   0
   1   2 -11   41.61    2.65   0
   1   4 -14   -1.29    2.22   0
   1   7 -16   39.15    2.70   0
   1   8   3    8.84    2.27   0
   1  13   3  260.28    3.53   0
   1  15   2   15.16    2.68   0
   1  18  -1   10.64    2.59   0
   1  19  -3   52.03    3.53   0
   2   6 -10   14.95    2.70   0
   2   7 -11   37.39    3.05   0
   2   8 -12   -0.32    2.68   0
   2   9  -2  309.98    5.45   0
   2  12  -2   11.54    2.74   0
   2  13 -12    1.22    4.05   0
   2  15  -7   21.37    4.35   0
   2  15  -6   51.17    4.22   0
 -10  -9   2   24.10    4.29   0
  -9   0  14    0.45    2.70   0
  -8  -9  -9    2.54    2.30   0
  -8  -8   4   31.38    5.08   0
  -8  -4  10  160.91    4.88   0
  -8  -2  12    0.04    2.94   0
  -8   5  16    9.18    2.32   0
  -7  -9  -8    4.97    2.60   0
  -7  -9  -1    6.17    2.81   0
  -7  -8 -12    5.04    2.17   0
  -7   0  13   59.93    3.02   0
  -7   2  14    4.77    2.64   0
  -7   4  15    4.61    2.08   0
  -7   8  16   13.40    2.30   0
  -6  -8 -11   77.53    3.01   0
  -6  -8   1    2.62    2.94   0
  -6  -5   7   57.64    5.08   0
  -6   6  15    4.52    2.12   0
  -6   7  15   31.41    2.61   0
  -5  -8  -8  131.29    2.70   0
  -5  -8  -2  759.98    6.36   0
  -5  -7 -12    0.47    2.03   0
  -5  -7   2   11.88    3.59   0
  -5  -5 -16   16.92    2.13   0
  -5   0  11   14.12    2.46   0
  -5   6  14  152.61    2.93   0
  -4  -7 -10   31.75    2.62   0
  -4  -7  -9  117.68    2.63   0
  -4  -6 -13   34.13    2.14   0
  -4  -6   2 1781.37   14.35   0
  -4  -5 -15   -1.66    1.92   0
  -4  -3 -18   28.35    2.17   0
  -4  -2   8  401.17    5.39   0
  -4  -1   9  825.16    6.70   0
  -4   7  13   68.76    2.43   0
  -4  13  13   36.11    2.70   0
  -4  14  13   10.74    2.10   0
  -3  -6 -10   28.72    2.01   0
  -3  -5 -13   55.01    2.30   0
  -3  -4 -15   14.02    1.93   0
  -3  -2 -18    0.53    2.03   0
  -3  -1 -19    3.83    2.12   0
  -3   1   9    8.99    2.39   0
  -3   8  12   18.47    2.01   0
  -3   9  12   57.15    2.34   0
  -3  10  12   30.42    2.03   0
  -3  11  12   23.73    1.99   0
  -3  12  12    4.50    1.96   0
  -3  16  11   26.33    2.30   0
  -2  -5  -9  113.32    2.57   0
  -2  -5  -8   95.95    2.51   0
  -2  -4 -12  356.71    3.53   0
  -2  -2 -16   30.41    2.19   0
  -2   2 -20    5.32    2.27   0
  -2   2   8    8.39    2.08   0
  -2   4   9   -0.49    1.76   0
  -2   7  10   37.35    2.45   0
  -2  14  10   25.94    2.20   0
  -2  17   9   74.91    2.64   0
  -1  -3 -11   65.91    2.20   0
  -1  -2 -13  732.79    4.78   0
  -1  -1 -15    0.37    1.99   0
  -1   3 -19   30.84    2.33   0
  -1   4   7 1306.92    6.79   0
  -1   5 -20   13.36    2.31   0
  -1  14   8   59.10    2.38   0
  -1  18   6   21.48    2.26   0
   0  -1 -11   55.55    2.31   0
   0   0 -13   36.27    2.51   0
   0   2 -16    0.17    2.48   0
   0   3 -17  105.82    3.03   0
   0   5 -18    2.13    2.05   0
   0   5   5  227.21    3.63   0
   0   7 -19    0.16    2.66   0
   0   8   6   85.38    2.41   0
   0   9   6   81.57    2.95   0
   0  11   6 1095.41    6.28   0
   0  12   6  192.94    3.27   0
   0  13   6  485.81    4.20   0
   0  15   5    7.63    2.46   0
   0  17   4   36.06    2.28   0
   0  18   3  111.35    3.38   0
   0  19   2    5.26    2.76   0
   1   1  -8   34.84    2.20   0
   1   1  -7    0.18    1.89   0
   1   1  -6   65.53    2.64   0
   1   3 -13  251.26    3.56   0
   1   5 -15    4.88    2.12   0
   1   6 -16   77.26    2.90   0
   1   6   2   62.15    2.54   0
   1   9 -17   -0.20    2.47   0
   1   9   3   89.60    2.53   0
   1  10 -17   31.26    2.89   0
   1  10   3   51.65    2.69   0
   1  11 -17   20.47    2.84   0
   1  11   3  101.58    2.95   0
   1  12   3   -1.29    2.02   0
   1  14   2   11.96    2.50   0
   1  16   1   25.04    2.55   0
   1  17   0    6.00    2.76   0
   1  19  -4    0.34    3.14   0
   2   5  -7  938.06    9.75   0
   2  10 -13   54.20    3.60   0
   2  10  -2    4.89    2.63   0
   2  11 -13   36.53    3.72   0
   2  11  -2   79.72    3.14   0
   2  13  -3  152.98    4.18   0
   2  14  -4  523.30    6.78   0
  -9  -9   2   17.62    3.69   0
  -9   2  15   11.48    2.46   0
  -8  -9   1   51.07    3.70   0
  -8  -3  11   -0.27    2.96   0
  -8   1  14    3.10    2.69   0
  -8   3  15    2.00    2.15   0
  -8   6  16   50.23    2.77   0
  -7  -9  -9    2.78    2.22   0
  -7  -8   3  238.09    6.15   0
  -7  -5   8  127.10    5.28   0
  -7  -1  12   55.65    3.03   0
  -7   5  15    6.85    2.57   0
  -6  -9  -7    3.78    2.42   0
  -6  -9  -6    4.80    2.44   0
  -6  -9  -5   10.28    2.70   0
  -6  -9  -4    0.80    2.44   0
  -6  -8 -12   26.49    2.66   0
  -6  -7 -14    6.76    2.21   0
  -6   0  12   30.57    2.28   0
  -6   4  14   41.87    2.46   0
  -6   8  15   -1.20    2.19   0
  -6   9  15   42.96    2.48   0
  -6  10  15   13.89    2.31   0
  -6  11  15    7.36    2.23   0
  -5  -8 -10   33.46    2.73   0
  -5  -8  -9   50.35    2.35   0
  -5  -7 -13    0.28    2.13   0
  -5  -6 -15    4.43    2.01   0
  -5   4  13   31.71    2.18   0
  -5   7  14   20.66    2.22   0
  -5   8  14  127.59    2.77   0
  -5   9  14    6.15    2.60   0
  -5  11  14    7.11    2.55   0
  -5  12  14    5.25    2.24   0
  -5  13  14  153.91    2.86   0
  -4  -7 -11   10.19    2.44   0
  -4  -7  -1  259.22    4.30   0
  -4  -4 -17    9.11    2.00   0
  -4   2  11   60.76    2.34   0
  -4   4  12    2.59    2.18   0
  -4   8  13    6.89    2.07   0
  -4   9  13  156.03    2.76   0
  -4  10  13    2.23    1.94   0
  -4  11  13    1.09    1.97   0
  -4  12  13   55.50    2.27   0
  -3  -6 -11    5.28    1.96   0
  -3  -5 -14   34.47    2.44   0
  -3  -3 -17   92.20    2.48   0
  -3   3  10    1.69    1.99   0
  -3   5  11   88.06    2.53   0
  -3  15  11   40.71    2.32   0
  -3  17  10    4.39    2.69   0
  -2  -5 -10   50.61    2.15   0
  -2  -5  -3   12.96    2.18   0
  -2  -4 -13    0.45    1.93   0
  -2  -3 -15   59.66    2.27   0
  -2  -1 -18    2.41    2.06   0
  -2   0 -19   -1.32    2.06   0
  -2   1   7  374.82    4.38   0
  -2   8  10  182.16    2.81   0
  -2   9  10   57.88    2.67   0
  -2  11  10  224.41    3.48   0
  -2  12  10   17.65    2.02   0
  -2  13  10   60.07    2.30   0
  -2  16   9    0.51    2.05   0
  -2  18   8    3.86    2.09   0
  -1  -3 -12   45.74    2.48   0
  -1  -2 -14  106.20    2.63   0
  -1   0 -17  276.34    3.31   0
  -1   1 -18    6.61    2.09   0
  -1   2 -19    1.16    2.63   0
  -1   4 -20   12.15    2.21   0
  -1   7   8   13.26    1.88   0
  -1   8   8  190.15    2.91   0
  -1  12   8    2.97    2.08   0
  -1  13   8  156.07    2.86   0
  -1  16   7   50.31    2.34   0
  -1  19   5    7.74    2.31   0
   0  -1 -12   -0.27    2.53   0
   0   0 -14  124.35    3.22   0
   0   1 -15  231.70    3.28   0
   0   4 -18   50.25    2.44   0
   0   6 -19    0.57    2.19   0
   0   6   5 1369.73    7.20   0
   0  10   6    0.73    2.14   0
   0  14   5    1.87    2.55   0
   0  16   4   39.65    2.80   0
   1   1 -10   61.95    2.75   0
   1   1  -9   32.05    2.15   0
   1   1  -5   14.17    2.07   0
   1   2 -12   15.26    2.06   0
   1   3 -14  133.93    3.22   0
   1   4 -15    0.34    2.33   0
   1   8 -17    2.50    2.53   0
   1  15   1   10.69    2.50   0
   1  18  -2   12.50    2.64   0
   1  19  -5    8.74    3.32   0
   2   5  -9  362.82    5.50   0
   2   5  -8  290.53    5.40   0
   2   5  -6  203.31    6.07   0
   2   6 -11   57.19    3.18   0
   2   7 -12   13.67    2.86   0
   2   8  -3  400.39    7.38   0
   2   9 -13   21.10    2.87   0
   2  12 -13    3.45    3.48   0
   2  12  -3   19.28    3.15   0
   2  14  -5   36.17    4.09   0
 -10  -6   8   29.71    5.42   0
  -9 -10  -6   33.82    3.19   0
  -9 -10  -5    3.98    2.89   0
  -9 -10  -4   16.78    2.78   0
  -9 -10  -3    0.02    2.72   0
  -9  -1  13    3.04    2.60   0
  -9   3  15    1.57    2.83   0
  -8   4  15    1.21    2.60   0
  -7  -9 -10   14.43    2.24   0
  -7  -9   0  495.59    6.11   0
  -7  -2  11   37.91    3.09   0
  -7   3  14  189.06    3.72   0
  -7   6  15    1.78    2.13   0
  -6  -9  -8    3.96    2.01   0
  -6  -9  -3   63.75    2.93   0
  -6  -7   4   13.87    5.38   0
  -6  -1  11   63.64    2.92   0
  -6   2  13    0.59    1.99   0
  -6   5  14   58.39    2.46   0
  -5  -8 -11    4.94    2.38   0
  -5  -8  -1   99.41    3.29   0
  -5  -7 -14    4.03    2.47   0
  -5  -6 -16   -0.60    2.09   0
  -5  -4   7   72.67    4.04   0
  -5  -1  10   37.72    2.67   0
  -5   2  12    0.84    1.97   0
  -5   5  13    4.27    2.54   0
  -5  10  14    2.70    2.04   0
  -4  -7 -12   64.49    2.80   0
  -4  -6 -14    0.75    2.00   0
  -4  -5 -16    1.59    1.98   0
  -4  -4 -18   36.09    2.70   0
  -4   5  12  260.98    3.29   0
  -4  15  12   67.32    2.56   0
  -3  -6 -12  232.41    3.19   0
  -3  -6  -1  388.06    5.17   0
  -3  -4 -16    1.61    1.91   0
  -3  -2 -19    4.37    2.16   0
  -3  -2   6    5.97    2.75   0
  -3  -1   7   48.69    2.80   0
  -3   0   8   -0.44    1.92   0
  -3   6  11  212.06    3.04   0
  -3  13  11    0.34    2.02   0
  -3  14  11   21.89    2.12   0
  -3  16  10    3.64    2.61   0
  -2  -5 -11    3.39    1.82   0
  -2  -5  -2 1073.96    7.94   0
  -2  -4 -14   48.31    2.20   0
  -2  -3 -16    1.30    2.32   0
  -2  -2 -17    2.73    1.91   0
  -2  -1   5  823.43    8.17   0
  -2   0   6   38.10    2.77   0
  -2   1 -20    4.76    2.09   0
  -2   5   9  400.76    3.88   0
  -2  10  10    3.16    2.07   0
  -2  15   9   29.84    2.29   0
  -2  17   8  208.36    3.29   0
  -1  -4  -9  406.15    3.96   0
  -1  -4  -8   70.80    2.25   0
  -1  -4  -7   13.16    1.83   0
  -1  -4  -6  220.52    3.37   0
  -1  -2 -15   28.05    2.55   0
  -1  -1 -16   69.34    2.41   0
  -1   3 -20    7.62    2.23   0
  -1   3   6  384.23    4.21   0
  -1   5   7   96.73    2.47   0
  -1   9   8 1062.20    5.60   0
  -1  10   8 1431.19    6.46   0
  -1  11   8   55.16    2.29   0
  -1  15   7   13.83    2.08   0
  -1  17   6   11.68    2.18   0
  -1  18   5    5.95    2.66   0
   0  -2  -9   36.57    2.06   0
   0  -2  -8    3.66    1.96   0
   0  -2  -7 1782.43    8.19   0
   0  -2  -6    3.82    1.85   0
   0   1 -16    5.28    2.55   0
   0   2 -17   85.72    2.99   0
   0   4   4  471.19    5.11   0
   0   5 -19    5.98    2.57   0
   0  13   5    2.13    2.51   0
   0  17   3   11.96    2.70   0
   0  18   2    9.15    2.75   0
   0  19   1   53.07    3.12   0
   1   1 -11   48.47    2.69   0
   1   2 -13  302.88    4.07   0
   1   5 -16    2.31    2.00   0
   1   5   1  555.63    6.16   0
   1   7 -17   11.29    2.14   0
   1   7   2   83.32    2.74   0
   1  12   2  203.17    3.57   0
   1  13   2   79.37    2.55   0
   1  16   0    7.37    2.53   0
   1  17  -1   82.75    3.16   0
   1  18  -3    1.49    2.93   0
   2   5 -10   32.03    2.83   0
   2   8 -13   11.30    2.41   0
   2  11  -3  122.49    4.24   0
   2  13  -4   11.18    3.25   0
 -10  -1  13    3.04    2.89   0
  -9 -10  -2   16.76    2.94   0
  -9  -5   9   67.07    4.78   0
  -9  -2  12    1.27    2.53   0
  -9   1  14   34.01    2.47   0
  -8 -10  -8   37.62    2.93   0
  -8 -10  -7    1.67    2.73   0
  -8 -10  -6    1.82    2.14   0
  -8 -10  -5   82.63    2.88   0
  -8 -10  -4    4.36    2.63   0
  -8 -10  -3   16.82    2.83   0
  -8   0  13   -0.09    2.55   0
  -8   2  14   93.58    3.33   0
  -8   5  15   -0.07    2.75   0
  -7  -9 -11    0.79    2.12   0
  -7  -4   9    0.85    3.21   0
  -7  -3  10   25.85    3.12   0
  -7   1  13    3.85    2.11   0
  -7   7  15   85.34    2.72   0
  -7   8  15  117.25    2.84   0
  -7   9  15   75.86    3.21   0
  -6  -9 -10    5.51    2.61   0
  -6  -9  -9    9.68    2.05   0
  -6  -9  -2    1.20    2.55   0
  -6  -8 -13    1.95    2.11   0
  -6  -2  10   27.30    3.05   0
  -6   3  13    2.15    2.47   0
  -6   6  14   95.92    2.60   0
  -5  -8 -12   49.70    2.87   0
  -5  -3   8  359.04    5.65   0
  -5  -2   9    2.80    2.26   0
  -5   6  13  211.94    3.49   0
  -5  14  13   12.58    2.23   0
  -4  -8  -8   25.25    2.61   0
  -4  -8  -7   44.13    2.76   0
  -4  -8  -6   22.39    2.74   0
  -4  -8  -5  710.18    5.61   0
  -4  -6 -15   24.50    2.11   0
  -4  -5 -17   22.96    2.16   0
  -4   1  10  407.18    4.32   0
  -4   3  11   11.66    2.01   0
  -4   6  12   18.70    2.12   0
  -4  13  12   24.13    2.14   0
  -4  14  12   33.51    2.25   0
  -3  -7  -8    0.64    2.35   0
  -3  -7  -7  135.01    2.80   0
  -3  -7  -6  126.17    3.22   0
  -3  -6 -13   -0.46    2.45   0
  -3  -5 -15   17.36    1.99   0
  -3  -4 -17    7.18    1.95   0
  -3  -3 -18   33.48    2.32   0
  -3   2   9   38.14    2.59   0
  -3   4  10  103.88    2.60   0
  -3   7  11   17.95    1.91   0
  -3   8  11   -2.02    1.82   0
  -3   9  11   10.41    1.96   0
  -3  10  11   77.77    2.79   0
  -3  11  11   38.81    2.15   0
  -3  12  11   74.50    2.34   0
  -2  -5 -12  304.08    3.28   0
  -2  -2 -18  225.62    3.61   0
  -2  -1 -19   69.54    2.52   0
  -2   0 -20   -0.79    2.11   0
  -2   3   8 1850.19    8.26   0
  -2   6   9    1.74    1.73   0
  -2  13   9   88.48    2.90   0
  -2  14   9    4.59    1.99   0
  -2  16   8   38.00    2.75   0
  -2  18   7    1.85    2.12   0
  -1  -4 -10   11.95    1.68   0
  -1  -4  -5 3280.31   11.29   0
  -1  -3 -13    6.21    1.87   0
  -1  -1 -17    3.87    2.36   0
  -1   0 -18    6.75    2.08   0
  -1   1 -19   27.07    2.21   0
  -1   6   7  120.06    2.81   0
  -1  14   7  134.68    2.81   0
  -1  16   6   14.04    2.07   0
  -1  19   4    0.69    2.32   0
   0  -2 -10   35.23    2.06   0
   0  -2  -5  282.97    4.05   0
   0  -1 -13  639.93    4.62   0
   0   0 -15    5.43    2.17   0
   0   3 -18   19.55    2.14   0
   0   4 -19  112.16    3.16   0
   0   6 -20   21.70    2.79   0
   0   7   5  190.66    3.18   0
   0  12   5   77.99    2.62   0
   0  15   4   93.11    2.60   0
   1   1  -4 1246.84   10.79   0
   1   3 -15    4.16    2.36   0
   1   4 -16    7.72    2.52   0
   1   6 -17    3.07    2.02   0
   1   8 -18   34.93    2.89   0
   1   8   2  220.42    3.73   0
   1   9 -18   18.15    2.80   0
   1   9   2  119.19    3.10   0
   1  10 -18    2.06    2.69   0
   1  10   2   23.60    2.52   0
   1  11   2   10.85    2.28   0
   1  14   1   15.61    2.61   0
   2   5 -11   29.27    2.88   0
   2   6 -12   57.25    2.97   0
   2   7 -13  104.31    3.25   0
   2   9 -14   31.24    2.96   0
   2   9  -3  170.06    4.77   0
   2  10 -14   10.92    3.03   0
   2  10  -3   18.07    3.13   0
   2  11 -14   31.33    3.53   0
   2  13 -13    2.88    4.05   0
   2  14  -6   16.93    3.98   0
 -10  -9   3   25.85    4.72   0
 -10  -2  12   14.49    3.16   0
  -9 -10  -1   33.47    3.00   0
  -9  -4  10    3.33    3.28   0
  -9  -3  11   60.27    3.58   0
  -9   4  15   -0.24    2.29   0
  -8 -10  -9   95.72    3.33   0
  -8 -10  -2    5.91    2.67   0
  -8  -9   2   -0.28    3.46   0
  -8   6  15   -1.66    2.71   0
  -7 -10  -7    4.47    2.54   0
  -7 -10  -6   31.07    2.69   0
  -7 -10  -5   12.44    2.56   0
  -7  -9 -12  160.68    3.25   0
  -7   4  14   17.41    2.32   0
  -7  10  15   97.13    2.78   0
  -6  -9 -11   34.19    2.34   0
  -6  -9  -1  173.91    4.25   0
  -6  -8 -14   -1.67    2.20   0
  -6  -8   2   35.62    3.62   0
  -6  -4   8  319.90    6.11   0
  -6  -3   9    2.48    2.84   0
  -6   1  12   75.38    2.65   0
  -6   7  14    2.48    2.11   0
  -6   8  14   85.93    2.67   0
  -6   9  14   18.90    2.80   0
  -6  10  14    5.47    2.59   0
  -6  11  14   51.95    2.47   0
  -6  12  14    8.68    2.17   0
  -5  -9  -7    1.56    2.30   0
  -5  -9  -6  246.14    3.81   0
  -5  -8 -13   39.44    2.72   0
  -5  -8   0    7.23    2.84   0
  -5  -7 -15    2.66    2.17   0
  -5   1  11    3.14    2.07   0
  -5   3  12   24.26    2.20   0
  -5   7  13  260.44    3.45   0
  -5  12  13   38.19    2.39   0
  -5  13  13   17.97    2.26   0
  -4  -8 -10    8.75    2.48   0
  -4  -8  -9   51.00    2.35   0
  -4  -8  -4   80.33    2.97   0
  -4  -7 -13    1.56    1.98   0
  -4  -7   0    1.86    2.41   0
  -4  -6 -16    4.30    2.51   0
  -4   7  12   75.15    2.44   0
  -4   8  12  176.31    2.95   0
  -4   9  12   13.94    2.53   0
  -4  10  12   18.97    2.43   0
  -4  11  12  211.86    3.03   0
  -4  12  12   29.54    2.08   0
  -4  16  11   16.25    2.32   0
  -3  -7 -10   57.73    2.55   0
  -3  -7  -9   36.57    2.17   0
  -3  -7  -5    8.74    2.15   0
  -3  -7  -4   57.08    2.70   0
  -3  -5 -16   30.90    2.54   0
  -3  -3 -19    1.63    2.50   0
  -3  14  10   73.70    2.98   0
  -3  15  10   47.95    2.37   0
  -3  17   9    5.34    2.24   0
  -2  -6  -8   17.36    2.46   0
  -2  -6  -7  191.38    3.36   0
  -2  -5 -13  315.62    3.38   0
  -2  -4 -15    0.19    1.80   0
  -2  -3 -17   -0.13    2.01   0
  -2   7   9  129.49    2.57   0
  -2  12   9    2.78    1.94   0
  -2  15   8    6.79    2.49   0
  -2  17   7    2.90    2.45   0
  -1  -4 -11    3.17    1.75   0
  -1  -4  -4 1793.15    9.01   0
  -1  -3 -14  160.76    2.75   0
  -1  -3  -1  947.79    9.48   0
  -1  -2 -16   33.35    2.14   0
  -1   2 -20   12.27    2.16   0
  -1   2   5  197.39    3.54   0
  -1   7   7   85.55    2.62   0
  -1  12   7 1052.09    5.89   0
  -1  13   7  111.20    2.70   0
  -1  15   6   24.89    2.64   0
  -1  17   5   18.53    2.21   0
   0  -2 -11    7.69    2.00   0
   0  -1 -14  346.61    3.72   0
   0   1 -17   93.05    2.55   0
   0   2 -18  147.35    3.35   0
   0   3   3 4858.78   17.12   0
   0   5 -20   26.31    2.96   0
   0   5   4  200.29    3.40   0
   0   8   5   13.74    1.99   0
   0   9   5  412.62    4.04   0
   0  10   5   55.22    2.34   0
   0  11   5   23.64    2.12   0
   0  14   4   13.47    2.49   0
   0  16   3   75.24    2.60   0
   0  17   2   61.21    2.85   0
   0  18   1   13.71    2.71   0
   0  19   0   -0.41    2.76   0
   1   1 -12  681.38    5.11   0
   1   2 -14  225.64    3.43   0
   1   4   0  120.73    4.11   0
   1   5 -17    9.76    2.55   0
   1   7 -18    2.71    2.62   0
   1  13   1   65.59    2.84   0
   1  15   0   61.47    3.15   0
   1  16  -1    6.90    2.59   0
   1  17  -2   20.70    2.69   0
   1  18  -4    1.01    3.05   0
   2   6 -13   61.72    3.28   0
   2   8 -14   31.19    2.60   0
   2  12 -14    3.13    3.74   0
   2  12  -4    9.12    3.11   0
   2  13  -5   58.63    4.09   0
 -10 -10   0    2.70    3.45   0
 -10  -3  11    7.73    3.57   0
  -9   0  13   25.99    2.88   0
  -9   2  14   -0.65    2.82   0
  -8  -1  12   50.15    3.00   0
  -8   1  13    3.47    2.58   0
  -8   3  14   30.24    2.34   0
  -8   7  15   17.73    2.38   0
  -8   8  15   13.04    2.88   0
  -7 -10  -9    5.27    2.66   0
  -7 -10  -8   25.31    2.31   0
  -7 -10  -4   33.77    2.38   0
  -7 -10  -3   10.91    2.61   0
  -7  -9   1   40.77    3.51   0
  -7   0  12   -0.27    2.75   0
  -7   2  13   52.53    2.98   0
  -7   5  14   26.07    2.37   0
  -6  -9 -12   -1.71    1.98   0
  -6   4  13   52.87    2.33   0
  -5  -9  -9    1.35    1.99   0
  -5  -9  -8    3.70    1.96   0
  -5  -9  -5   32.01    2.22   0
  -5  -9  -4   47.48    2.73   0
  -5  -7 -16   65.55    2.59   0
  -5   4  12   76.38    2.91   0
  -5   8  13   38.25    2.21   0
  -5   9  13    9.17    2.11   0
  -5  10  13   26.95    2.24   0
  -5  11  13    2.13    1.96   0
  -4  -8 -11  142.70    2.84   0
  -4  -8  -3  257.67    3.96   0
  -4  -7 -14   86.01    2.55   0
  -4   0   9    0.67    1.95   0
  -4   4  11  148.73    2.90   0
  -4  14  11  121.13    3.09   0
  -4  15  11   16.16    2.27   0
  -3  -7 -11   14.49    2.00   0
  -3  -6 -14   99.74    2.48   0
  -3  -5   2   88.29    5.30   0
  -3  -4 -18   -1.20    2.01   0
  -3   5  10    2.05    1.91   0
  -3  13  10   64.97    2.36   0
  -3  16   9   12.46    2.24   0
  -2  -6 -10   37.57    2.03   0
  -2  -6  -9   -0.98    1.80   0
  -2  -6  -6    2.58    1.92   0
  -2  -6  -5  462.53    4.45   0
  -2  -5 -14   82.06    2.37   0
  -2  -4 -16    3.35    1.91   0
  -2  -2 -19   -1.08    2.17   0
  -2  -1 -20    2.52    2.11   0
  -2   2   7  133.44    2.87   0
  -2   4   8   89.20    2.48   0
  -2   8   9  110.16    2.51   0
  -2   9   9  435.38    3.73   0
  -2  10   9   11.40    2.00   0
  -2  11   9  154.38    2.88   0
  -2  18   6   13.40    2.74   0
  -1  -4 -12  214.02    2.93   0
  -1  -3 -15   35.72    2.19   0
  -1  -1 -18    6.40    2.04   0
  -1   0 -19    2.26    2.07   0
  -1   1 -20    4.85    2.12   0
  -1   4   6  597.50    4.89   0
  -1   8   7   93.34    2.41   0
  -1   9   7  164.82    2.92   0
  -1  10   7  125.42    2.75   0
  -1  11   7   33.55    2.34   0
  -1  18   4    1.28    2.13   0
  -1  19   3   62.36    2.67   0
   0  -2 -12    6.12    1.92   0
   0  -2  -4  208.32    3.83   0
   0  -1 -15  218.70    3.60   0
   0   0 -16   36.44    2.31   0
   0   3 -19    3.37    2.08   0
   0   4 -20   -0.84    2.67   0
   0  13   4  141.38    3.21   0
   0  15   3   32.32    2.62   0
   1   0 -10   -0.96    1.86   0
   1   0  -9  237.48    3.46   0
   1   0  -8    0.07    1.74   0
   1   0  -7   73.66    2.61   0
   1   1 -13   53.52    2.62   0
   1   2 -15  364.68    4.12   0
   1   3 -16   56.48    2.70   0
   1   4 -17   41.34    2.80   0
   1   6 -18    2.33    2.55   0
   1   6   1    1.44    2.29   0
   1  17  -3   27.25    3.09   0
   1  18  -5    4.94    3.06   0
   2   4 -10    0.64    2.21   0
   2   4  -9    0.23    2.29   0
   2   4  -8  105.18    3.49   0
   2   5 -12  170.35    3.63   0
   2   7 -14    1.44    2.39   0
   2   7  -4   37.66    4.96   0
   2  14  -7  122.83    5.33   0
 -10  -5   9    0.50    3.85   0
 -10  -4  10    7.79    3.59   0
 -10   0  13    1.18    2.88   0
  -9 -10   0   16.46    3.29   0
  -9  -9   3   25.91    4.55   0
  -8 -10  -1    5.17    2.67   0
  -8  -2  11  155.47    4.05   0
  -8   4  14    3.59    2.51   0
  -7 -10 -11   32.30    3.02   0
  -7 -10 -10    3.42    2.17   0
  -7   6  14   47.57    2.39   0
  -7   7  14    4.54    2.69   0
  -6 -10  -7   47.14    2.76   0
  -6 -10  -6    3.99    2.45   0
  -6  -9 -13   -1.64    2.20   0
  -6   0  11    0.89    2.45   0
  -6   2  12  100.72    3.07   0
  -6   5  13   16.68    2.23   0
  -6  13  13   83.80    3.20   0
  -5  -9 -11    3.32    1.97   0
  -5  -9 -10    3.53    1.94   0
  -5  -9  -3    2.71    2.50   0
  -5  -8 -14    0.37    2.16   0
  -5   0  10    7.36    2.41   0
  -5   2  11   82.87    3.03   0
  -5   5  12    4.52    2.48   0
  -5  14  12    5.11    2.11   0
  -4  -8 -12    8.92    2.07   0
  -4  -7 -15    4.08    2.08   0
  -4  -6 -17    3.38    2.13   0
  -4   2  10   48.92    2.38   0
  -4   5  11  216.24    3.25   0
  -4  13  11    1.19    1.95   0
  -4  16  10   86.29    2.70   0
  -3  -7 -12   50.31    2.26   0
  -3  -7  -3   59.00    2.42   0
  -3  -6 -15   11.27    2.04   0
  -3  -6   0   33.80    2.74   0
  -3  -5 -17   24.66    2.13   0
  -3   1   8  250.43    3.67   0
  -3   3   9   53.04    2.35   0
  -3   6  10   62.09    2.25   0
  -3   7  10   13.62    2.31   0
  -3  11  10   67.08    2.82   0
  -3  12  10   20.51    2.06   0
  -3  15   9    1.73    2.59   0
  -3  17   8    3.66    2.62   0
  -2  -6 -12  253.99    3.46   0
  -2  -6 -11  100.35    2.33   0
  -2  -6  -4    6.84    2.38   0
  -2  -5 -15   26.24    2.32   0
  -2  -5  -1  369.86    5.43   0
  -2  -4 -17   60.97    2.73   0
  -2  -3 -18   27.17    2.14   0
  -2   5   8  283.83    3.66   0
  -2  13   8   96.07    2.89   0
  -2  14   8    2.34    1.90   0
  -2  16   7   39.39    2.22   0
  -2  19   5   -0.38    2.28   0
  -1  -4 -13   88.39    2.38   0
  -1  -4  -3    8.61    1.87   0
  -1  -2 -17   23.64    2.15   0
  -1   1   4 1270.10    9.27   0
  -1  14   6   48.70    2.46   0
  -1  16   5   26.95    2.31   0
  -1  17   4   12.69    2.63   0
   0  -3  -9  108.92    2.79   0
   0  -3  -8  481.16    4.49   0
   0  -2 -13  140.26    2.80   0
   0   0 -17    1.90    2.08   0
   0   1 -18   -1.33    1.92   0
   0   2 -19   29.09    2.36   0
   0   6   4   22.06    1.94   0
   0  12   4    6.52    2.59   0
   0  16   2    3.24    2.42   0
   0  19  -1   55.28    3.03   0
   1   0 -12    2.62    2.53   0
   1   0 -11    2.04    1.94   0
   1   0  -6   -0.36    1.75   0
   1   1 -14   40.66    2.41   0
   1   5 -18    2.26    2.48   0
   1   7 -19    2.98    2.67   0
   1   8 -19   29.02    2.86   0
   1  12   1   50.78    2.32   0
   1  14   0    4.63    2.46   0
   1  15  -1  319.78    4.52   0
   1  16  -2    8.34    2.85   0
   2   4 -11    1.06    2.17   0
   2   4  -7   14.14    2.71   0
   2   5 -13   25.86    2.58   0
   2   5  -5   69.70    6.50   0
   2   6 -14    4.06    2.43   0
   2   8 -15   15.79    2.52   0
   2   9 -15    3.33    2.44   0
   2  10 -15   20.44    3.05   0
   2  11 -15   53.14    3.85   0
   2  11  -4   86.22    4.11   0
   2  14  -8    0.71    4.33   0
  -9  -1  12   11.52    2.75   0
  -9   3  14   42.07    2.61   0
  -8   5  14    1.47    2.74   0
  -7 -10  -2    1.44    2.50   0
  -7  -1  11    3.27    2.54   0
  -7   3  13   10.93    2.10   0
  -7   8  14   10.71    2.16   0
  -7   9  14    1.92    2.19   0
  -7  10  14   43.37    2.60   0
  -7  11  14   18.98    2.31   0
  -6 -10 -10    4.73    2.68   0
  -6 -10  -9   25.19    2.22   0
  -6 -10  -8   33.14    2.39   0
  -6 -10  -5    7.23    2.16   0
  -6 -10  -4   69.19    3.08   0
  -6  -9   0   25.31    3.27   0
  -6   6  13    0.48    2.12   0
  -6   7  13   78.86    2.96   0
  -6  11  13   96.04    3.06   0
  -6  12  13   15.88    2.31   0
  -5  -9 -12   24.56    2.24   0
  -5  -8 -15   27.84    2.41   0
  -5   6  12   14.64    2.54   0
  -5  12  12   -0.53    2.06   0
  -5  13  12   17.17    2.14   0
  -4  -8 -13    5.31    2.10   0
  -4  -8  -2   69.30    2.87   0
  -4  -7 -16    2.36    2.13   0
  -4  -1   8   14.79    2.52   0
  -4   6  11    1.48    1.95   0
  -4  11  11  104.26    2.80   0
  -4  12  11    7.35    2.02   0
  -4  15  10   13.76    2.60   0
  -3  -7 -13   11.02    1.91   0
  -3  -6 -16   22.04    2.18   0
  -3  -5 -18    3.41    2.05   0
  -3  -4 -19    4.94    2.19   0
  -3   8  10  405.61    3.69   0
  -3   9  10  144.67    2.72   0
  -3  10  10  501.03    4.07   0
  -3  14   9   20.42    2.69   0
  -3  18   7   19.36    2.87   0
  -2  -6 -13  106.54    2.64   0
  -2  -3 -19    5.80    2.27   0
  -2  -2 -20    8.74    2.14   0
  -2   1   6  191.22    3.85   0
  -2   6   8  382.47    3.96   0
  -2  12   8   96.17    2.59   0
  -2  15   7   20.85    2.10   0
  -2  17   6    3.14    2.17   0
  -1  -5 -11    4.18    2.28   0
  -1  -5 -10  110.60    2.42   0
  -1  -5  -9   63.21    2.19   0
  -1  -5  -8   99.43    2.43   0
  -1  -5  -7  170.54    2.87   0
  -1  -4 -14   71.53    2.33   0
  -1  -3 -16    3.57    1.89   0
  -1  -2 -18    9.70    2.21   0
  -1  -1 -19   24.18    2.28   0
  -1   0 -20    0.76    2.14   0
  -1   5   6    5.90    1.87   0
  -1  12   6   29.24    2.78   0
  -1  13   6   15.75    2.26   0
  -1  15   5   32.10    2.34   0
  -1  18   3    1.48    2.09   0
  -1  19   2   18.62    2.45   0
   0  -3 -11  102.09    2.52   0
   0  -3 -10  126.30    2.63   0
   0  -3  -7 1723.10    7.91   0
   0  -2 -14  599.80    4.43   0
   0  -1 -16    3.25    2.05   0
   0   3 -20    5.82    2.17   0
   0   4   3   70.73    2.87   0
   0   7   4  105.96    2.83   0
   0  10   4    1.17    2.43   0
   0  11   4  455.97    4.20   0
   0  14   3    8.37    1.98   0
   0  17   1    8.30    2.17   0
   0  18   0   33.28    2.46   0
   1   0 -13  192.92    3.56   0
   1   1 -15  489.11    4.59   0
   1   2 -16   49.85    2.41   0
   1   3 -17    3.35    2.00   0
   1   4 -18   40.13    2.78   0
   1   6 -19    2.84    2.66   0
   1   7   1  115.59    3.03   0
   1   8   1   54.34    2.73   0
   1   9   1   18.66    2.35   0
   1  10   1   57.20    2.67   0
   1  11   1  144.47    2.92   0
   1  13   0  200.56    3.79   0
   1  17  -4   13.96    3.00   0
   1  18  -6   21.69    3.24   0
   2   4 -12   23.92    2.56   0
   2   7 -15    7.18    2.37   0
   2  13 -14    5.40    4.06   0
   2  13  -6  264.98    6.10   0
   2  14  -9    4.37    4.74   0
 -10 -10   1    9.69    3.57   0
  -9 -11  -4   13.42    2.82   0
  -9 -11  -3   25.52    3.33   0
  -9   1  13    2.46    2.35   0
  -9   4  14    6.03    2.28   0
  -8 -11  -7   21.02    2.49   0
  -8 -11  -6   25.91    2.91   0
  -8 -11  -5   19.88    2.64   0
  -8 -10   0  174.60    4.52   0
  -8  -6   7   31.45    5.09   0
  -8  -3  10  170.37    4.36   0
  -8   0  12    9.08    2.58   0
  -8   2  13    1.38    2.15   0
  -8   6  14    3.64    2.39   0
  -7 -10  -1   79.12    3.46   0
  -7   1  12   54.04    2.60   0
  -7   4  13   66.16    2.91   0
  -6 -10 -11   61.78    2.59   0
  -6 -10  -3    8.63    3.15   0
  -6  -1  10  193.72    3.83   0
  -6   3  12   12.73    2.13   0
  -6   8  13    8.65    2.16   0
  -6   9  13   62.41    2.49   0
  -6  10  13    3.43    2.08   0
  -5  -9 -13    8.72    2.20   0
  -5  -9  -2 1157.04    7.68   0
  -5  -1   9   28.26    2.57   0
  -5   3  11   71.22    2.91   0
  -5   7  12   13.61    2.11   0
  -5   8  12   21.27    2.15   0
  -5   9  12   21.99    2.04   0
  -5  10  12  155.95    2.85   0
  -5  11  12   15.20    2.09   0
  -5  15  11    0.92    2.12   0
  -4  -9 -10   10.89    2.60   0
  -4  -9  -9    1.62    2.01   0
  -4  -9  -8    5.90    2.02   0
  -4  -9  -7    2.10    2.43   0
  -4  -8 -14   17.18    2.04   0
  -4  -7 -17    6.22    2.60   0
  -4  -2   7    3.92    2.86   0
  -4   1   9  881.78    6.19   0
  -4   3  10   53.35    2.37   0
  -4   7  11   74.48    2.39   0
  -4   8  11   50.82    2.25   0
  -4   9  11  379.23    3.74   0
  -4  10  11    3.37    1.91   0
  -4  14  10    2.24    2.46   0
  -4  17   9    0.75    2.19   0
  -3  -8 -10  320.37    3.46   0
  -3  -8  -9    1.56    1.91   0
  -3  -8  -8   18.85    2.13   0
  -3  -8  -7  343.78    3.72   0
  -3  -7 -14   -0.83    1.92   0
  -3  -7  -2  511.52    5.36   0
  -3  -6 -17   15.28    2.04   0
  -3   0   7 1322.34    8.37   0
  -3   4   9  346.82    3.77   0
  -3  13   9   42.08    2.19   0
  -3  16   8  134.24    2.80   0
  -2  -6 -14   31.77    2.14   0
  -2  -6  -3  422.41    4.85   0
  -2  -5 -16    2.86    1.93   0
  -2  -4 -18   15.02    2.03   0
  -2   3   7   64.72    2.40   0
  -2   7   8  283.99    3.27   0
  -2   8   8   25.85    2.34   0
  -2   9   8   29.60    2.47   0
  -2  10   8   26.31    2.09   0
  -2  11   8  497.46    4.04   0
  -2  14   7  116.45    3.05   0
  -2  18   5    0.05    2.13   0
  -2  19   4   17.87    2.36   0
  -1  -5 -12   50.25    2.16   0
  -1  -5  -6    4.21    1.83   0
  -1  -4 -15   30.46    2.13   0
  -1  -3 -17    1.98    1.98   0
  -1   0   3 1778.13   13.54   0
  -1   3   5  604.30    5.38   0
  -1   6   6   55.29    2.17   0
  -1  11   6   42.42    2.38   0
  -1  14   5  536.72    4.67   0
  -1  16   4   22.39    2.61   0
   0  -3 -13   26.88    2.34   0
   0  -3 -12   74.89    2.34   0
   0  -3  -6 3730.67   12.06   0
   0  -2 -15    7.23    2.09   0
   0  -2  -3    1.48    2.04   0
   0  -1 -17   93.88    2.60   0
   0   0 -18   88.25    2.48   0
   0   1 -19   19.69    2.24   0
   0   2 -20  139.91    3.03   0
   0   8   4   50.42    2.32   0
   0   9   4   57.04    2.30   0
   0  13   3   14.51    2.46   0
   0  15   2   78.18    2.91   0
   0  19  -2    4.11    2.77   0
   1  -1 -10   61.53    2.68   0
   1  -1  -9   32.29    2.57   0
   1   0 -14    4.18    2.72   0
   1   0  -5  975.60    7.97   0
   1   2 -17   32.70    2.63   0
   1   5 -19   91.97    3.35   0
   1  14  -1  101.27    3.55   0
   1  18  -7    4.59    3.52   0
   2   3 -11  186.66    3.50   0
   2   3 -10  554.27    5.47   0
   2   3  -9   44.67    2.73   0
   2   4 -13  183.39    3.64   0
   2   4  -6   60.06    3.94   0
   2   5 -14    4.07    2.05   0
   2   6 -15  226.66    4.00   0
   2   8 -16   13.15    2.94   0
   2   8  -4  180.33    6.06   0
   2   9 -16   -0.21    2.78   0
   2  10 -16   -0.63    2.86   0
   2  10  -4    7.19    3.10   0
   2  12 -15    6.66    3.49   0
   2  12  -5   16.72    3.33   0
 -10  -1  12   12.72    2.88   0
 -10   1  13    1.86    2.90   0
  -9 -10   1    2.58    3.13   0
  -9  -2  11   29.46    3.24   0
  -9   5  14   -0.26    2.20   0
  -8 -11  -4   36.00    2.88   0
  -8  -4   9  112.69    4.45   0
  -8   3  13    1.78    2.64   0
  -8   7  14   75.38    2.68   0
  -8   8  14   33.71    2.49   0
  -8   9  14   10.19    2.30   0
  -7 -11  -9    5.89    2.70   0
  -7 -11  -8    9.36    2.76   0
  -7 -11  -7    2.48    2.70   0
  -7 -11  -6   22.29    2.82   0
  -7  -2  10   27.76    2.75   0
  -7   5  13  111.15    2.84   0
  -6 -10 -13   41.44    3.13   0
  -6 -10 -12   53.02    2.63   0
  -6   1  11   64.04    2.48   0
  -6   4  12    2.12    2.47   0
  -6  13  12    0.55    2.60   0
  -5 -10  -9    5.88    2.41   0
  -5 -10  -8   11.64    2.39   0
  -5 -10  -7   20.42    2.43   0
  -5  -9 -14  183.99    3.25   0
  -5  -8   1  645.76    7.36   0
  -5   1  10   35.38    2.62   0
  -5  14  11    6.84    2.11   0
  -4  -9 -11  124.43    2.71   0
  -4  -9  -6   31.46    2.25   0
  -4  -9  -5  144.26    3.44   0
  -4  -8 -15    0.94    2.09   0
  -4  -7   1   68.38    3.64   0
  -4   4  10   24.45    2.51   0
  -4  13  10    4.09    1.99   0
  -4  16   9    2.89    2.17   0
  -3  -8 -12   62.65    2.33   0
  -3  -8 -11   57.74    2.32   0
  -3  -8  -6  412.19    4.13   0
  -3  -8  -5  583.28    5.18   0
  -3  -7 -15    2.40    1.94   0
  -3   2   8   13.08    2.06   0
  -3   5   9   11.37    2.06   0
  -3  12   9  262.33    3.23   0
  -3  15   8   26.17    2.28   0
  -3  17   7   25.19    2.28   0
  -2  -7 -11  191.29    3.15   0
  -2  -7 -10   19.82    1.88   0
  -2  -7  -9   23.10    1.98   0
  -2  -7  -8   11.14    2.02   0
  -2  -7  -7   56.27    2.34   0
  -2  -6 -15   25.96    2.01   0
  -2  -5 -17    4.84    1.90   0
  -2  -4 -19   11.65    2.59   0
  -2  16   6   39.93    2.29   0
  -1  -5 -13   18.82    2.02   0
  -1  -5  -5   43.11    2.23   0
  -1  -4 -16    1.02    1.82   0
  -1  -3 -18   22.05    2.58   0
  -1  -2 -19    2.38    2.01   0
  -1  -1 -20    3.89    2.14   0
  -1   7   6    2.51    1.74   0
  -1   8   6  160.02    2.99   0
  -1   9   6   18.01    2.11   0
  -1  10   6  477.85    4.16   0
  -1  17   3   28.78    2.25   0
  -1  18   2   11.86    2.70   0
  -1  19   1    1.26    2.67   0
   0  -3 -14    3.17    2.36   0
   0  -3  -5   67.07    2.43   0
   0  -2 -16    0.34    1.99   0
   0   0 -19    2.68    2.45   0
   0  12   3   10.90    2.44   0
   0  16   1    4.70    2.44   0
   0  17   0    0.81    2.35   0
   0  18  -1   10.96    2.81   0
   1  -1 -12  673.48    5.16   0
   1  -1 -11   50.53    2.34   0
   1  -1  -8   32.27    2.03   0
   1   0 -15   96.09    2.99   0
   1   1 -16  101.97    2.67   0
   1   3 -18    7.06    2.18   0
   1   4 -19    3.81    2.58   0
   1   5   0   41.99    2.80   0
   1   6 -20   10.35    2.88   0
   1  12   0  170.36    3.45   0
   1  15  -2   27.30    2.58   0
   1  16  -3   15.31    2.58   0
   1  17  -5   17.81    3.05   0
   1  18  -8    2.40    3.56   0
   2   3 -12  177.43    3.45   0
   2   3  -8 1705.19   10.07   0
   2   4 -14   75.15    2.95   0
   2   5 -15   20.02    2.68   0
   2   6 -16    1.60    2.32   0
   2   7 -16   30.25    2.73   0
   2   9  -4   -0.48    2.72   0
   2  11 -16   12.13    3.26   0
  -9 -11  -2    3.97    2.72   0
  -9   0  12    0.53    2.67   0
  -9   2  13   35.20    2.63   0
  -9   6  14   28.44    2.61   0
  -8 -11  -3    2.44    2.58   0
  -8  -5   8   93.34    4.89   0
  -8  -1  11    3.11    2.92   0
  -8   1  12   52.75    2.86   0
  -8   4  13    3.19    2.59   0
  -7 -11 -10   12.13    2.47   0
  -7 -11  -5   10.90    2.70   0
  -7  -9   2    1.29    3.22   0
  -7   0  11   33.15    2.73   0
  -7   2  12   14.51    2.10   0
  -7   6  13   88.56    2.69   0
  -7   7  13    2.72    2.15   0
  -7   8  13    0.77    2.64   0
  -7   9  13    1.56    2.58   0
  -7  10  13    2.78    2.20   0
  -7  11  13   47.40    2.41   0
  -6 -10  -2   21.84    2.59   0
  -6   5  12   87.70    2.93   0
  -6  12  12    4.95    2.13   0
  -5 -10 -11    0.98    1.99   0
  -5 -10 -10    1.37    2.01   0
  -5 -10  -6   24.37    2.21   0
  -5 -10  -5    4.78    2.56   0
  -5  -9 -15   28.84    2.37   0
  -5  -9  -1  406.87    5.52   0
  -5  -7   3  244.89    7.66   0
  -5   4  11  266.85    3.57   0
  -5  12  11    7.32    2.44   0
  -5  13  11   12.81    2.03   0
  -4  -9 -13   31.38    2.24   0
  -4  -9 -12   14.84    2.11   0
  -4  -9  -4  137.59    3.40   0
  -4  -8 -16   25.01    2.25   0
  -4  -8  -1  260.89    4.26   0
  -4  -4   5  230.43    7.10   0
  -4  -3   6   26.78    3.16   0
  -4   5  10   27.28    2.48   0
  -4  12  10    6.40    1.94   0
  -4  15   9    4.47    2.04   0
  -4  17   8   32.72    2.38   0
  -3  -8 -13    6.35    1.84   0
  -3  -7 -16    2.38    1.96   0
  -3  -6 -18    8.30    1.99   0
  -3   6   9  110.39    2.53   0
  -3   7   9  422.83    4.04   0
  -3  10   9    8.43    2.06   0
  -3  11   9    1.36    1.94   0
  -3  14   8   31.73    2.66   0
  -3  18   6   19.02    2.34   0
  -2  -7 -13    8.25    2.43   0
  -2  -7 -12   45.28    2.19   0
  -2  -7  -6    0.70    2.00   0
  -2  -6 -16   64.63    2.30   0
  -2  -5 -18   35.21    2.16   0
  -2   0   5    3.03    2.31   0
  -2   4   7   11.17    1.86   0
  -2  12   7    8.60    2.43   0
  -2  13   7   -0.55    1.94   0
  -2  15   6   51.41    2.30   0
  -2  17   5   10.50    2.13   0
  -2  18   4   44.48    2.49   0
  -2  19   3    1.28    2.62   0
  -1  -5 -14    2.88    1.86   0
  -1  -4 -17    1.50    2.00   0
  -1  -4  -2 1349.99    9.22   0
  -1  -2 -20   10.98    2.63   0
  -1   4   5   52.31    2.17   0
  -1  13   5   58.54    2.40   0
  -1  15   4    5.17    1.95   0
   0  -4 -11   82.06    2.66   0
   0  -4 -10    9.11    1.84   0
   0  -4  -9   31.53    2.27   0
   0  -3 -15    2.40    2.25   0
   0  -2 -17   86.93    2.86   0
   0  -1 -18    3.18    1.91   0
   0   1 -20    7.63    2.24   0
   0   2 -21    2.86    2.27   0
   0   5   3  761.99    6.11   0
   0  11   3   46.80    2.61   0
   0  14   2  172.91    3.08   0
   0  19  -3    3.82    2.74   0
   1  -1 -13   44.09    2.49   0
   1  -1  -7    0.74    1.71   0
   1   1 -17   49.87    2.80   0
   1   1  -3 3376.20   21.39   0
   1   2 -18   13.46    2.12   0
   1   3 -19   16.57    2.68   0
   1   5 -20   10.98    2.76   0
   1  11   0   12.63    2.17   0
   2   3 -13  139.60    3.36   0
   2   4 -15  108.73    3.25   0
   2   8 -17   14.48    2.91   0
   2   9 -17    2.05    2.95   0
   2  11  -5    0.74    3.45   0
   2  12 -16   14.47    3.95   0
   2  13 -15   11.91    4.38   0
   2  13  -7    1.88    3.82   0
 -10  -2  11   71.75    3.46   0
 -10   0  12    8.33    2.86   0
 -10   2  13    8.32    2.44   0
  -9  -3  10   27.01    3.14   0
  -9   3  13    5.80    2.68   0
  -8 -11  -2    1.71    2.91   0
  -8 -10   1   28.43    3.66   0
  -8  -9   3   37.07    4.58   0
  -8   5  13    0.81    2.47   0
  -7 -11  -4    1.21    2.07   0
  -7 -10   0    6.53    2.82   0
  -7  -3   9   85.76    3.68   0
  -7   3  12    3.20    2.49   0
  -6 -11 -10  106.52    3.35   0
  -6 -11  -9    4.95    2.20   0
  -6 -11  -8   22.90    2.29   0
  -6 -11  -7    5.00    2.52   0
  -6  -9   1   41.50    3.79   0
  -6  -2   9  415.51    5.26   0
  -6   2  11  131.08    3.17   0
  -6   6  12   43.40    2.45   0
  -6   7  12  289.62    3.91   0
  -6   8  12  146.22    3.20   0
  -6   9  12   21.97    2.69   0
  -6  10  12    3.34    2.14   0
  -6  11  12   34.59    2.23   0
  -6  14  11    3.02    2.56   0
  -5 -10 -13    1.01    2.14   0
  -5 -10 -12    8.18    2.12   0
  -5 -10  -4   39.21    2.76   0
  -5  -2   8   26.40    2.62   0
  -5   5  11   52.26    2.36   0
  -5   6  11   11.52    2.51   0
  -5  10  11   55.63    2.59   0
  -5  11  11    9.68    1.95   0
  -5  15  10   18.26    2.23   0
  -4  -9 -14   40.69    2.25   0
  -4   0   8  888.03    6.78   0
  -4   2   9  425.88    4.36   0
  -4   6  10  177.01    2.90   0
  -4  10  10   -0.50    1.81   0
  -4  11  10   95.23    2.46   0
  -4  14   9   58.09    2.33   0
  -3  -8 -14   18.58    2.15   0
  -3  -8  -4  646.37    5.27   0
  -3  -7 -17    4.44    2.11   0
  -3  -7  -1  132.78    3.58   0
  -3  -1   6   59.90    2.92   0
  -3   3   8  139.60    2.89   0
  -3   8   9    0.75    1.81   0
  -3   9   9    7.57    1.93   0
  -3  13   8   15.67    2.45   0
  -3  16   7    2.98    2.14   0
  -2  -7 -14   19.51    1.89   0
  -2  -7  -5  560.34    4.71   0
  -2  -6 -17   93.50    2.86   0
  -2  -6  -2   49.46    2.69   0
  -2   2   6  713.66    5.82   0
  -2   5   7  895.76    5.58   0
  -2  11   7    3.50    1.94   0
  -2  14   6   18.38    2.60   0
  -2  16   5   -1.50    2.43   0
  -1  -6 -12    8.60    2.28   0
  -1  -6 -11  191.84    2.76   0
  -1  -6 -10  144.45    2.61   0
  -1  -6  -9   58.45    2.15   0
  -1  -6  -8  176.40    2.94   0
  -1  -5 -15   28.17    1.92   0
  -1  -5  -4 1859.58    8.98   0
  -1  -3 -19   26.37    2.21   0
  -1   2   4  255.54    4.41   0
  -1  12   5  150.89    2.98   0
  -1  14   4   47.05    2.73   0
  -1  16   3   12.48    2.23   0
  -1  17   2   20.11    2.73   0
  -1  19   0   62.98    3.22   0
   0  -4 -13  211.30    3.23   0
   0  -4 -12  209.64    2.93   0
   0  -4  -8  196.70    3.03   0
   0  -4  -7 1266.24    6.87   0
   0  -3 -16    8.71    2.41   0
   0  -1 -19   15.95    2.17   0
   0   0 -20   20.04    2.27   0
   0   1 -21    1.75    2.77   0
   0   6   3  281.84    4.10   0
   0  10   3    7.46    2.40   0
   0  13   2   15.00    2.47   0
   0  15   1    9.05    2.42   0
   0  16   0   10.50    2.39   0
   0  17  -1   11.43    2.55   0
   0  18  -2   11.35    2.74   0
   0  19  -4    1.99    3.02   0
   1  -1 -14   38.19    2.35   0
   1  -1  -6   72.50    2.80   0
   1   0 -16    2.40    2.09   0
   1   4 -20    1.56    2.65   0
   1   6   0  215.85    4.33   0
   1  10   0   10.64    2.30   0
   1  13  -1  117.16    2.96   0
   1  14  -2    1.48    2.78   0
   1  16  -4   23.66    2.68   0
   1  17  -6   13.76    3.17   0
   2   2 -12   37.32    2.60   0
   2   2 -11  192.94    3.53   0
   2   2 -10    1.55    2.22   0
   2   2  -9  532.80    5.42   0
   2   3 -14  164.46    3.53   0
   2   3  -7   72.77    3.12   0
   2   5 -16   25.38    2.27   0
   2   6 -17    2.67    2.45   0
   2   7 -17   50.81    2.95   0
   2  10 -17    5.09    3.04   0
   2  12  -6    8.30    3.67   0
 -10 -10   2   40.46    4.97   0
 -10   3  13   -0.23    2.90   0
  -9 -11  -1    8.17    3.26   0
  -9   4  13    6.49    2.70   0
  -8   2  12    3.07    2.62   0
  -8   6  13    8.06    2.15   0
  -8   7  13   -1.40    1.94   0
  -8   8  13    4.18    2.58   0
  -8   9  13   15.81    2.31   0
  -8  10  13    6.87    2.20   0
  -7 -11  -3   12.48    2.67   0
  -7   4  12  108.67    3.11   0
  -7  12  12    7.33    2.19   0
  -6 -11 -12   29.52    2.96   0
  -6 -11 -11    1.22    2.23   0
  -6 -11  -6    7.77    2.18   0
  -6 -11  -5    5.15    2.55   0
  -6   0  10  120.60    3.35   0
  -6  13  11   -1.18    2.12   0
  -5 -10 -14    3.95    2.24   0
  -5   0   9  176.57    3.56   0
  -5   2  10  141.62    2.96   0
  -5   7  11  216.78    3.24   0
  -5   8  11   21.63    2.16   0
  -5   9  11    1.36    1.94   0
  -5  14  10   35.78    2.35   0
  -5  16   9    4.26    2.19   0
  -4 -10 -10   10.17    2.52   0
  -4 -10  -9    0.09    2.53   0
  -4  -9 -15   14.49    2.33   0
  -4  -9  -3  503.67    5.21   0
  -4   7  10   30.72    1.96   0
  -4   8  10   99.59    2.48   0
  -4   9  10   53.00    2.26   0
  -4  13   9    2.48    2.38   0
  -4  16   8   18.52    2.27   0
  -3  -9 -11    6.03    2.43   0
  -3  -9 -10   30.13    2.13   0
  -3  -9  -9    1.72    1.97   0
  -3  -9  -8  114.11    3.11   0
  -3  -8 -15    0.59    1.95   0
  -3  -7 -18   10.82    2.26   0
  -3   1   7   48.44    2.81   0
  -3  12   8    7.51    2.51   0
  -3  15   7    7.80    2.11   0
  -3  17   6   62.52    2.56   0
  -3  18   5   23.06    2.36   0
  -2  -7 -15    0.90    1.93   0
  -2  -5 -19    0.24    2.12   0
  -2  -5   0  104.84    3.94   0
  -2   6   7  429.27    3.90   0
  -2   7   7    0.74    2.03   0
  -2   9   7   51.33    2.21   0
  -2  10   7  216.67    2.98   0
  -2  17   4   -1.13    2.09   0
  -1  -6 -13   23.25    2.05   0
  -1  -6  -7   58.72    2.25   0
  -1  -5 -16   36.23    2.08   0
  -1  -4 -18    2.42    1.99   0
  -1  -3 -20    5.88    2.65   0
  -1   5   5  325.59    3.88   0
  -1  10   5  127.27    3.06   0
  -1  11   5  162.48    2.94   0
  -1  18   1   10.72    2.16   0
   0  -4 -14   40.39    2.20   0
   0  -3  -4  156.52    3.30   0
   0  -2 -18  141.92    2.83   0
   0   3   2 3042.74   14.78   0
   0   7   3   54.25    2.30   0
   0   8   3   13.67    2.00   0
   0   9   3    4.21    1.87   0
   1  -2 -12   15.40    2.03   0
   1  -2 -11   39.32    2.19   0
   1  -2 -10  279.13    3.45   0
   1  -2  -9    9.44    2.02   0
   1  -1 -15  506.35    4.20   0
   1   0 -17  279.89    3.40   0
   1   0  -4    0.23    2.40   0
   1   1 -18    7.55    2.16   0
   1   2 -19    0.29    2.02   0
   1   3 -20    2.74    2.63   0
   1   7   0 2554.57   12.20   0
   1   8   0  738.06    6.54   0
   1   9   0  326.06    4.48   0
   1  12  -1   19.09    2.55   0
   1  15  -3  145.76    3.49   0
   2   2 -13    1.91    1.98   0
   2   3 -15   50.79    2.80   0
   2   4 -16   48.06    2.52   0
   2   5 -17    1.13    2.48   0
   2   8 -18    2.95    2.89   0
   2  11 -17    2.05    3.15   0
 -10  -3  10   15.63    3.36   0
 -10   4  13   39.25    3.09   0
  -9  -4   9   10.91    3.46   0
  -9  -1  11   -0.83    2.69   0
  -9   1  12   12.86    2.34   0
  -9   5  13   10.81    2.33   0
  -9   6  13   -2.94    2.73   0
  -8 -12  -6   24.70    3.07   0
  -8 -11  -1    2.67    2.95   0
  -8  -2  10    1.28    2.92   0
  -8   0  11   -0.32    2.52   0
  -7  -4   8   54.07    3.90   0
  -7  -1  10   10.39    2.53   0
  -7   1  11    2.77    2.55   0
  -7   5  12   69.49    2.95   0
  -7  10  12   31.05    2.67   0
  -7  11  12   10.32    2.30   0
  -6 -11  -4   15.06    2.53   0
  -6 -10  -1   14.06    2.49   0
  -6  -8   3  163.61    6.30   0
  -6  -3   8  452.08    6.14   0
  -6   3  11   30.70    2.19   0
  -6  12  11   46.80    2.32   0
  -5 -11  -9   37.63    2.76   0
  -5 -10  -3   60.58    2.97   0
  -5  -3   7   45.41    3.25   0
  -5   3  10   36.08    2.56   0
  -5  13  10   12.62    2.03   0
  -5  15   9   -1.25    2.56   0
  -4 -10 -12   35.21    2.36   0
  -4 -10 -11   36.84    2.25   0
  -4 -10  -8    3.06    2.11   0
  -4 -10  -7    1.00    1.84   0
  -4  -9 -16    0.08    2.18   0
  -4   3   9  129.45    2.87   0
  -4  12   9    0.47    1.82   0
  -4  15   8   -0.10    1.98   0
  -4  17   7    2.25    2.22   0
  -3  -9 -13   -2.47    1.98   0
  -3  -9 -12   -0.11    1.98   0
  -3  -9  -7  165.69    3.02   0
  -3  -8 -16    0.87    2.07   0
  -3  -8  -3  166.77    3.17   0
  -3  -6   1  443.06    7.01   0
  -3   4   8    3.79    1.91   0
  -3  11   8   17.85    2.02   0
  -3  14   7  164.62    2.92   0
  -3  16   6    4.69    2.04   0
  -2  -8 -12    4.89    1.91   0
  -2  -8 -11   85.50    2.52   0
  -2  -8 -10   13.27    1.92   0
  -2  -8  -9   59.71    2.37   0
  -2  -8  -8    4.06    1.95   0
  -2  -7 -16    2.55    1.94   0
  -2  -7  -4   60.16    2.40   0
  -2  -6 -18   43.30    2.30   0
  -2   8   7  113.53    2.51   0
  -2  13   6  264.26    3.28   0
  -2  15   5   47.15    2.29   0
  -2  18   3    2.15    2.11   0
  -2  19   2    2.07    2.32   0
  -1  -6 -15   15.06    1.90   0
  -1  -6 -14  145.53    2.60   0
  -1  -6  -6   20.89    2.11   0
  -1  -5 -17   63.52    2.39   0
  -1  -4 -19   13.40    2.09   0
  -1   6   5    4.25    1.74   0
  -1   7   5  660.87    4.86   0
  -1   8   5   12.72    1.91   0
  -1   9   5  242.01    3.30   0
  -1  13   4   16.83    2.07   0
  -1  15   3  127.21    2.76   0
  -1  19  -1   28.28    2.88   0
   0  -4 -15    1.09    2.04   0
   0  -4  -6  110.55    2.62   0
   0  -3 -17  101.93    2.49   0
   0  -2 -19   24.74    2.19   0
   0  -1 -20    5.63    2.05   0
   0   0 -21    0.93    2.22   0
   0  12   2    4.96    2.04   0
   0  14   1    3.49    2.39   0
   0  18  -3  110.19    3.50   0
   0  19  -5    2.82    2.76   0
   1  -2 -14  233.84    3.28   0
   1  -2 -13  299.43    3.60   0
   1  -2  -8   18.39    1.95   0
   1  -1 -16  105.99    2.83   0
   1   0 -18    3.98    2.44   0
   1   1 -19    7.35    2.06   0
   1   2 -20    4.63    2.72   0
   1  16  -5   24.46    3.07   0
   1  17  -7    0.96    3.14   0
   2   2 -14   32.51    2.27   0
   2   2  -8    5.95    1.84   0
   2   3 -16   -0.07    2.56   0
   2   4 -17   23.03    2.66   0
   2   6 -18   14.41    2.70   0
   2   7 -18    1.64    2.63   0
   2   9 -18    2.47    2.59   0
   2  10 -18    0.63    3.13   0
   2  10  -5    3.48    3.48   0
   2  13  -8  101.53    5.74   0
 -10  -1  11   15.31    2.84   0
 -10   1  12   13.57    2.44   0
  -9 -10   2    5.21    3.99   0
  -9  -7   6   59.93    5.99   0
  -9  -5   8   32.34    4.03   0
  -9   2  12    0.95    2.59   0
  -9   7  13   -0.43    2.15   0
  -9   8  13    2.40    2.22   0
  -8 -12  -5   31.74    2.94   0
  -8   3  12   -0.67    2.10   0
  -7 -12  -9    9.22    2.55   0
  -7 -12  -8   14.77    2.41   0
  -7 -12  -7    3.05    2.83   0
  -7 -12  -6    2.40    2.80   0
  -7 -11  -2   81.48    3.17   0
  -7   6  12  115.36    2.76   0
  -7   7  12    8.52    2.09   0
  -7   8  12   85.82    2.68   0
  -7   9  12   13.16    2.21   0
  -7  13  11   10.26    2.72   0
  -6   1  10  194.57    3.58   0
  -6   4  11    9.62    2.08   0
  -6  10  11    2.95    2.50   0
  -6  11  11   -1.20    2.01   0
  -6  14  10   28.48    2.23   0
  -5 -11 -12   38.54    2.46   0
  -5 -11 -11   14.08    2.30   0
  -5 -11 -10   14.02    2.12   0
  -5 -11  -8    1.89    2.15   0
  -5 -11  -7   32.28    2.62   0
  -5  -9   0  188.93    4.45   0
  -5   4  10  198.48    3.58   0
  -5  11  10    0.67    2.37   0
  -5  12  10    2.37    1.94   0
  -4 -10 -14   24.18    2.28   0
  -4 -10 -13    2.09    2.05   0
  -4 -10  -6    1.90    2.00   0
  -4  -8   0   87.43    3.52   0
  -4  -6   3  142.46    8.00   0
  -4   4   9   30.12    2.19   0
  -4  11   9    6.79    1.86   0
  -4  14   8    9.64    2.06   0
  -4  16   7   12.88    2.61   0
  -3  -9 -14   18.92    2.18   0
  -3  -9  -6   61.82    2.52   0
  -3  -8 -17   46.36    2.50   0
  -3  -2   5  116.01    4.09   0
  -3   5   8   57.20    2.39   0
  -3   6   8    5.50    2.18   0
  -3   9   8  343.03    3.46   0
  -3  10   8  348.20    3.51   0
  -3  17   5   13.01    2.20   0
  -2  -8 -14    3.71    1.94   0
  -2  -8 -13    1.66    1.93   0
  -2  -8  -7  433.60    4.16   0
  -2  -7 -17   -0.66    1.97   0
  -2  -6 -19   12.85    2.16   0
  -2  -1   4  644.26    8.04   0
  -2   3   6 1555.43    7.88   0
  -2  12   6    5.74    1.95   0
  -2  14   5   35.98    2.74   0
  -2  16   4   90.18    2.68   0
  -1  -7 -11   12.27    2.20   0
  -1  -7 -10  212.79    3.24   0
  -1  -6 -16   89.28    2.42   0
  -1  -6  -5  379.95    4.35   0
  -1  -5 -18   51.14    2.27   0
  -1  -5  -3  101.47    2.92   0
  -1  -4 -20   16.93    2.28   0
  -1  -3   0  466.72    8.31   0
  -1  12   4    0.86    2.48   0
  -1  14   3    6.98    2.49   0
  -1  16   2    5.96    1.96   0
  -1  17   1   77.03    2.69   0
  -1  18   0    0.12    2.18   0
   0  -5 -13    5.38    1.81   0
   0  -5 -12   43.62    2.11   0
   0  -5 -11   82.30    2.32   0
   0  -5 -10  248.25    3.09   0
   0  -5  -9  164.65    2.70   0
   0  -4 -16    4.77    1.90   0
   0  -3 -18   18.54    2.12   0
   0  -1 -21    1.29    2.75   0
   0  11   2  173.86    3.38   0
   0  15   0    1.54    2.24   0
   0  16  -1    2.24    2.42   0
   0  17  -2   57.39    3.07   0
   1  -2 -15  344.35    3.69   0
   1  -2  -7    5.09    1.80   0
   1  -1 -17   55.50    2.38   0
   1  -1  -5   15.86    2.34   0
   1   3 -21    6.07    2.28   0
   1  11  -1  402.50    4.73   0
   1  13  -2   13.64    2.50   0
   1  14  -3    6.99    2.86   0
   1  15  -4    5.32    2.78   0
   2   1 -13  199.05    3.58   0
   2   1 -12    4.10    2.03   0
   2   1 -11   35.62    2.09   0
   2   1 -10   41.56    2.20   0
   2   2 -15  113.48    2.79   0
   2   3 -17   34.15    2.70   0
   2   3  -6 1755.26   12.58   0
   2   5 -18   27.36    2.83   0
   2   8 -19    8.21    3.12   0
 -11  -4   9    5.48    3.36   0
 -10  -4   9    3.17    3.28   0
 -10   2  12   13.42    2.91   0
  -9 -11   0    3.98    3.23   0
  -8 -12  -4    1.76    2.81   0
  -8   4  12   25.09    2.33   0
  -8   5  12    1.00    2.61   0
  -8  10  12    7.45    2.21   0
  -8  11  12   17.08    2.35   0
  -7 -12  -5   50.98    3.17   0
  -7  -5   7   53.00    4.51   0
  -7   2  11   34.53    2.32   0
  -7  12  11   20.26    2.78   0
  -6 -12 -10    2.88    2.69   0
  -6 -12  -9    6.13    2.68   0
  -6 -11  -3   16.00    2.58   0
  -6  -1   9  445.86    5.21   0
  -6   5  11   13.03    2.11   0
  -6   6  11    0.22    2.05   0
  -6   7  11    0.29    2.06   0
  -6   8  11    3.57    2.10   0
  -6   9  11    1.91    2.02   0
  -6  13  10   18.12    2.63   0
  -5 -11 -13   88.95    2.76   0
  -5 -11  -6    5.94    2.12   0
  -5 -10  -2    0.07    2.54   0
  -5   1   9   27.46    2.69   0
  -5   5  10   43.71    2.22   0
  -5   9  10  109.88    2.95   0
  -5  10  10   12.97    1.92   0
  -5  14   9    6.78    2.01   0
  -5  16   8   13.64    2.30   0
  -4 -10 -15   75.16    2.67   0
  -4 -10  -5   58.82    2.43   0
  -4  -9  -2   66.10    2.92   0
  -4  -1   7 1905.33   10.31   0
  -4   1   8   18.60    2.21   0
  -4   5   9  129.74    2.77   0
  -4   9   9   23.08    1.98   0
  -4  10   9  142.11    2.67   0
  -4  17   6    9.69    2.27   0
  -3  -9 -16  128.08    3.30   0
  -3  -9 -15   37.48    2.25   0
  -3  -9  -5   29.26    2.28   0
  -3   2   7   14.67    2.08   0
  -3   7   8   89.21    2.38   0
  -3   8   8    9.23    1.90   0
  -3  13   7    1.00    1.98   0
  -3  15   6   40.55    2.21   0
  -3  18   4   30.13    2.30   0
  -2  -8 -15    7.70    1.93   0
  -2  -8  -6    0.44    2.09   0
  -2  -7 -18   40.35    2.31   0
  -2  -7  -3  120.01    3.15   0
  -2   1   5  757.13    6.81   0
  -2   4   6   60.12    2.62   0
  -2  11   6   19.97    2.11   0
  -2  17   3   -1.67    2.13   0
  -2  18   2   53.77    2.47   0
  -2  19   1   33.98    2.53   0
  -1  -7 -14   92.45    2.81   0
  -1  -7 -13   29.18    2.05   0
  -1  -7 -12  133.15    2.62   0
  -1  -7  -9  110.07    2.50   0
  -1  -7  -8   15.18    2.03   0
  -1  -6 -17    1.99    1.94   0
  -1  -5 -19   10.25    2.08   0
  -1   3   4   33.13    2.18   0
  -1  11   4  301.74    3.83   0
  -1  19  -2    8.80    2.86   0
   0  -5 -15   98.86    2.86   0
   0  -5 -14    8.34    1.90   0
   0  -5  -8  169.46    2.78   0
   0  -4 -17   31.55    2.14   0
   0  -4  -5   88.49    2.52   0
   0  -3 -19    1.21    2.16   0
   0  -2 -20  134.63    2.96   0
   0   4   2  682.33    6.57   0
   0  10   2   33.08    2.68   0
   0  13   1   70.13    2.50   0
   0  18  -4   -0.80    2.60   0
   1  -3 -13  243.65    3.21   0
   1  -3 -12   69.61    2.34   0
   1  -3 -11   36.36    2.14   0
   1  -3 -10   44.05    2.29   0
   1  -2 -16   56.36    2.37   0
   1  -1 -18    6.27    2.06   0
   1   0 -19   34.82    2.28   0
   1   1 -20    4.59    2.13   0
   1   2 -21    7.19    2.77   0
   1   4  -1  101.53    4.52   0
   1  17  -8   14.14    3.24   0
   2   1 -15   45.45    2.71   0
   2   1 -14   21.98    2.33   0
   2   1  -9   51.11    2.36   0
   2   2 -16  180.69    3.30   0
   2   2  -7  132.56    3.56   0
   2   4 -18   19.25    2.22   0
   2   5 -19    2.13    2.82   0
   2   6 -19   26.43    2.88   0
   2   7 -19    0.18    2.65   0
 -10   3  12    6.98    2.77   0
  -9  -6   7    3.44    3.55   0
  -9  -2  10    0.41    2.64   0
  -9   0  11   87.24    3.24   0
  -9   3  12    3.82    2.20   0
  -9   4  12   34.67    2.82   0
  -8 -12  -3    0.62    3.09   0
  -8  -3   9   22.89    3.08   0
  -8   1  11   -0.31    2.09   0
  -8   6  12   15.01    2.22   0
  -8   7  12   12.77    2.17   0
  -8   8  12    1.31    2.12   0
  -8   9  12   12.99    2.20   0
  -7 -11  -1   17.66    3.06   0
  -7 -10   1   59.50    4.07   0
  -7  -6   6  134.24    6.39   0
  -7  -2   9  177.57    4.23   0
  -7   0  10   -0.76    2.56   0
  -7   3  11   17.26    2.07   0
  -7  11  11    2.22    2.06   0
  -6 -12 -11    3.85    2.31   0
  -6 -12  -8   21.06    2.32   0
  -6 -12  -7   76.01    3.20   0
  -6  -4   7    4.28    3.03   0
  -6   2  10   31.28    2.78   0
  -6  12  10    9.14    2.48   0
  -6  15   9    2.58    2.13   0
  -5 -11  -5    9.78    2.26   0
  -5  -8   2   34.13    4.12   0
  -5  -4   6    0.59    2.94   0
  -5  -1   8   83.62    2.98   0
  -5   6  10   29.36    2.03   0
  -5   7  10   72.47    2.36   0
  -5   8  10   14.00    2.02   0
  -5  13   9    2.58    1.94   0
  -5  15   8   43.77    2.35   0
  -5  17   7   12.46    2.25   0
  -4 -11 -11    0.07    2.51   0
  -4 -11 -10   20.48    2.58   0
  -4 -10  -4    5.80    2.50   0
  -4   6   9    0.84    1.86   0
  -4   7   9   36.62    2.04   0
  -4   8   9   32.98    2.00   0
  -4  13   8   90.53    2.40   0
  -4  15   7    7.22    2.07   0
  -4  18   5   72.79    2.73   0
  -3 -10 -12   27.50    2.14   0
  -3 -10 -11    0.87    1.96   0
  -3 -10 -10   10.42    2.03   0
  -3 -10  -9    6.21    2.43   0
  -3  -9 -17   58.45    2.58   0
  -3  -8  -2   93.80    2.74   0
  -3   0   6   14.83    2.46   0
  -3  12   7   69.03    2.41   0
  -3  14   6   25.48    2.59   0
  -3  16   5   -0.79    2.05   0
  -2  -8 -16    0.51    1.92   0
  -2  -8  -5  100.64    3.12   0
  -2  -6  -1  449.91    5.59   0
  -2   5   6  204.25    3.33   0
  -2   9   6    2.02    2.20   0
  -2  10   6   10.49    2.00   0
  -2  13   5   52.35    2.37   0
  -2  15   4    5.55    2.10   0
  -1  -7 -15    9.71    1.85   0
  -1  -7  -7    9.10    1.94   0
  -1  -6 -18    5.69    2.06   0
  -1  -5 -20   12.56    2.27   0
  -1  -4  -1  996.46    9.00   0
  -1   1   3 3386.00   16.74   0
  -1  10   4  383.35    4.16   0
  -1  13   3   54.40    2.67   0
  -1  15   2   27.09    2.13   0
  -1  16   1    3.08    2.47   0
  -1  17   0   11.89    2.49   0
  -1  18  -1    6.63    2.56   0
   0  -5 -16   12.11    2.00   0
   0  -5  -7  268.19    3.33   0
   0  -4 -18   59.18    2.42   0
   0  -3 -20    5.64    2.17   0
   0  -3  -3 4966.59   17.14   0
   0   9   2  186.41    3.45   0
   0  14   0   22.61    2.56   0
   0  17  -3   18.37    2.79   0
   1  -3 -15    3.08    1.98   0
   1  -3 -14  136.29    2.77   0
   1  -3  -9  614.95    4.72   0
   1  -2 -17   38.06    2.21   0
   1  -2  -6  326.14    4.30   0
   1  -1 -19    8.03    2.56   0
   1   0 -20    1.00    2.22   0
   1   1 -21   45.99    3.02   0
   1  10  -1   16.30    2.33   0
   1  12  -2   39.96    2.62   0
   1  16  -6   10.82    2.97   0
   1  17  -9   41.98    3.91   0
   2   0 -13   19.00    2.89   0
   2   0 -12  766.00    5.33   0
   2   0 -11   -0.80    2.46   0
   2   1 -16   78.04    2.96   0
   2   1  -8  409.31    4.89   0
   2   2 -17   37.37    2.37   0
   2   3 -18    8.01    2.06   0
   2   4 -19   85.78    3.32   0
   2   4  -5   76.98    5.23   0
   2   9  -5   11.39    3.64   0
   2  11  -6   21.59    3.83   0
   2  12  -7    7.28    3.99   0
 -11  -5   8    3.23    3.77   0
 -11  -2  10    5.24    3.29   0
 -10  -5   8    1.77    3.53   0
 -10  -2  10   10.37    2.86   0
 -10   0  11    0.41    2.76   0
 -10   4  12   59.33    3.20   0
  -9   5  12    8.36    2.29   0
  -9   6  12   39.85    3.06   0
  -9   7  12    1.35    2.63   0
  -9   8  12   85.63    2.79   0
  -8 -11   0   42.83    3.56   0
  -8 -10   2    4.66    4.08   0
  -8  -1  10   -1.08    2.48   0
  -8   2  11  163.41    3.58   0
  -7 -12  -4    2.55    2.63   0
  -7   4  11  110.15    2.51   0
  -7   9  11   13.39    2.61   0
  -7  10  11   -1.00    2.00   0
  -6 -12  -6   16.17    2.19   0
  -6 -11  -2   53.99    3.05   0
  -6 -10   0   11.12    2.94   0
  -6  11  10   32.54    2.19   0
  -6  14   9   17.74    2.16   0
  -5 -11  -4   22.00    2.64   0
  -5   2   9    4.83    2.45   0
  -5  12   9   54.84    2.27   0
  -5  16   7    5.97    2.70   0
  -4 -11 -14    5.98    2.74   0
  -4 -11 -13   -0.81    2.15   0
  -4 -11 -12   79.05    2.56   0
  -4 -11  -9    7.20    2.03   0
  -4 -11  -8   47.17    2.24   0
  -4   2   8  421.29    4.32   0
  -4  12   8   12.43    2.06   0
  -4  14   7    0.78    2.33   0
  -4  16   6   11.51    2.16   0
  -3 -10 -14    4.77    2.13   0
  -3 -10 -13    4.18    2.12   0
  -3 -10  -8    2.96    2.00   0
  -3 -10  -7   82.85    2.84   0
  -3  -9  -4  591.98    5.09   0
  -3  -7   0   95.66    3.56   0
  -3   3   7  582.62    4.96   0
[truncated: 1,522,945 more chars]
