# Supplementary material for: Crystal structure of 2-benzamido-N-(2,2-di­eth­oxy­eth­yl)benzamide
Source: Acta Crystallogr E Crystallogr Commun. 2015 Feb 28;71(Pt 3):o214–5. doi: 10.1107/S2056989015003370 (PMC4350703; doi:10.1107/S2056989015003370)
Supplement: Supplementary file 2 [file e-71-0o214-Isup2.hkl]

#
# h,k,l, Fc-squared, Fo-squared, sigma(Fo-squared), status flag
#
data_I
_shelx_title ' engels1 in P21/n'
_shelx_refln_list_code          4
_shelx_F_calc_maximum      144.47
_exptl_crystal_F_000       760.00
_reflns_d_resolution_high  0.7176

loop_
 _space_group_symop_operation_xyz
 'x, y, z'
 '-x+1/2, y+1/2, -z+1/2'
 '-x, -y, -z'
 'x-1/2, -y-1/2, z-1/2'

_cell_length_a     8.4901
_cell_length_b    14.2281
_cell_length_c    15.3864
_cell_angle_alpha  90.000
_cell_angle_beta   98.659
_cell_angle_gamma  90.000

_shelx_F_squared_multiplier     1.000

loop_
 _refln_index_h
 _refln_index_k
 _refln_index_l
 _refln_F_squared_calc
 _refln_F_squared_meas
 _refln_F_squared_sigma
 _refln_observed_status
   2   0   0      14703.88      12022.39        51.43 o
   4   0   0        475.02        484.16        34.88 o
   6   0   0         35.38         26.61         1.78 o
   8   0   0        604.97        583.53         4.64 o
  10   0   0        204.81        199.53         5.37 o
   2   1   0       2350.42       2332.24        36.77 o
   3   1   0        517.81        538.85        11.62 o
   4   1   0       1474.27       1443.70        38.78 o
   5   1   0        659.31        703.89        19.76 o
   6   1   0         42.87         52.90         1.38 o
   7   1   0          6.27          3.22         1.24 o
   8   1   0          3.60          4.01         1.23 o
   9   1   0        146.80        149.19         1.84 o
  10   1   0          8.32          9.40         1.36 o
  11   1   0          7.06          8.06         1.41 o
   1   2   0        117.75         98.55         2.65 o
   2   2   0      20872.97      20243.70      1756.56 o
   3   2   0          4.62          5.61         1.16 o
   4   2   0        164.27        192.44         3.31 o
   5   2   0        100.62         85.17         1.76 o
   6   2   0         86.48         88.44         2.01 o
   7   2   0          2.40          2.89         1.13 o
   8   2   0          1.68          7.04         1.25 o
   9   2   0         70.82         71.19         1.42 o
  10   2   0         28.99         32.21         1.36 o
  11   2   0          0.58          1.14         1.52 o
   1   3   0        889.54        844.70        16.48 o
   2   3   0        649.13        653.40        11.07 o
   3   3   0       1883.41       2034.92        64.18 o
   4   3   0          0.19         13.10         4.13 o
   5   3   0       2615.79       2686.65        32.46 o
   6   3   0         87.97         87.98         1.58 o
   7   3   0          6.65          7.01         1.42 o
   8   3   0          5.79          4.74         1.22 o
   9   3   0         35.28         35.02         1.52 o
  10   3   0         19.98         19.42         1.38 o
  11   3   0         78.02         76.12         2.35 o
   0   4   0        102.07        177.20         6.84 o
   1   4   0        211.85        210.77         3.50 o
   2   4   0       1827.19       1900.01        32.31 o
   3   4   0        104.37         96.31         1.98 o
   4   4   0        919.27        977.05        15.27 o
   5   4   0          2.98          4.51         1.21 o
   6   4   0          8.44         13.40         1.27 o
   7   4   0         14.48         14.65         1.24 o
   8   4   0        323.84        320.09         3.06 o
   9   4   0        283.60        263.53         4.32 o
  10   4   0         79.71         80.57         1.54 o
  11   4   0        194.06        186.44         1.84 o
   1   5   0         66.27         69.35         1.39 o
   2   5   0        196.59        179.61         2.59 o
   3   5   0       1190.95       1302.70        19.51 o
   4   5   0       1018.80       1053.46        11.32 o
   5   5   0        228.20        263.61         4.04 o
   6   5   0         22.51         21.07         1.20 o
   7   5   0         78.92         74.54         2.00 o
   8   5   0         11.28         11.93         1.34 o
   9   5   0         15.14         15.51         1.26 o
  10   5   0         24.46         26.82         1.46 o
  11   5   0          3.11          4.29         1.46 o
   0   6   0         14.19         17.40         1.69 o
   1   6   0        351.50        364.56         5.82 o
   2   6   0        869.22        972.74        25.90 o
   3   6   0         78.49         65.89         2.34 o
   4   6   0        409.62        457.66        11.44 o
   5   6   0       1050.96        995.37        20.94 o
   6   6   0        465.80        482.26         7.12 o
   7   6   0         64.47         56.29         1.33 o
   8   6   0         21.76         24.11         1.44 o
   9   6   0         13.11         15.15         1.26 o
  10   6   0         11.55         13.10         1.28 o
  11   6   0         24.40         24.17         1.49 o
   1   7   0       4045.38       4490.84       120.22 o
   2   7   0        219.19        240.80         4.77 o
   3   7   0        168.99        171.22         3.38 o
   4   7   0          2.56          2.89         1.14 o
   5   7   0        160.28        155.75         2.27 o
   6   7   0        718.93        748.04        10.80 o
   7   7   0          1.93          8.77         1.17 o
   8   7   0         63.11         62.72         2.07 o
   9   7   0          0.45          1.44         1.31 o
  10   7   0          1.08          1.81         1.30 o
   0   8   0        305.68        375.82         6.38 o
   1   8   0       1269.41       1321.71        21.05 o
   2   8   0         81.97        104.62         2.17 o
   3   8   0        292.24        292.63         5.80 o
   4   8   0        129.73        148.36         1.47 o
   5   8   0         15.69         13.05         1.22 o
   6   8   0        313.89        308.95         3.14 o
   7   8   0        175.07        168.52         2.93 o
   8   8   0         14.46         13.47         1.28 o
   9   8   0          4.39          5.87         1.36 o
  10   8   0         56.63         64.16         1.55 o
   1   9   0        527.43        570.04        10.95 o
   2   9   0        195.93        188.00         5.03 o
   3   9   0        511.38        461.01        10.89 o
   4   9   0        301.42        268.74         4.17 o
   5   9   0        345.88        306.43         4.92 o
   6   9   0         38.17         41.00         1.37 o
   7   9   0        906.35        825.72        14.20 o
   8   9   0        149.99        136.52         3.32 o
   9   9   0          0.06          2.34         1.31 o
  10   9   0          1.55          2.98         1.33 o
   0  10   0         78.80        115.14         2.02 o
   1  10   0          5.59          7.87         1.09 o
   2  10   0        239.37        259.38         3.02 o
   3  10   0          3.07          0.26         1.07 o
   4  10   0        745.90        716.17         8.30 o
   5  10   0        232.71        215.40         3.14 o
   6  10   0         17.00         18.18         1.32 o
   7  10   0         12.05         11.09         1.16 o
   8  10   0        287.27        281.20         5.03 o
   9  10   0         23.56         26.11         1.45 o
  10  10   0          7.92          8.89         1.42 o
   1  11   0         14.55         22.63         1.13 o
   2  11   0        123.24        135.41         3.22 o
   3  11   0        548.80        561.97         5.77 o
   4  11   0         17.52         17.75         1.15 o
   5  11   0        851.94        811.32        13.39 o
   6  11   0        155.86        146.43         2.44 o
   7  11   0          6.22          8.32         1.21 o
   8  11   0         75.50         68.24         1.65 o
   9  11   0          3.85          6.70         1.37 o
   0  12   0         34.27         28.76         1.64 o
   1  12   0        307.66        297.22         4.71 o
   2  12   0          0.03          2.14         1.09 o
   3  12   0         36.74         41.70         1.27 o
   4  12   0          4.03          5.82         1.16 o
   5  12   0         43.20         41.14         1.26 o
   6  12   0        437.12        437.75         6.56 o
   7  12   0         27.20         31.03         1.34 o
   8  12   0         19.31         20.66         1.28 o
   9  12   0          5.93          8.04         1.42 o
   1  13   0        355.36        329.21         5.33 o
   2  13   0         12.59         11.22         1.18 o
   3  13   0        387.33        342.77         7.02 o
   4  13   0         92.60         92.42         1.90 o
   5  13   0          3.99          4.33         1.17 o
   6  13   0          2.58          5.85         1.22 o
   7  13   0         28.21         29.67         1.39 o
   8  13   0         37.05         37.93         1.78 o
   0  14   0         59.89         37.68         1.65 o
   1  14   0          8.66         11.80         1.13 o
   2  14   0         16.69         18.44         1.10 o
   3  14   0         44.66         37.83         1.32 o
   4  14   0          1.07          1.60         1.07 o
   5  14   0         24.61         29.47         1.23 o
   6  14   0          7.99          9.83         1.26 o
   7  14   0        197.83        200.12         4.22 o
   8  14   0          7.16          8.89         1.30 o
   1  15   0        114.67        103.93         2.19 o
   2  15   0         17.69         18.77         1.19 o
   3  15   0        114.94        108.77         2.29 o
   4  15   0          3.76          4.99         1.15 o
   5  15   0         12.16         13.45         1.27 o
   6  15   0          0.46          1.77         1.28 o
   7  15   0         22.86         24.01         1.45 o
   0  16   0         11.30         16.86         1.61 o
   1  16   0          7.69         10.31         1.13 o
   2  16   0        112.04        107.11         1.37 o
   3  16   0          1.39          0.66         1.10 o
   4  16   0          1.97          2.83         1.17 o
   5  16   0          1.88          4.83         1.28 o
   6  16   0         35.60         35.10         1.38 o
   1  17   0         12.85         13.78         1.22 o
   2  17   0          1.82          0.04         1.14 o
   3  17   0         14.73         12.17         1.15 o
   4  17   0          0.78          2.52         1.21 o
   5  17   0          0.88          1.95         1.31 o
   0  18   0         61.86         55.71         1.96 o
   1  18   0          0.08          0.94         1.17 o
   2  18   0          0.12          1.28         1.15 o
   3  18   0          0.36          1.68         1.19 o
   4  18   0         27.03         27.53         1.32 o
   1  19   0        109.66        115.02         2.16 o
   2  19   0          0.02          1.17         1.23 o
   3  19   0          5.89          7.21         1.38 o
 -11   0   1         15.74         14.05         2.08 o
  -9   0   1         62.84         64.96         1.97 o
  -7   0   1        846.90        847.77        17.64 o
  -5   0   1       1120.31       1053.81        46.11 o
  -3   0   1       1554.22       1439.93        36.62 o
   3   0   1       1555.72       1483.80        24.55 o
   5   0   1        306.59        259.04         8.04 o
   7   0   1          0.56          2.29         1.73 o
   9   0   1          3.49          4.29         1.90 o
  11   0   1         74.55         69.45         2.14 o
 -11   1   1          4.91          3.93         1.33 o
 -10   1   1        126.14        131.59         2.33 o
  -9   1   1          2.74          5.28         1.30 o
  -8   1   1        172.08        161.49         2.82 o
  -7   1   1        110.25        104.73         1.42 o
  -6   1   1         28.02         27.73         1.31 o
  -5   1   1          3.43          3.13         1.08 o
  -4   1   1        125.90        143.63         1.85 o
  -3   1   1         22.75         55.31         7.52 o
  -2   1   1          2.36         11.29         1.53 o
   2   1   1        887.42        818.22        17.70 o
   3   1   1        492.97        502.54         7.14 o
   4   1   1        445.22        440.32         9.14 o
   5   1   1          1.40          2.85         1.20 o
   6   1   1         67.55         57.46         1.32 o
   7   1   1         80.13         84.59         1.41 o
   8   1   1        242.83        213.41         3.29 o
   9   1   1        100.59        107.78         1.80 o
  10   1   1        258.95        261.16         5.80 o
  11   1   1          8.23          5.62         1.45 o
 -11   2   1          0.01          1.70         1.24 o
 -10   2   1          3.07          4.99         1.33 o
  -9   2   1        170.27        165.16         2.73 o
  -8   2   1          0.44          2.10         1.17 o
  -7   2   1          0.66          2.93         1.19 o
  -6   2   1        852.76        889.63        15.29 o
  -5   2   1         61.24         68.80         1.51 o
  -4   2   1        238.07        244.70         4.94 o
  -3   2   1         44.00         60.08         1.96 o
  -1   2   1         63.74         63.80         1.76 o
   1   2   1         10.36         15.31         1.58 o
   2   2   1        209.78        186.98         7.06 o
   3   2   1          1.57          2.35         1.23 o
   4   2   1       2659.67       2613.95        53.94 o
   5   2   1       1049.73        992.62        12.86 o
   6   2   1         18.46         21.13         1.19 o
   7   2   1         61.63         53.80         1.66 o
   8   2   1         10.53         12.25         1.21 o
   9   2   1         40.95         44.32         1.32 o
  10   2   1          6.70          7.91         1.41 o
  11   2   1          0.16          0.69         1.53 o
 -11   3   1        223.90        221.89         4.18 o
 -10   3   1         13.59         18.05         1.41 o
  -9   3   1        249.88        239.91         4.01 o
  -8   3   1         95.20         96.57         1.74 o
  -7   3   1         48.97         47.75         1.37 o
  -6   3   1         19.91         22.84         1.45 o
  -5   3   1        460.30        468.15        13.80 o
  -4   3   1       3153.82       3332.81        68.91 o
  -3   3   1        236.82        236.16         3.93 o
  -2   3   1      13231.56      13443.34       470.71 o
  -1   3   1      10020.20      10260.72       320.02 o
   0   3   1       3838.38       3821.48        75.95 o
   1   3   1       1650.16       1604.58        29.17 o
   2   3   1          9.39         20.93         1.29 o
   3   3   1       1986.05       2044.24        35.63 o
   4   3   1        499.40        464.54         8.45 o
   5   3   1         41.54         41.37         1.31 o
   6   3   1        166.34        162.37         3.84 o
   7   3   1          6.66          5.28         1.12 o
   8   3   1        141.75        143.34         3.10 o
   9   3   1        115.29        103.72         1.53 o
  10   3   1        100.88        103.50         1.65 o
  11   3   1        113.28        106.33         2.39 o
 -11   4   1          1.10          2.44         1.50 o
 -10   4   1          4.05          6.07         1.48 o
  -9   4   1         12.80         12.56         1.41 o
  -8   4   1         18.72         19.05         1.29 o
  -7   4   1        397.14        411.22         6.71 o
  -6   4   1         22.92         35.57         1.26 o
  -5   4   1        335.97        342.81         5.41 o
  -4   4   1        997.94       1006.84        25.15 o
  -3   4   1       1158.58       1211.84        22.11 o
  -2   4   1       7428.44       7290.68       210.83 o
  -1   4   1        178.10        171.22         4.75 o
   0   4   1          9.30         10.54         1.13 o
   1   4   1       1996.02       2043.15        66.62 o
   2   4   1       1016.66       1048.57        20.52 o
   3   4   1         17.19         13.86         1.27 o
   4   4   1         38.60         38.44         1.29 o
   5   4   1         76.40         80.69         2.23 o
   6   4   1        186.40        201.12         4.29 o
   7   4   1         66.77         58.91         1.38 o
   8   4   1         51.14         50.19         1.35 o
   9   4   1         47.99         47.98         1.37 o
  10   4   1         94.58         93.69         1.60 o
  11   4   1         46.72         42.81         1.52 o
 -11   5   1          3.31          6.43         1.42 o
 -10   5   1          1.86          1.98         1.41 o
  -9   5   1         36.92         34.56         1.31 o
  -8   5   1         45.96         45.09         1.32 o
  -7   5   1        107.04        110.32         1.63 o
  -6   5   1        765.75        758.06        20.64 o
  -5   5   1         92.36         93.59         1.81 o
  -4   5   1       1381.71       1410.36        41.85 o
  -3   5   1        208.80        229.49         2.53 o
  -2   5   1        185.38        183.60         2.80 o
  -1   5   1       1044.78       1033.96        28.70 o
   0   5   1         69.76         74.30         1.82 o
   1   5   1        917.82        895.08        23.29 o
   2   5   1        639.79        662.62        12.86 o
   3   5   1        165.12        168.64         2.91 o
   4   5   1       1130.67       1202.14        32.35 o
   5   5   1          6.89          5.47         1.14 o
   6   5   1         91.27         73.86         1.62 o
   7   5   1         87.30         87.04         2.01 o
   8   5   1         68.85         69.23         2.07 o
   9   5   1          0.06          2.48         1.23 o
  10   5   1         12.29         13.32         1.35 o
  11   5   1         43.79         47.67         1.60 o
 -11   6   1          3.00          3.15         1.48 o
 -10   6   1         18.27         16.24         1.44 o
  -9   6   1         74.98         74.13         1.44 o
  -8   6   1         40.95         41.17         1.33 o
  -7   6   1        288.11        262.18         7.54 o
  -6   6   1        164.60        158.04         2.97 o
  -5   6   1        602.37        630.44        10.97 o
  -4   6   1        306.65        264.81         2.81 o
  -3   6   1        760.08        782.03        11.10 o
  -2   6   1        785.79        816.94        19.91 o
  -1   6   1          5.41          5.87         1.13 o
   0   6   1       3324.50       3544.05        69.52 o
   1   6   1          2.38          2.58         1.04 o
   2   6   1        789.48        803.21        20.59 o
   3   6   1        602.95        696.57        15.17 o
   4   6   1         19.88         18.14         1.19 o
   5   6   1        169.60        194.47         2.29 o
   6   6   1        203.59        209.93         2.94 o
   7   6   1        385.07        347.17         6.97 o
   8   6   1          5.78          6.13         1.13 o
   9   6   1        100.22         91.00         1.62 o
  10   6   1          8.87         11.70         1.32 o
  11   6   1          0.61          5.67         3.43 o
 -11   7   1          5.79          0.92         5.23 o
 -10   7   1         22.59         20.69         1.30 o
  -9   7   1         87.89         87.03         1.58 o
  -8   7   1         10.97         11.62         1.40 o
  -7   7   1        256.61        238.05         5.19 o
  -6   7   1        570.20        526.89        13.05 o
  -5   7   1        262.15        241.40         4.48 o
  -4   7   1        106.31        120.56         2.87 o
  -3   7   1       1015.50        997.12        15.09 o
  -2   7   1        795.52        841.18        11.90 o
  -1   7   1         13.36         16.36         1.16 o
   0   7   1       2312.34       2401.75        52.56 o
   1   7   1        169.69        200.46         4.82 o
   2   7   1        130.08        130.38         1.99 o
   3   7   1        233.74        225.17         3.36 o
   4   7   1        485.98        454.11        10.36 o
   5   7   1          2.09          2.56         1.25 o
   6   7   1         38.39         35.69         1.35 o
   7   7   1          4.03          4.86         1.19 o
   8   7   1         76.33         73.14         1.36 o
   9   7   1          6.55          7.12         1.39 o
  10   7   1         19.19         20.37         1.35 o
 -10   8   1         13.71         17.81         1.35 o
  -9   8   1         16.89         18.43         1.35 o
  -8   8   1         38.66         36.19         1.40 o
  -7   8   1         33.84         36.10         1.32 o
  -6   8   1          7.64          5.45         1.19 o
  -5   8   1       1113.05       1076.90        31.34 o
  -4   8   1         80.31         92.18         1.75 o
  -3   8   1        306.25        307.74         7.29 o
  -2   8   1          2.80          7.68         1.50 o
  -1   8   1          9.54         10.30         1.11 o
   0   8   1         83.26        128.21         3.21 o
   1   8   1         80.74         87.20         2.02 o
   2   8   1         24.01         15.49         1.07 o
   3   8   1        582.66        537.09         9.75 o
   4   8   1        427.03        472.28         8.60 o
   5   8   1        167.83        166.70         3.36 o
   6   8   1        765.06        783.22         9.89 o
   7   8   1         69.68         73.50         2.70 o
   8   8   1          8.26          8.63         1.15 o
   9   8   1          4.69          6.82         1.30 o
  10   8   1         44.18         45.03         1.45 o
 -10   9   1          7.81          9.82         1.42 o
  -9   9   1          6.92          4.55         1.30 o
  -8   9   1         84.53         77.81         1.96 o
  -7   9   1         54.27         67.77         1.65 o
  -6   9   1         72.58         68.01         1.79 o
  -5   9   1        864.20        846.33        16.74 o
  -4   9   1         43.34         46.07         1.21 o
  -3   9   1        865.70        916.27        17.92 o
  -2   9   1        208.79        232.16         4.30 o
  -1   9   1         37.02         54.00         1.40 o
   0   9   1        627.94        689.82        15.03 o
   1   9   1         25.22         32.66         1.14 o
   2   9   1         21.54         24.87         1.12 o
   3   9   1         13.63         12.74         1.12 o
   4   9   1        726.59        725.55        11.63 o
   5   9   1        685.98        655.83        12.81 o
   6   9   1        302.40        295.19         3.68 o
   7   9   1         13.78         10.64         1.26 o
   8   9   1          7.45         10.17         1.16 o
   9   9   1         29.25         29.36         1.35 o
  10   9   1          3.20          3.94         1.34 o
 -10  10   1         14.05         17.96         1.49 o
  -9  10   1          3.16          4.71         1.31 o
  -8  10   1         44.91         48.28         1.44 o
  -7  10   1        105.49         94.49         2.96 o
  -6  10   1        642.94        654.07        14.11 o
  -5  10   1        649.43        660.22        15.67 o
  -4  10   1          0.82          2.18         1.11 o
  -3  10   1        123.37        141.77         2.99 o
  -2  10   1          0.36          0.99         1.06 o
  -1  10   1         28.74         32.12         1.14 o
   0  10   1         89.53        103.32         2.15 o
   1  10   1         92.18        101.41         1.78 o
   2  10   1         63.97         67.06         2.17 o
   3  10   1        715.43        720.01        11.43 o
   4  10   1        510.52        547.82         5.23 o
   5  10   1        186.73        187.32         1.67 o
   6  10   1         24.10         25.95         1.30 o
   7  10   1        123.87        124.01         2.83 o
   8  10   1          2.98          6.67         1.21 o
   9  10   1         49.20         51.69         1.40 o
  -9  11   1          1.40          3.00         1.37 o
  -8  11   1          0.09          1.90         1.40 o
  -7  11   1        316.86        268.99         9.12 o
  -6  11   1          6.95          7.82         1.28 o
  -5  11   1          5.68          4.60         1.21 o
  -4  11   1          7.12          5.50         1.09 o
  -3  11   1         81.90         79.79         2.07 o
  -2  11   1         68.85         68.87         1.64 o
  -1  11   1        624.90        652.57         7.34 o
   0  11   1        295.03        284.38         6.66 o
   1  11   1        269.28        252.46         4.69 o
   2  11   1         18.88         20.10         1.11 o
   3  11   1          8.32          7.05         1.10 o
   4  11   1         45.99         44.23         1.28 o
   5  11   1        590.29        559.83         7.75 o
   6  11   1         97.67         92.71         1.44 o
   7  11   1         30.53         29.93         1.25 o
   8  11   1          4.89          6.16         1.17 o
   9  11   1          9.63         10.01         1.23 o
  -9  12   1          8.55          7.10         1.35 o
  -8  12   1         59.57         57.45         1.60 o
  -7  12   1        108.56        113.03         3.44 o
  -6  12   1         42.43         42.77         1.34 o
  -5  12   1         82.45         81.13         1.69 o
  -4  12   1        471.16        476.91         5.03 o
  -3  12   1          2.83          4.99         1.14 o
  -2  12   1        145.62        138.45         2.56 o
  -1  12   1         33.81         37.39         1.53 o
   0  12   1        138.35        156.64         1.71 o
   1  12   1        105.20         96.40         2.32 o
   2  12   1          0.04          1.62         1.12 o
   3  12   1        115.54         94.67         1.85 o
   4  12   1          4.51          5.81         1.15 o
   5  12   1        200.06        227.82         2.16 o
   6  12   1        135.66        131.98         2.09 o
   7  12   1         51.22         57.29         1.39 o
   8  12   1          4.67          4.97         1.22 o
   9  12   1          1.08          1.69         1.25 o
  -8  13   1          0.00          0.68         1.44 o
  -7  13   1         48.61         46.73         2.89 o
  -6  13   1         61.58         59.40         1.30 o
  -5  13   1          6.24          3.70         1.14 o
  -4  13   1          2.82          1.69         1.18 o
  -3  13   1         31.18         21.77         1.12 o
  -2  13   1         40.13         38.34         1.15 o
  -1  13   1        253.17        203.74         3.57 o
   0  13   1        122.00        112.71         1.33 o
   1  13   1        127.11        105.61         1.70 o
   2  13   1        295.92        286.83         5.98 o
   3  13   1        191.51        170.21         3.30 o
   4  13   1        234.23        223.00         4.45 o
   5  13   1         15.02         15.26         1.16 o
   6  13   1         56.48         54.83         1.36 o
   7  13   1          8.64          8.14         1.26 o
   8  13   1         23.88         23.77         1.33 o
  -8  14   1          3.82          4.58         1.55 o
  -7  14   1         10.65         14.11         1.30 o
  -6  14   1        133.54        136.75         2.42 o
  -5  14   1         66.00         61.09         1.31 o
  -4  14   1         52.35         56.40         1.28 o
  -3  14   1          0.52          1.98         1.10 o
  -2  14   1         93.24         90.85         1.64 o
  -1  14   1        191.34        174.65         2.57 o
   0  14   1         10.28         12.49         1.12 o
   1  14   1         26.94         24.99         1.16 o
   2  14   1          0.47          1.48         1.11 o
   3  14   1         72.62         65.28         1.81 o
   4  14   1        109.31        115.88         1.62 o
   5  14   1         12.39         16.33         1.19 o
   6  14   1          0.21          1.36         1.22 o
   7  14   1         39.03         37.71         1.44 o
   8  14   1          8.53         10.27         1.30 o
  -7  15   1         30.48         33.37         1.42 o
  -6  15   1          4.06          5.15         1.32 o
  -5  15   1         11.26         13.17         1.18 o
  -4  15   1         24.93         21.25         1.16 o
  -3  15   1          3.75          3.17         1.07 o
  -2  15   1         14.97         12.94         1.10 o
  -1  15   1        617.02        528.54         6.42 o
   0  15   1         16.14         14.84         1.09 o
   1  15   1         16.14         16.48         1.14 o
   2  15   1         48.20         43.94         1.18 o
   3  15   1          9.46          8.14         1.11 o
   4  15   1         91.26         90.53         1.39 o
   5  15   1         47.09         49.48         1.28 o
   6  15   1         61.32         60.45         1.77 o
   7  15   1         11.59         14.11         1.45 o
  -6  16   1          0.15          3.69         1.26 o
  -5  16   1         12.84         12.38         1.28 o
  -4  16   1         26.24         24.90         1.21 o
  -3  16   1          2.11          4.16         1.20 o
  -2  16   1         17.34         15.73         1.09 o
  -1  16   1          4.14         11.58         1.15 o
   0  16   1          2.70          5.53         1.14 o
   1  16   1         43.33         42.15         1.21 o
   2  16   1        112.19        107.93         2.73 o
   3  16   1         15.05         14.16         1.15 o
   4  16   1          3.64          2.78         1.16 o
   5  16   1        165.50        176.76         2.15 o
   6  16   1          9.85          8.05         1.32 o
  -6  17   1          0.01          0.70         2.21 o
  -5  17   1         12.65         15.12         1.36 o
  -4  17   1          2.62          4.62         1.18 o
  -3  17   1         18.26         13.30         1.22 o
  -2  17   1         25.84         23.97         1.22 o
  -1  17   1        135.32        135.01         2.32 o
   0  17   1         19.85         18.71         1.16 o
   1  17   1        153.96        137.93         2.72 o
   2  17   1          0.60          0.91         1.14 o
   3  17   1          0.05          0.54         1.17 o
   4  17   1          2.74          4.66         1.16 o
   5  17   1         38.49         45.33         1.34 o
  -4  18   1          6.51          6.01         1.21 o
  -3  18   1          0.85          2.52         1.17 o
  -2  18   1         12.75         14.40         1.32 o
  -1  18   1         17.05         19.47         1.23 o
   0  18   1         23.71         21.44         1.19 o
   1  18   1          4.34          8.22         1.16 o
   2  18   1         66.12         66.05         1.33 o
   3  18   1         12.03         14.47         1.31 o
   4  18   1          5.76          6.18         1.33 o
  -3  19   1          1.35          2.58         1.40 o
  -2  19   1         57.02         52.53         1.69 o
  -1  19   1          1.04          1.74         1.22 o
   0  19   1        102.25         93.09         1.42 o
   1  19   1         46.54         42.68         1.27 o
   2  19   1         56.27         48.60         1.44 o
   3  19   1         42.37         42.18         2.11 o
 -10   0   2        429.41        417.44         5.03 o
  -8   0   2          0.05          1.08         1.59 o
  -6   0   2          0.23          4.90         1.63 o
  -4   0   2          1.26          0.78         1.47 o
   2   0   2       6741.72       6321.83       277.59 o
   4   0   2        165.15        149.77         4.84 o
   6   0   2         67.19         56.62         1.78 o
   8   0   2        217.29        219.28         4.82 o
  10   0   2          4.68          6.38         1.88 o
 -11   1   2          1.27          3.18         1.39 o
 -10   1   2          2.53          5.12         1.24 o
  -9   1   2          0.88          2.85         1.27 o
  -8   1   2          3.98          5.30         1.24 o
  -7   1   2        267.64        279.86         5.66 o
  -6   1   2        172.20        189.86         4.02 o
  -5   1   2       1186.76       1157.29         9.51 o
  -4   1   2        588.32        539.90        10.58 o
  -3   1   2          0.57          0.45         1.12 o
  -2   1   2       4497.54       4493.39        90.17 o
  -1   1   2        654.84        657.62         9.58 o
   1   1   2       4237.17       4105.88       127.48 o
   2   1   2       5674.31       5621.49       129.25 o
   3   1   2         67.75         59.84         1.27 o
   4   1   2        454.31        466.05         7.42 o
   5   1   2          4.90         18.21         1.56 o
   6   1   2         24.31         30.30         1.23 o
   7   1   2         68.99         65.09         1.55 o
   8   1   2         21.10         23.19         1.39 o
   9   1   2         60.92         61.23         1.40 o
  10   1   2          9.94          9.55         1.32 o
  11   1   2          1.09          2.57         1.37 o
 -11   2   2        165.64        168.50         2.30 o
 -10   2   2          0.02          0.00         1.32 o
  -9   2   2        117.13        114.77         2.04 o
  -8   2   2         15.06         15.80         1.31 o
  -7   2   2        147.50        142.51         2.73 o
  -6   2   2         24.89         32.55         1.15 o
  -5   2   2         24.57         34.23         1.19 o
  -4   2   2        462.37        512.86        13.11 o
  -3   2   2        271.54        232.67         6.32 o
  -2   2   2        423.49        505.74         6.42 o
  -1   2   2       1131.39       1050.69        39.25 o
   0   2   2      12610.75      12338.97       140.28 o
   1   2   2        176.04        175.08         3.37 o
   2   2   2       1339.52       1320.33        21.83 o
   3   2   2         15.87         22.50         1.22 o
   4   2   2        136.72        141.86         3.55 o
   5   2   2        411.54        419.24         8.02 o
   6   2   2        274.98        300.31         3.87 o
   7   2   2        128.65        122.88         1.45 o
   8   2   2         57.54         52.29         1.34 o
   9   2   2        120.92        118.51         2.87 o
  10   2   2        276.08        270.22         7.64 o
  11   2   2         23.94         25.03         1.54 o
 -11   3   2         13.65         16.60         1.55 o
 -10   3   2         11.19         12.63         1.35 o
  -9   3   2          0.73          3.44         1.37 o
  -8   3   2         98.07         94.87         1.96 o
  -7   3   2        685.22        733.74        11.91 o
  -6   3   2          1.34          3.94         1.14 o
  -5   3   2         83.17        115.55         2.81 o
  -4   3   2         32.26         31.66         1.34 o
  -3   3   2         42.59         43.65         1.67 o
  -2   3   2        181.77        195.38         3.58 o
  -1   3   2        328.50        322.89         9.95 o
   0   3   2       5776.31       5409.52        73.11 o
   1   3   2        416.74        416.12         6.49 o
   2   3   2        888.42        853.15        19.31 o
   3   3   2       1445.07       1543.24        41.94 o
   4   3   2         67.95         58.65         2.20 o
   5   3   2         52.46         58.25         1.53 o
   6   3   2        123.44        146.55         3.01 o
   7   3   2         27.77         19.99         1.17 o
   8   3   2          8.10          8.11         1.17 o
   9   3   2         41.20         39.81         1.36 o
  10   3   2          5.97          6.21         1.35 o
  11   3   2         54.40         53.81         1.56 o
 -11   4   2        242.77        226.08         1.98 o
 -10   4   2          7.48          7.28         1.37 o
  -9   4   2         96.07         92.88         1.49 o
  -8   4   2         18.53         23.55         1.30 o
  -7   4   2         11.14         13.25         1.20 o
  -6   4   2        250.64        258.62         2.61 o
  -5   4   2          2.32          4.47         1.29 o
  -4   4   2       1462.18       1500.10        28.52 o
  -3   4   2       1284.29       1198.81        29.21 o
  -2   4   2        324.01        343.48         9.20 o
  -1   4   2       1897.88       1823.46        51.92 o
   0   4   2       1468.68       1340.68        34.60 o
   1   4   2       2434.75       2377.24        38.38 o
   2   4   2       1850.01       1809.50        38.07 o
   3   4   2         83.79         87.11         1.82 o
   4   4   2        795.59        883.02        16.90 o
   5   4   2        152.53        153.01         3.55 o
   6   4   2        674.53        627.24         9.16 o
   7   4   2        103.66         96.68         2.05 o
   8   4   2         86.58         87.11         2.18 o
   9   4   2        116.86        117.84         2.80 o
  10   4   2          8.64          8.32         1.32 o
  11   4   2         65.19         59.29         2.20 o
 -11   5   2         14.12         16.34         1.48 o
 -10   5   2         11.13         12.98         1.33 o
  -9   5   2          0.10          2.86         1.43 o
  -8   5   2         17.48         20.85         1.27 o
  -7   5   2        427.16        402.18         5.38 o
  -6   5   2        904.25        895.92        10.51 o
  -5   5   2        155.58        133.16         4.40 o
  -4   5   2        730.45        710.60        19.94 o
  -3   5   2        140.98        134.75         3.45 o
  -2   5   2         99.38        117.48         3.25 o
  -1   5   2       1926.99       1917.31        31.21 o
   0   5   2        257.24        264.05         5.61 o
   1   5   2         78.82         81.60         2.77 o
   2   5   2       1858.09       1898.05        23.85 o
   3   5   2       1399.89       1420.90        39.57 o
   4   5   2       1428.06       1364.00        12.68 o
   5   5   2         43.50         41.05         1.27 o
   6   5   2          0.31          1.40         1.16 o
   7   5   2         23.90         20.32         1.18 o
   8   5   2         42.10         35.70         1.31 o
   9   5   2         14.41         13.87         1.41 o
  10   5   2         29.31         31.16         1.46 o
  11   5   2          3.44          6.28         1.53 o
 -11   6   2         14.17         12.65         1.46 o
 -10   6   2         16.83         15.90         1.51 o
  -9   6   2         13.47         14.45         1.29 o
  -8   6   2         32.99         36.30         1.33 o
  -7   6   2        201.70        204.91         2.93 o
  -6   6   2        436.96        437.79         7.97 o
  -5   6   2         97.10         92.86         2.50 o
  -4   6   2       2964.36       3091.55        33.38 o
  -3   6   2       1530.99       1541.71        30.98 o
  -2   6   2        115.31        164.06         3.65 o
  -1   6   2        797.38        839.69        19.95 o
   0   6   2        524.58        528.81         9.97 o
   1   6   2        102.97         95.17         2.29 o
   2   6   2         56.81         91.24         2.75 o
   3   6   2        341.67        351.43         6.88 o
   4   6   2        439.55        411.71        10.93 o
   5   6   2         39.56         48.55         1.75 o
   6   6   2         14.71         15.12         1.20 o
   7   6   2        197.35        186.99         3.61 o
   8   6   2        160.16        152.36         2.38 o
   9   6   2        169.38        159.95         3.22 o
  10   6   2         26.31         23.97         1.28 o
 -10   7   2         10.87          9.54         1.46 o
  -9   7   2         29.57         32.72         1.36 o
  -8   7   2        822.01        794.77        18.08 o
  -7   7   2         47.36         49.11         1.42 o
  -6   7   2        305.58        290.97         6.32 o
  -5   7   2         24.29         21.33         1.23 o
  -4   7   2        293.51        276.50         4.55 o
  -3   7   2       1348.28       1415.36        22.88 o
  -2   7   2        202.60        205.60         4.20 o
  -1   7   2       2600.94       2760.16        87.12 o
   0   7   2        431.99        461.92        12.93 o
   1   7   2        161.43        134.89         2.52 o
   2   7   2        132.24        139.21         3.77 o
   3   7   2        945.35        930.90        21.57 o
   4   7   2        167.60        172.35         3.34 o
   5   7   2         90.31         96.77         1.40 o
   6   7   2        357.63        360.05         4.69 o
   7   7   2         14.98         13.69         1.19 o
   8   7   2         72.26         75.84         1.37 o
   9   7   2          4.42          5.91         1.23 o
  10   7   2          6.01          7.33         1.37 o
 -10   8   2          6.88          5.49         1.36 o
  -9   8   2         90.75         81.52         1.64 o
  -8   8   2         29.02         26.98         1.34 o
  -7   8   2          7.26          6.50         1.42 o
  -6   8   2         58.95         56.35         1.45 o
  -5   8   2         62.19         54.86         1.34 o
  -4   8   2        149.50        159.01         3.31 o
  -3   8   2       1116.86       1165.48        20.39 o
  -2   8   2         83.03         90.30         2.65 o
  -1   8   2        248.83        250.89         5.01 o
   0   8   2        137.36        145.07         4.04 o
   1   8   2        398.66        371.65         9.45 o
   2   8   2         51.55         39.94         1.21 o
   3   8   2        152.49        159.56         2.35 o
   4   8   2        125.01        121.74         2.17 o
   5   8   2       1376.29       1277.21        32.67 o
   6   8   2         18.06         19.94         1.31 o
   7   8   2        154.01        145.65         3.28 o
   8   8   2         79.66         78.39         1.63 o
   9   8   2          3.09          3.41         1.26 o
  10   8   2          0.08          0.57         1.35 o
 -10   9   2         43.65         40.48         1.45 o
  -9   9   2         34.24         33.32         1.38 o
  -8   9   2          0.00          1.59         1.23 o
  -7   9   2          0.47          1.13         1.41 o
  -6   9   2          9.31          9.04         1.17 o
  -5   9   2         44.40         41.59         1.22 o
  -4   9   2         22.57         25.26         1.16 o
  -3   9   2        238.01        256.01         6.58 o
  -2   9   2        515.21        530.01         8.62 o
  -1   9   2        100.23         84.60         2.09 o
   0   9   2        312.15        317.61         7.70 o
   1   9   2        233.88        191.44         3.49 o
   2   9   2        276.14        264.02         6.04 o
   3   9   2        285.01        290.11         5.38 o
   4   9   2        120.93        111.10         1.43 o
   5   9   2       2101.69       2054.58        25.18 o
   6   9   2          6.22          7.49         1.26 o
   7   9   2         17.02         16.33         1.22 o
   8   9   2         10.54          9.25         1.15 o
   9   9   2          5.63          6.11         1.23 o
  10   9   2          0.38          0.48         1.44 o
 -10  10   2         66.09         63.54         1.59 o
  -9  10   2         10.50          8.74         1.37 o
  -8  10   2          3.82          6.60         1.31 o
  -7  10   2        271.05        262.58         4.26 o
  -6  10   2        157.76        160.19         4.17 o
  -5  10   2          6.39          6.95         1.21 o
  -4  10   2          1.71          2.79         1.10 o
  -3  10   2         13.73         15.91         1.07 o
  -2  10   2          8.26          9.44         1.08 o
  -1  10   2         10.42         12.18         1.05 o
   0  10   2         46.30         55.98         1.19 o
   1  10   2         33.66         37.44         1.25 o
   2  10   2        147.95        144.39         3.20 o
   3  10   2         74.09         65.71         1.30 o
   4  10   2        337.80        340.60         6.10 o
   5  10   2          2.70          2.38         1.17 o
   6  10   2         38.66         41.13         1.32 o
   7  10   2          3.70          5.03         1.18 o
   8  10   2          6.19          8.91         1.18 o
   9  10   2         28.04         25.87         1.29 o
  -9  11   2         50.06         44.36         1.62 o
  -8  11   2         15.10         18.08         1.46 o
  -7  11   2         25.05         24.44         1.35 o
  -6  11   2         30.43         30.46         1.24 o
  -5  11   2         34.08         28.03         1.29 o
  -4  11   2         14.15         14.30         1.08 o
  -3  11   2          0.04          0.54         1.08 o
  -2  11   2        145.34        131.45         2.48 o
  -1  11   2          7.64          6.87         1.11 o
   0  11   2        281.99        291.49         8.62 o
   1  11   2         18.12         18.11         1.15 o
   2  11   2        377.82        384.57         5.55 o
   3  11   2        526.17        505.92        15.42 o
   4  11   2        430.43        416.22         6.34 o
   5  11   2         16.18         19.67         1.28 o
   6  11   2         96.26         97.34         1.69 o
   7  11   2        127.54        127.30         2.15 o
   8  11   2          0.24          2.66         1.20 o
   9  11   2          5.56          7.14         1.30 o
  -9  12   2         19.37         24.00         1.51 o
  -8  12   2        239.14        245.96         5.29 o
  -7  12   2        401.10        376.30        11.18 o
  -6  12   2          3.42          3.02         1.16 o
  -5  12   2         46.27         43.58         1.39 o
  -4  12   2          0.54          2.51         1.12 o
  -3  12   2         16.15         13.96         1.12 o
  -2  12   2         27.34         18.76         1.12 o
  -1  12   2         65.03         66.55         1.19 o
   0  12   2         11.12         11.46         1.13 o
   1  12   2        345.29        332.75         6.02 o
   2  12   2         64.94         62.83         1.57 o
   3  12   2        247.92        258.16         6.08 o
   4  12   2        100.52        103.60         1.63 o
   5  12   2         18.63         25.06         1.23 o
   6  12   2         38.76         40.11         1.35 o
   7  12   2          0.08          1.19         1.19 o
   8  12   2          1.34          3.32         1.26 o
   9  12   2          0.12         -0.06         1.63 o
  -8  13   2         15.32         20.80         1.72 o
  -7  13   2         17.58         20.32         1.46 o
  -6  13   2        174.05        176.97         5.04 o
  -5  13   2         78.25         63.97         1.99 o
  -4  13   2         19.93         25.01         1.19 o
  -3  13   2        461.37        434.14         6.68 o
  -2  13   2          3.22          2.82         1.07 o
  -1  13   2         22.90         22.27         1.16 o
   0  13   2         19.04         22.89         1.18 o
   1  13   2        157.84        148.12         2.96 o
   2  13   2         31.66         27.17         1.12 o
   3  13   2          4.23          6.02         1.18 o
   4  13   2          2.16          4.76         1.14 o
   5  13   2        169.27        173.00         2.85 o
   6  13   2         67.18         75.68         1.47 o
   7  13   2         19.36         20.52         1.26 o
   8  13   2         26.62         26.24         1.37 o
  -8  14   2          4.00          5.59         1.54 o
  -7  14   2         13.63         17.37         1.41 o
  -6  14   2         69.58         63.81         1.71 o
  -5  14   2         24.23         19.77         1.30 o
  -4  14   2         98.74         93.14         2.06 o
  -3  14   2         14.49         13.47         1.14 o
  -2  14   2         13.60         24.72         1.16 o
  -1  14   2          3.36          3.52         1.06 o
   0  14   2        354.55        298.06         6.98 o
   1  14   2         22.14         20.99         1.16 o
   2  14   2          3.69          6.64         1.16 o
   3  14   2         14.71         18.00         1.16 o
   4  14   2         10.82          9.57         1.11 o
   5  14   2         12.46         12.34         1.19 o
   6  14   2          7.90          7.39         1.29 o
   7  14   2         39.82         36.67         1.31 o
   8  14   2          0.00         -0.66         3.26 o
  -7  15   2         14.29         18.11         1.51 o
  -6  15   2          8.15          9.31         1.16 o
  -5  15   2         19.32         18.64         1.19 o
  -4  15   2          0.24          2.72         1.15 o
  -3  15   2         50.15         45.76         1.27 o
  -2  15   2         21.73         18.91         1.19 o
  -1  15   2         49.58         43.82         1.22 o
   0  15   2        134.83        126.30         2.69 o
   1  15   2         28.19         26.08         1.15 o
   2  15   2         22.07         20.22         1.10 o
   3  15   2          1.19          2.32         1.15 o
   4  15   2         57.42         59.52         1.26 o
   5  15   2        133.25        138.12         2.18 o
   6  15   2          8.20         11.48         1.33 o
   7  15   2         18.83         16.35         1.33 o
  -6  16   2         20.32         18.31         1.51 o
  -5  16   2          0.12          0.18         1.11 o
  -4  16   2          5.19          6.79         1.23 o
  -3  16   2          0.53          1.84         1.11 o
  -2  16   2         44.74         37.32         1.18 o
  -1  16   2          7.60         11.28         1.12 o
   0  16   2          0.52          4.84         1.09 o
   1  16   2         18.44         18.28         1.14 o
   2  16   2          5.49          8.40         1.19 o
   3  16   2         13.90         14.11         1.17 o
   4  16   2          6.83          7.51         1.18 o
   5  16   2          2.88          3.69         1.26 o
   6  16   2         69.88         72.79         1.85 o
  -6  17   2          2.34          2.78         3.31 o
  -5  17   2          3.05          3.68         1.21 o
  -4  17   2         11.78         10.97         1.24 o
  -3  17   2         28.37         23.01         1.20 o
  -2  17   2         13.10         11.95         1.17 o
  -1  17   2         30.65         32.73         1.23 o
   0  17   2        118.73         93.45         1.71 o
   1  17   2         15.35         11.99         1.11 o
   2  17   2         97.19         90.78         1.96 o
   3  17   2         83.85         94.26         1.47 o
   4  17   2         57.34         69.11         1.63 o
   5  17   2          0.84          1.53         1.22 o
  -4  18   2          5.30          7.63         1.33 o
  -3  18   2         70.66         59.14         2.27 o
  -2  18   2         97.06         93.32         1.43 o
  -1  18   2         18.24         22.39         1.15 o
   0  18   2         19.67         19.27         1.18 o
   1  18   2         10.59         13.50         1.27 o
   2  18   2          7.70         12.42         1.28 o
   3  18   2          4.80          7.37         1.26 o
   4  18   2         67.10         71.60         1.72 o
  -3  19   2        143.58        140.41         3.85 o
  -2  19   2          0.06          2.17         1.31 o
  -1  19   2         30.21         29.89         1.25 o
   0  19   2          5.03          6.35         1.26 o
   1  19   2         16.51         16.90         1.34 o
   2  19   2          0.08          1.75         1.27 o
 -11   0   3          5.08          8.18         2.00 o
  -9   0   3        111.46        109.61         2.13 o
  -7   0   3        103.39        113.70         2.77 o
  -5   0   3         49.94         75.01         4.12 o
  -3   0   3       1366.29       1519.14        41.67 o
  -1   0   3       3372.59       3222.68        62.39 o
   1   0   3        508.03        482.29        26.47 o
   3   0   3       1025.61        956.94        28.08 o
   5   0   3        848.54        859.44        24.46 o
   7   0   3        215.08        207.27         6.73 o
   9   0   3        247.33        257.28         5.03 o
  11   0   3          0.65          3.10         1.99 o
 -11   1   3          0.99          1.45         1.38 o
 -10   1   3        169.72        175.45         2.15 o
  -9   1   3         86.66         88.35         1.46 o
  -8   1   3          1.04          1.69         1.20 o
  -7   1   3        254.33        253.59         3.33 o
  -6   1   3        100.29         94.39         1.38 o
  -5   1   3          5.75          3.11         1.14 o
  -4   1   3          3.92          6.40         1.14 o
  -3   1   3       6591.71       6854.99       129.91 o
  -2   1   3         45.86         59.31         1.79 o
  -1   1   3       6257.25       6514.64       100.62 o
   0   1   3        127.72        144.66         3.03 o
   1   1   3        881.51        871.41        14.11 o
   2   1   3          0.08         -0.23         1.10 o
   3   1   3        363.35        324.35         4.82 o
   4   1   3        319.12        328.43         7.74 o
   5   1   3        572.26        606.52        11.00 o
   6   1   3        183.33        185.30         4.06 o
   7   1   3        166.27        155.86         3.63 o
   8   1   3        242.90        232.85         3.57 o
   9   1   3         28.05         28.45         1.52 o
  10   1   3          2.83          5.47         1.31 o
  11   1   3         27.15         25.79         1.46 o
 -11   2   3          5.37          6.62         1.41 o
 -10   2   3          4.33          6.12         1.35 o
  -9   2   3          6.91          8.68         1.24 o
  -8   2   3        189.86        197.95         3.41 o
  -7   2   3         23.03         21.74         1.24 o
  -6   2   3         91.98         75.86         1.31 o
  -5   2   3        255.41        288.86         4.80 o
  -4   2   3       3051.48       3318.76        53.10 o
  -3   2   3        347.32        330.95         5.99 o
  -2   2   3        588.62        585.00         9.76 o
  -1   2   3         57.71         57.51         1.41 o
   0   2   3          0.15          2.23         1.16 o
   1   2   3        299.71        325.47         8.47 o
   2   2   3       2683.47       2585.34        62.62 o
   3   2   3       4600.11       4801.29        56.66 o
   4   2   3        256.49        252.70         7.54 o
   5   2   3         17.78         21.39         1.19 o
   6   2   3         53.66         55.61         1.31 o
   7   2   3        239.21        232.83         3.25 o
   8   2   3        136.24        125.18         2.46 o
   9   2   3          6.31          5.46         1.38 o
  10   2   3         48.71         47.47         1.47 o
  11   2   3         44.18         37.37         1.56 o
 -11   3   3        145.73        148.91         1.79 o
 -10   3   3         18.95         21.60         1.35 o
  -9   3   3         47.82         43.98         1.38 o
  -8   3   3         21.46         23.63         1.28 o
  -7   3   3         43.73         40.08         1.33 o
  -6   3   3        370.11        367.01         4.36 o
  -5   3   3        204.58        209.22         2.64 o
  -4   3   3        991.03       1060.80        16.55 o
  -3   3   3       2574.52       2589.26        35.38 o
  -2   3   3       2111.14       2103.42        54.73 o
  -1   3   3       2665.51       2564.27        46.40 o
   0   3   3       8793.22       8777.73       154.42 o
   1   3   3         55.41         46.22         1.28 o
   2   3   3       2693.55       2573.93        50.92 o
   3   3   3         38.93         50.62         1.33 o
   4   3   3          1.69          2.13         1.18 o
   5   3   3         57.04         44.88         1.25 o
   6   3   3        167.39        147.20         4.24 o
   7   3   3        139.93        141.04         1.98 o
   8   3   3        283.19        264.95         4.24 o
   9   3   3         53.17         54.61         1.49 o
  10   3   3        182.07        165.74         3.16 o
  11   3   3         14.08         15.73         1.46 o
 -11   4   3         52.81         47.18         1.55 o
 -10   4   3          0.81          1.33         1.31 o
  -9   4   3        236.43        229.32         3.40 o
  -8   4   3          1.14          3.09         1.31 o
  -7   4   3        229.25        206.32         2.99 o
  -6   4   3         89.27         83.02         2.38 o
  -5   4   3         16.26         19.21         1.25 o
  -4   4   3        451.22        456.38         7.36 o
  -3   4   3         23.21         22.93         1.20 o
  -2   4   3        221.10        214.81         4.70 o
  -1   4   3         36.36         35.90         1.17 o
   0   4   3        132.77        120.87         2.41 o
   1   4   3         24.47         18.45         1.05 o
   2   4   3         88.06         92.56         1.47 o
   3   4   3       1051.14       1163.28        26.90 o
   4   4   3       1705.67       1773.97        54.59 o
   5   4   3        132.67        128.81         8.18 o
   6   4   3        239.68        213.75         3.72 o
   7   4   3         46.63         43.52         1.24 o
   8   4   3          0.02          0.48         1.16 o
   9   4   3          2.62          3.94         1.27 o
  10   4   3         14.55         13.19         1.31 o
  11   4   3         10.05          9.75         1.43 o
 -11   5   3          3.76          3.92         1.40 o
 -10   5   3          1.66          4.32         1.46 o
  -9   5   3          7.35         10.65         1.38 o
  -8   5   3         42.13         37.26         1.25 o
  -7   5   3         38.28         40.62         1.31 o
  -6   5   3         36.17         32.93         1.31 o
  -5   5   3         47.23         47.48         1.30 o
  -4   5   3       1081.39       1156.70        21.38 o
  -3   5   3       1628.50       1638.57        30.82 o
  -2   5   3       2826.77       2878.77        61.16 o
  -1   5   3        317.18        299.33         6.35 o
   0   5   3       1704.32       1518.12        33.94 o
   1   5   3        175.41        170.26         2.19 o
   2   5   3         28.29         24.78         1.17 o
   3   5   3         24.13         33.00         1.25 o
   4   5   3        150.59        169.74         4.24 o
   5   5   3         20.75         22.35         1.20 o
   6   5   3        235.82        215.59         3.60 o
   7   5   3        124.68        120.29         3.23 o
   8   5   3         18.46         18.38         1.24 o
   9   5   3        120.56        117.44         2.50 o
  10   5   3         16.97         14.92         1.52 o
 -11   6   3          4.10          4.54         1.46 o
 -10   6   3         36.05         34.36         1.49 o
  -9   6   3        326.72        327.65         5.78 o
  -8   6   3        133.45        138.83         2.47 o
  -7   6   3        130.33        124.33         1.84 o
  -6   6   3        252.34        236.46         4.74 o
  -5   6   3        319.38        318.07         7.31 o
  -4   6   3        242.55        230.31         5.93 o
  -3   6   3         66.10         51.89         1.86 o
  -2   6   3       2508.29       2613.58        49.08 o
  -1   6   3          0.45          3.35         1.03 o
   0   6   3        487.38        477.58         9.81 o
   1   6   3        343.07        371.89         8.24 o
   2   6   3        696.09        741.81         9.89 o
   3   6   3       1086.88       1152.17        26.20 o
   4   6   3         96.24        100.00         3.99 o
   5   6   3          1.35          3.28         1.20 o
   6   6   3          1.70          4.19         1.17 o
   7   6   3          5.70          7.44         1.26 o
   8   6   3         46.16         42.98         1.22 o
   9   6   3         55.21         50.19         1.32 o
  10   6   3          0.00          0.40         1.45 o
 -11   7   3          0.00          3.58         2.47 o
 -10   7   3          0.15          1.69         1.46 o
  -9   7   3          1.16          3.86         1.26 o
  -8   7   3         78.66         71.44         1.60 o
  -7   7   3          5.83          6.28         1.24 o
  -6   7   3          0.01          0.41         1.34 o
  -5   7   3        451.98        419.04         6.93 o
  -4   7   3         34.48         23.42         1.30 o
  -3   7   3        398.57        422.85         9.98 o
  -2   7   3        517.36        503.24        10.88 o
  -1   7   3        189.61        189.31         5.64 o
   0   7   3         79.53         85.27         2.01 o
   1   7   3        331.69        389.55         8.77 o
   2   7   3        229.37        208.67         3.00 o
   3   7   3        110.15        100.95         1.33 o
   4   7   3         80.79         72.46         1.73 o
   5   7   3        208.75        201.45         4.64 o
   6   7   3         32.39         32.79         1.24 o
   7   7   3         77.75         78.26         1.60 o
   8   7   3          3.17          3.64         1.18 o
   9   7   3        106.80        107.48         2.55 o
  10   7   3         16.68         17.40         1.42 o
 -10   8   3          4.98          5.80         1.44 o
  -9   8   3        175.21        169.28         2.72 o
  -8   8   3         51.09         51.76         1.37 o
  -7   8   3        397.25        396.97         9.08 o
  -6   8   3        259.42        273.47         2.96 o
  -5   8   3        296.63        281.75         6.99 o
  -4   8   3        142.18        152.68         3.18 o
  -3   8   3         16.37         14.09         1.19 o
  -2   8   3        624.89        704.18        11.09 o
  -1   8   3         35.30         27.27         1.09 o
   0   8   3         40.13         23.03         1.05 o
   1   8   3         17.49         15.04         1.11 o
   2   8   3        363.01        352.32         6.75 o
   3   8   3        268.56        278.77         3.74 o
   4   8   3        466.52        452.17         8.99 o
   5   8   3        289.36        301.84         5.68 o
   6   8   3         37.86         40.05         1.33 o
   7   8   3          0.37          1.09         1.27 o
   8   8   3         43.48         44.04         1.41 o
   9   8   3         40.11         40.18         1.33 o
  10   8   3          8.91          8.61         1.33 o
 -10   9   3         47.48         44.38         1.49 o
  -9   9   3         35.04         44.24         1.50 o
  -8   9   3         64.76         62.94         1.39 o
  -7   9   3        402.45        397.68         6.69 o
  -6   9   3         57.77         60.88         1.50 o
  -5   9   3        881.76        842.99        19.94 o
  -4   9   3          4.24          3.97         1.08 o
  -3   9   3          8.17         14.40         1.15 o
  -2   9   3        254.16        278.79         6.47 o
  -1   9   3        220.66        227.38         4.82 o
   0   9   3          3.72          5.93         1.00 o
   1   9   3        122.75        146.25         5.99 o
   2   9   3        950.18        951.05        21.28 o
   3   9   3        644.39        643.74        16.48 o
   4   9   3        990.14        965.14        20.00 o
   5   9   3          5.33          4.25         1.23 o
   6   9   3        121.56        111.57         2.40 o
   7   9   3          2.05          4.18         1.18 o
   8   9   3         35.62         36.01         1.33 o
   9   9   3          6.87          8.05         1.21 o
  10   9   3         23.27         15.84         2.26 o
 -10  10   3         33.20         36.72         1.54 o
  -9  10   3          6.93          5.23         1.39 o
  -8  10   3        279.12        275.05        12.45 o
  -7  10   3         56.96         57.35         1.48 o
  -6  10   3         15.85         21.98         1.42 o
  -5  10   3         38.51         43.41         1.40 o
  -4  10   3          0.08          1.24         1.06 o
  -3  10   3         40.97         45.64         1.20 o
  -2  10   3         25.90         27.17         1.26 o
  -1  10   3         65.69         65.94         2.11 o
   0  10   3         14.70         14.59         1.05 o
   1  10   3        108.27         85.83         2.58 o
   2  10   3         37.97         36.04         1.21 o
   3  10   3         38.80         40.15         1.38 o
   4  10   3        300.84        295.40         5.89 o
   5  10   3         93.55        101.20         2.30 o
   6  10   3         11.05         13.04         1.23 o
   7  10   3         15.59         18.96         1.21 o
   8  10   3         32.23         31.81         1.34 o
   9  10   3          0.21         -0.23         1.19 o
  -9  11   3        129.25        109.07         1.65 o
  -8  11   3          8.23         11.30         1.49 o
  -7  11   3          3.74          9.36         1.38 o
  -6  11   3         48.99         53.73         1.58 o
  -5  11   3          4.39          5.64         1.07 o
  -4  11   3         42.46         41.22         1.95 o
  -3  11   3        149.04        162.61         3.93 o
  -2  11   3        237.28        207.58         4.51 o
  -1  11   3         86.17         84.76         1.77 o
   0  11   3         77.54         77.56         1.47 o
   1  11   3        180.86        168.71         4.85 o
   2  11   3        380.23        355.71        10.02 o
   3  11   3        938.02        882.36        18.21 o
   4  11   3         57.47         66.28         1.29 o
   5  11   3        115.54        109.58         1.88 o
   6  11   3         28.09         28.50         1.23 o
   7  11   3         20.56         22.42         1.24 o
   8  11   3          0.05          0.00         1.17 o
   9  11   3         47.63         45.58         1.32 o
  -9  12   3         36.18         33.22         1.47 o
  -8  12   3          6.10          7.30         1.46 o
  -7  12   3         24.05         27.95         1.48 o
  -6  12   3        367.08        375.10         7.78 o
  -5  12   3          0.46          1.81         1.06 o
  -4  12   3        216.22        200.01         4.99 o
  -3  12   3         30.42         31.37         1.10 o
  -2  12   3         29.03         32.91         1.12 o
  -1  12   3         87.13         84.06         1.49 o
   0  12   3         12.55         16.78         1.12 o
   1  12   3          0.01          1.31         1.06 o
   2  12   3         52.98         51.13         1.31 o
   3  12   3        204.62        202.04         2.98 o
   4  12   3        268.34        255.53         3.47 o
   5  12   3         30.35         29.29         1.23 o
   6  12   3          4.08          6.36         1.20 o
   7  12   3         22.69         22.56         1.30 o
   8  12   3          0.67          1.26         1.28 o
  -8  13   3         58.97         55.81         1.63 o
  -7  13   3          3.69          5.86         1.20 o
  -6  13   3        107.57        115.92         1.65 o
  -5  13   3          0.18         -0.13         1.10 o
  -4  13   3         15.93         14.47         1.17 o
  -3  13   3        155.65        129.81         2.80 o
  -2  13   3        287.53        250.52         4.60 o
  -1  13   3        115.67         94.37         2.20 o
   0  13   3         25.77         24.41         1.17 o
   1  13   3        438.10        424.83        10.59 o
   2  13   3        138.41        136.56         2.30 o
   3  13   3         32.71         40.61         1.17 o
   4  13   3        138.45        140.09         1.42 o
   5  13   3         32.42         34.68         1.27 o
   6  13   3          9.65         11.51         1.25 o
   7  13   3          0.95          3.81         1.28 o
   8  13   3          2.28          2.75         1.27 o
  -8  14   3         69.29         72.52         1.60 o
  -7  14   3          0.00          1.30         1.31 o
  -6  14   3         83.41         82.04         1.51 o
  -5  14   3          1.74          2.00         1.09 o
  -4  14   3        102.68         97.37         2.81 o
  -3  14   3        413.75        368.91         9.03 o
  -2  14   3          8.50          6.29         1.13 o
  -1  14   3         11.64         13.47         1.13 o
   0  14   3         13.60         16.44         1.07 o
   1  14   3        141.60        139.69         3.70 o
   2  14   3        116.02        113.67         1.91 o
   3  14   3        125.53        133.29         2.91 o
   4  14   3         27.68         28.20         1.18 o
   5  14   3         92.40         92.20         1.49 o
   6  14   3         20.40         23.03         1.27 o
   7  14   3         33.27         34.35         1.34 o
  -7  15   3          3.54          3.58         1.35 o
  -6  15   3          3.38          6.15         1.24 o
  -5  15   3         20.80         22.45         1.38 o
  -4  15   3         57.18         52.81         1.39 o
  -3  15   3         40.85         31.52         1.17 o
  -2  15   3        118.59        108.78         2.13 o
  -1  15   3        263.02        226.43         5.19 o
   0  15   3         54.87         55.97         1.33 o
   1  15   3         21.36         22.57         1.25 o
   2  15   3          0.39          2.24         1.19 o
   3  15   3         25.26         26.31         1.24 o
   4  15   3         11.28         11.18         1.19 o
   5  15   3        167.40        173.10         1.55 o
   6  15   3         21.71         21.44         1.47 o
   7  15   3         32.73         33.10         1.42 o
  -6  16   3         40.92         45.07         1.47 o
  -5  16   3          6.18          9.46         1.39 o
  -4  16   3          3.48          4.50         1.11 o
  -3  16   3          1.14          2.85         1.14 o
  -2  16   3          1.61          2.77         1.09 o
  -1  16   3         25.34         22.48         1.14 o
   0  16   3        130.80        124.71         2.68 o
   1  16   3          7.33          8.59         1.17 o
   2  16   3         59.19         55.15         1.25 o
   3  16   3         77.82         86.71         1.48 o
   4  16   3         16.27         15.91         1.19 o
   5  16   3         33.03         35.62         1.32 o
   6  16   3         48.22         45.06         1.53 o
  -5  17   3         23.84         28.32         1.55 o
  -4  17   3          4.70          7.90         1.29 o
  -3  17   3          5.86          7.72         1.15 o
  -2  17   3          0.42          0.30         1.14 o
  -1  17   3         50.92         48.53         1.30 o
   0  17   3         23.18         28.04         1.28 o
   1  17   3          6.56          6.17         1.22 o
   2  17   3        109.23        112.23         1.66 o
   3  17   3         21.44         25.23         1.28 o
   4  17   3         12.84         15.81         1.19 o
   5  17   3          0.44          1.64         1.26 o
  -4  18   3          0.05          2.36         1.44 o
  -3  18   3         63.41         62.60         1.44 o
  -2  18   3          1.42          2.00         1.22 o
  -1  18   3          2.67          2.44         1.31 o
   0  18   3        189.10        189.87         3.11 o
   1  18   3          0.45          1.53         1.12 o
   2  18   3         13.94         12.81         1.19 o
   3  18   3         68.30         75.81         1.43 o
   4  18   3         43.29         48.68         1.32 o
  -2  19   3          2.52          3.38         1.28 o
  -1  19   3         96.94         92.61         2.27 o
   0  19   3          0.12          3.46         1.26 o
   1  19   3         23.25         23.01         1.28 o
   2  19   3          1.01          4.36         1.22 o
 -10   0   4         14.67         12.61         1.92 o
  -8   0   4         74.39         83.04         2.00 o
  -6   0   4         32.34         43.99         1.82 o
  -4   0   4       1916.27       2160.22        22.72 o
  -2   0   4       9578.00      11449.01       283.61 o
   0   0   4      12924.49      14179.87        46.34 o
   2   0   4         85.82         78.50         1.94 o
   4   0   4       1553.11       1491.82        55.67 o
   6   0   4         10.24         10.15         1.54 o
   8   0   4        103.12        104.52         3.89 o
  10   0   4         84.66         83.21         2.17 o
 -11   1   4          4.67          6.71         1.35 o
 -10   1   4          7.48          7.47         1.32 o
  -9   1   4         29.49         33.35         1.41 o
  -8   1   4         86.72         88.57         1.55 o
  -7   1   4         25.87         25.02         1.18 o
  -6   1   4        432.14        392.44         5.98 o
  -5   1   4          2.86          2.64         1.12 o
  -4   1   4       1400.05       1464.82        17.95 o
  -3   1   4       3270.61       3243.29        42.64 o
  -2   1   4       1161.03       1074.00        24.62 o
  -1   1   4       2194.67       2256.70        37.60 o
   0   1   4        604.45        641.72        14.10 o
   1   1   4        551.54        550.27        14.35 o
   2   1   4        616.53        629.19        11.63 o
   3   1   4       1416.29       1324.80        22.31 o
   4   1   4         47.17         61.55         1.28 o
   5   1   4        291.48        273.60         6.25 o
   6   1   4          1.61          4.49         1.15 o
   7   1   4        540.91        525.57        10.49 o
   8   1   4         61.16         61.58         1.47 o
   9   1   4        255.78        258.75         3.42 o
  10   1   4        148.87        136.95         2.17 o
  11   1   4         61.24         56.47         1.79 o
 -11   2   4          9.72         10.56         1.40 o
 -10   2   4          4.57          5.32         1.35 o
  -9   2   4         12.77         13.06         1.25 o
  -8   2   4         43.87         43.52         1.35 o
  -7   2   4         48.17         42.66         1.25 o
  -6   2   4         61.24         55.93         1.35 o
  -5   2   4         20.58         21.44         1.36 o
  -4   2   4       2201.42       2254.55        38.70 o
  -3   2   4       1976.20       1956.04        25.45 o
  -2   2   4          1.21          7.69         1.15 o
  -1   2   4        489.74        445.29         5.04 o
   0   2   4        385.82        373.35         5.88 o
   1   2   4        259.56        240.24         5.00 o
   2   2   4         42.75         59.20         1.30 o
   3   2   4         23.03         29.78         3.09 o
   4   2   4       1474.12       1566.16        35.15 o
   5   2   4        140.16        130.33         2.34 o
   6   2   4         23.69         30.34         1.19 o
   7   2   4         47.06         48.61         1.29 o
   8   2   4        454.78        469.56         7.34 o
   9   2   4        110.85        123.04         1.90 o
  10   2   4          7.11          7.35         1.39 o
  11   2   4         10.81          9.98         1.46 o
 -11   3   4          0.00          1.75         1.33 o
 -10   3   4          9.86         10.89         1.38 o
  -9   3   4         73.13         76.12         1.51 o
  -8   3   4         97.62        100.28         1.36 o
  -7   3   4         67.39         56.11         1.30 o
  -6   3   4        101.93         86.12         1.45 o
  -5   3   4       1180.54       1128.21        12.47 o
  -4   3   4        914.33        920.28        24.46 o
  -3   3   4         28.61         37.57         1.19 o
  -2   3   4        180.00        192.48         2.37 o
  -1   3   4         60.30         52.93         1.22 o
   0   3   4        293.99        263.79         5.42 o
   1   3   4          0.20          2.13         0.99 o
   2   3   4        359.49        380.83         5.78 o
   3   3   4        677.93        744.09        16.48 o
   4   3   4       1152.30       1153.64        17.06 o
   5   3   4          3.05          3.78         1.14 o
   6   3   4         13.32         14.29         1.22 o
   7   3   4          0.02          1.39         1.32 o
   8   3   4         24.98         27.21         1.34 o
   9   3   4        370.96        344.48         7.84 o
  10   3   4         33.61         30.21         1.65 o
 -11   4   4         48.20         47.46         1.49 o
 -10   4   4         19.21         20.55         1.40 o
  -9   4   4          6.82         10.45         1.33 o
  -8   4   4         28.02         32.37         1.25 o
  -7   4   4          0.68          1.13         1.24 o
  -6   4   4        195.90        222.27         4.05 o
  -5   4   4        760.33        844.33         9.26 o
  -4   4   4        136.69        147.15         2.87 o
  -3   4   4       1967.89       1996.71        52.64 o
  -2   4   4       2213.62       2227.28        54.30 o
  -1   4   4       3746.06       3877.22        66.61 o
   0   4   4        717.24        785.39        14.09 o
   1   4   4       2875.99       2826.09        43.24 o
   2   4   4       1824.68       1892.11        28.84 o
   3   4   4        254.79        209.39         4.39 o
   4   4   4        763.02        728.20        14.39 o
   5   4   4        235.26        239.21         3.68 o
   6   4   4        106.42         96.08         1.65 o
   7   4   4        109.74        104.93         2.18 o
   8   4   4         94.71         93.82         1.39 o
   9   4   4         13.36         14.15         1.24 o
  10   4   4        142.69        144.57         2.74 o
 -11   5   4          4.48          6.60         1.47 o
 -10   5   4         39.00         38.62         1.49 o
  -9   5   4        197.30        189.92         3.97 o
  -8   5   4        386.00        390.81         5.05 o
  -7   5   4        496.85        462.80         7.07 o
  -6   5   4        872.23        877.67        10.75 o
  -5   5   4        431.26        391.97         6.72 o
  -4   5   4         93.28        104.75         2.18 o
  -3   5   4       1375.24       1494.83        21.93 o
  -2   5   4        199.61        179.82         4.30 o
  -1   5   4       1294.43       1266.76        18.93 o
   0   5   4        340.13        336.88         6.31 o
   1   5   4       3290.55       3218.86        31.45 o
   2   5   4       3161.00       3133.02        51.21 o
   3   5   4       1009.62        996.84        20.74 o
   4   5   4         28.82         27.94         1.31 o
   5   5   4         10.61         17.46         1.21 o
   6   5   4        146.88        128.05         2.88 o
   7   5   4         54.74         52.67         1.32 o
   8   5   4        135.66        126.43         2.18 o
   9   5   4         28.37         30.71         1.25 o
  10   5   4          4.24          6.17         1.44 o
 -11   6   4         99.63         95.57         1.88 o
 -10   6   4         19.15         19.44         1.43 o
  -9   6   4         17.82         17.16         1.32 o
  -8   6   4         37.72         39.15         1.25 o
  -7   6   4         54.05         52.51         1.48 o
  -6   6   4        487.84        494.81         6.73 o
  -5   6   4        668.96        654.78        11.76 o
  -4   6   4        189.93        212.71         4.20 o
  -3   6   4       1317.45       1449.17        32.80 o
  -2   6   4        777.49        749.98        14.91 o
  -1   6   4       1239.76       1234.54        16.77 o
   0   6   4         19.30         31.07         1.38 o
   1   6   4         13.08         14.73         1.03 o
   2   6   4          8.16          8.66         1.11 o
   3   6   4        484.20        512.64        12.64 o
   4   6   4        187.46        174.26         5.18 o
   5   6   4         98.55         90.91         2.05 o
   6   6   4        252.00        235.30         5.86 o
   7   6   4        177.77        145.77         3.61 o
   8   6   4         39.23         41.25         1.28 o
   9   6   4          4.87          5.03         1.18 o
  10   6   4         28.73         32.36         1.33 o
 -11   7   4          6.61          6.06         2.46 o
 -10   7   4        174.03        163.41         2.83 o
  -9   7   4         43.26         46.97         1.70 o
  -8   7   4          6.69          8.77         1.21 o
  -7   7   4        234.31        229.05         2.92 o
  -6   7   4         23.62         24.59         1.25 o
  -5   7   4         35.51         47.94         1.34 o
  -4   7   4         15.34         19.67         1.14 o
  -3   7   4        375.54        439.52         6.10 o
  -2   7   4         68.22         61.19         1.24 o
  -1   7   4         98.65         78.73         1.63 o
   0   7   4        176.29        183.68         2.20 o
   1   7   4        836.73        808.93        17.61 o
   2   7   4        100.14        107.83         1.52 o
   3   7   4         86.17        102.14         4.21 o
   4   7   4         91.07         88.73         2.12 o
   5   7   4         27.58         31.29         1.23 o
   6   7   4        193.09        187.28         3.45 o
   7   7   4          1.33          0.63         1.19 o
   8   7   4          5.00          8.24         1.18 o
   9   7   4          0.33          3.27         1.15 o
  10   7   4         39.73         36.95         1.52 o
 -10   8   4         11.23         14.72         1.43 o
  -9   8   4         31.75         34.14         1.41 o
  -8   8   4         45.79         50.82         1.37 o
  -7   8   4          0.01          2.39         1.28 o
  -6   8   4          0.44          3.45         1.19 o
  -5   8   4        523.61        542.95        12.36 o
  -4   8   4         12.04         14.39         1.45 o
  -3   8   4          0.17          0.40         1.08 o
  -2   8   4        277.46        289.12         4.65 o
  -1   8   4         87.58         85.32         2.32 o
   0   8   4         80.88         79.74         1.18 o
   1   8   4         24.21         18.46         1.04 o
   2   8   4         33.86         27.83         1.13 o
   3   8   4       1128.54       1088.35        19.23 o
   4   8   4        109.75        131.06         2.28 o
   5   8   4         26.97         31.97         1.28 o
   6   8   4         19.28         23.72         1.20 o
   7   8   4         18.13         18.12         1.23 o
   8   8   4          0.01          3.79         1.22 o
   9   8   4         49.99         42.57         1.29 o
  10   8   4          3.85          5.34         1.30 o
 -10   9   4         35.23         40.77         1.73 o
  -9   9   4          6.00          5.29         1.41 o
  -8   9   4          5.15          5.35         1.39 o
  -7   9   4         25.07         25.17         1.32 o
  -6   9   4          6.78          7.64         1.22 o
  -5   9   4         36.14         34.54         1.25 o
  -4   9   4         96.33        102.30         4.02 o
  -3   9   4         44.85         34.61         1.20 o
  -2   9   4          0.03         -0.02         1.07 o
  -1   9   4         59.07         57.78         1.27 o
   0   9   4         99.11        103.98         2.30 o
   1   9   4         43.26         34.27         1.15 o
   2   9   4         71.35         63.10         1.58 o
   3   9   4       1005.41       1023.24        16.42 o
   4   9   4        241.71        244.05         5.24 o
   5   9   4         91.60         86.41         1.84 o
   6   9   4          1.09          1.71         1.19 o
   7   9   4        156.61        143.55         1.43 o
   8   9   4          0.05          1.72         1.22 o
   9   9   4         12.75         15.54         1.30 o
 -10  10   4         52.93         52.82         1.66 o
  -9  10   4         57.38         57.09         1.54 o
  -8  10   4         10.10         10.57         1.51 o
  -7  10   4          2.14          3.35         1.23 o
  -6  10   4         57.82         58.05         1.29 o
  -5  10   4         41.52         43.62         1.30 o
  -4  10   4         54.61         52.49         1.28 o
  -3  10   4         10.11         10.25         1.14 o
  -2  10   4          8.30         11.32         1.19 o
  -1  10   4        669.80        642.55         9.37 o
   0  10   4          0.06          2.29         1.14 o
   1  10   4        204.63        207.03         4.73 o
   2  10   4        667.76        630.60        11.72 o
   3  10   4        717.96        657.25         5.25 o
   4  10   4          6.92          8.19         1.24 o
   5  10   4         71.56         71.14         1.69 o
   6  10   4        118.71        116.62         1.47 o
   7  10   4         56.85         59.42         1.30 o
   8  10   4          1.65          2.26         1.18 o
   9  10   4         26.10         26.52         1.27 o
  -9  11   4          0.22          1.16         1.37 o
  -8  11   4          8.08          7.58         1.38 o
  -7  11   4         61.77         58.03         1.38 o
  -6  11   4          0.55          0.84         1.19 o
  -5  11   4         59.07         59.82         1.64 o
  -4  11   4         93.36         84.47         1.96 o
  -3  11   4         54.00         43.64         1.37 o
  -2  11   4        164.51        138.28         3.15 o
  -1  11   4        511.89        520.26        11.63 o
   0  11   4        784.12        720.55        17.77 o
   1  11   4         63.27         65.55         1.92 o
   2  11   4       1256.39       1219.05        23.00 o
   3  11   4        548.77        537.25         6.37 o
   4  11   4         55.48         59.05         1.29 o
   5  11   4         30.88         35.18         1.30 o
   6  11   4         21.08         22.83         1.21 o
   7  11   4          3.52          4.20         1.16 o
   8  11   4         70.87         73.25         1.99 o
   9  11   4         23.08         25.82         1.33 o
  -9  12   4        154.20        143.05         3.11 o
  -8  12   4         28.66         29.73         1.41 o
  -7  12   4         11.78         13.17         1.31 o
  -6  12   4          7.04         10.10         1.20 o
  -5  12   4        104.27        109.13         2.04 o
  -4  12   4         18.89         18.33         1.26 o
  -3  12   4          7.98          7.65         1.18 o
  -2  12   4         17.35         15.29         1.06 o
  -1  12   4          2.32          3.38         1.14 o
   0  12   4         11.08         14.73         1.21 o
   1  12   4        102.11        102.11         1.54 o
   2  12   4         99.90         92.57         1.61 o
   3  12   4        148.69        143.56         2.62 o
   4  12   4        141.54        137.27         2.03 o
   5  12   4         30.55         32.38         1.35 o
   6  12   4         41.39         43.38         1.41 o
   7  12   4          4.16          6.00         1.21 o
   8  12   4          3.87          1.95         1.27 o
  -8  13   4         27.03         31.35         1.46 o
  -7  13   4          0.19          2.10         1.27 o
  -6  13   4         36.44         44.28         1.43 o
  -5  13   4         66.56         68.71         1.41 o
  -4  13   4         21.03         17.53         1.31 o
  -3  13   4          2.70          2.82         1.20 o
  -2  13   4         19.37         20.44         1.23 o
  -1  13   4         32.28         29.94         1.19 o
   0  13   4        265.01        260.47         4.00 o
   1  13   4        111.84        123.40         2.26 o
   2  13   4        259.04        246.11         4.93 o
   3  13   4         15.23         17.03         1.12 o
   4  13   4        476.00        481.48         7.08 o
   5  13   4         23.69         26.19         1.26 o
   6  13   4         41.06         42.11         1.29 o
   7  13   4         20.12         16.12         1.27 o
   8  13   4         44.59         48.76         1.41 o
  -8  14   4         46.39         44.60         1.49 o
  -7  14   4          3.28          5.44         1.34 o
  -6  14   4        102.53        102.18         1.65 o
  -5  14   4          0.84          1.59         1.22 o
  -4  14   4         95.39         98.30         2.69 o
  -3  14   4         39.50         35.54         1.28 o
  -2  14   4        936.60        857.77        15.03 o
  -1  14   4         82.59         77.48         1.33 o
   0  14   4         33.38         30.29         1.25 o
   1  14   4        104.22        111.28         2.71 o
   2  14   4          7.67          7.73         1.14 o
   3  14   4         19.80         21.59         1.18 o
   4  14   4        107.73        111.31         1.68 o
   5  14   4         64.96         66.90         1.84 o
   6  14   4         78.45         78.22         2.12 o
   7  14   4         97.91         97.84         1.89 o
  -7  15   4          8.87          9.43         1.42 o
  -6  15   4         19.82         25.36         1.33 o
  -5  15   4          0.99          0.85         1.21 o
  -4  15   4          1.28          2.18         1.23 o
  -3  15   4         15.74         14.97         1.20 o
  -2  15   4         13.07         14.78         2.00 o
  -1  15   4         10.60         11.37         1.16 o
   0  15   4        158.71        153.27         2.59 o
   1  15   4         23.35         22.41         1.17 o
   2  15   4         22.31         27.99         1.10 o
   3  15   4        186.25        193.20         3.12 o
   4  15   4         17.86         18.71         1.16 o
   5  15   4         49.90         51.27         1.57 o
   6  15   4          1.34          2.63         1.29 o
  -6  16   4         14.02         16.91         1.41 o
  -5  16   4          2.15          3.73         1.21 o
  -4  16   4        168.37        158.84         2.90 o
  -3  16   4         79.14         85.55         2.18 o
  -2  16   4        144.71        158.04         2.88 o
  -1  16   4         37.30         38.63         1.24 o
   0  16   4         63.34         65.45         1.51 o
   1  16   4         43.19         41.56         1.21 o
   2  16   4        123.22        129.50         2.72 o
   3  16   4         42.19         45.49         1.31 o
   4  16   4         23.18         25.04         1.25 o
   5  16   4         46.25         56.19         1.44 o
   6  16   4         28.43         25.87         1.42 o
  -5  17   4         61.98         57.60         1.49 o
  -4  17   4         89.97         91.48         2.07 o
  -3  17   4         19.73         18.25         1.28 o
  -2  17   4          1.23          1.33         1.20 o
  -1  17   4         22.17         23.15         1.17 o
   0  17   4         66.80         64.54         1.60 o
   1  17   4        129.30        132.25         1.79 o
   2  17   4        162.44        167.87         2.19 o
   3  17   4         16.25         13.80         1.20 o
   4  17   4          6.71          5.68         1.21 o
   5  17   4          5.87          4.44         1.30 o
  -4  18   4        165.34        169.09         3.17 o
  -3  18   4         49.65         52.38         1.55 o
  -2  18   4         83.22         80.77         1.67 o
  -1  18   4          6.70          4.37         1.16 o
   0  18   4          0.00          0.30         1.13 o
   1  18   4         43.25         49.03         1.26 o
   2  18   4          2.20          0.97         1.22 o
   3  18   4          5.66          8.15         1.24 o
  -2  19   4         27.75         29.26         1.28 o
  -1  19   4          0.11          1.49         1.14 o
   0  19   4          0.16          3.06         1.20 o
   1  19   4          0.24          0.98         1.24 o
 -11   0   5          0.19          1.23         2.05 o
  -9   0   5          1.97          3.07         1.77 o
  -7   0   5         15.87         13.67         1.52 o
  -5   0   5        149.13        241.31         9.40 o
  -3   0   5        194.97        168.88         4.32 o
  -1   0   5       1654.29       1764.96        59.48 o
   1   0   5        353.30        341.16         8.79 o
   3   0   5        328.21        311.68         9.68 o
   5   0   5         95.50         86.02         2.61 o
   7   0   5        921.76        985.97        21.79 o
   9   0   5         72.55         76.53         2.31 o
 -11   1   5         38.83         34.67         1.42 o
 -10   1   5          9.58         10.99         1.33 o
  -9   1   5        179.51        181.07         4.14 o
  -8   1   5         46.53         47.10         1.32 o
  -7   1   5          5.96          6.15         1.11 o
  -6   1   5        162.81        160.83         2.79 o
  -5   1   5       2406.50       2406.50        57.16 o
  -4   1   5        938.62        969.67         9.59 o
  -3   1   5       1477.59       1615.48        16.25 o
  -2   1   5       1394.29       1389.25        16.79 o
  -1   1   5         28.86         27.47         1.13 o
   0   1   5       1206.32       1321.25        20.66 o
   1   1   5         13.69         10.02         1.05 o
   2   1   5       2326.97       2366.47        59.50 o
   3   1   5        304.18        301.25         4.95 o
   4   1   5        347.99        370.10         8.56 o
   5   1   5          0.73          1.52         1.13 o
   6   1   5         82.44         82.48         1.61 o
   7   1   5        282.65        290.16         2.72 o
   8   1   5          5.64          7.22         1.21 o
   9   1   5          7.73          9.64         1.42 o
  10   1   5          5.61          9.42         1.48 o
 -11   2   5          8.12          8.88         1.46 o
 -10   2   5         16.28         17.39         1.34 o
  -9   2   5        139.89        149.93         2.56 o
  -8   2   5         96.78         97.37         1.42 o
  -7   2   5        227.38        226.03         2.76 o
  -6   2   5         47.90         59.05         7.47 o
  -5   2   5        784.02        797.41        11.50 o
  -4   2   5       2197.45       2196.54        46.67 o
  -3   2   5        221.57        203.08         1.68 o
  -2   2   5        862.43        839.81        19.46 o
  -1   2   5        322.01        326.54         3.57 o
   0   2   5        473.91        486.86         8.53 o
   1   2   5        335.90        348.90        11.99 o
   2   2   5       2489.98       2507.38        53.19 o
   3   2   5        376.03        427.18         8.27 o
   4   2   5         29.81         29.69         1.17 o
   5   2   5       1046.03       1007.49        22.42 o
   6   2   5        437.04        429.16         6.60 o
   7   2   5          0.00          2.10         1.26 o
   8   2   5         70.73         76.94         1.46 o
   9   2   5         91.84         88.20         1.97 o
  10   2   5         28.81         29.68         1.60 o
 -11   3   5          7.89          7.51         1.37 o
 -10   3   5         49.10         53.03         1.46 o
  -9   3   5         57.03         57.50         1.35 o
  -8   3   5          4.19          4.63         1.23 o
  -7   3   5        107.79        106.57         2.29 o
  -6   3   5         16.28         15.51         1.28 o
  -5   3   5          6.69          6.07         1.21 o
  -4   3   5       2244.33       2183.11        47.56 o
  -3   3   5        739.62        797.92        10.62 o
  -2   3   5       2827.71       2818.22        38.76 o
  -1   3   5        912.01        974.37        15.73 o
   0   3   5        135.13        109.15         2.95 o
   1   3   5        164.99        153.35         4.41 o
   2   3   5       2830.58       3079.19        46.00 o
   3   3   5        555.02        618.73         6.22 o
   4   3   5         87.74         93.12         1.68 o
   5   3   5        641.98        629.14        17.32 o
   6   3   5        136.24        130.67         4.92 o
   7   3   5        598.06        621.69         9.55 o
   8   3   5        118.42        108.83         1.55 o
   9   3   5        121.64        113.96         1.88 o
  10   3   5         26.90         23.40         1.35 o
 -11   4   5          1.31          2.24         1.43 o
 -10   4   5         14.39         12.82         1.35 o
  -9   4   5          3.73          4.56         1.23 o
  -8   4   5        292.68        293.58         4.06 o
  -7   4   5         56.20         64.63         1.42 o
  -6   4   5        816.58        825.40        11.94 o
  -5   4   5        133.33        146.70         3.15 o
  -4   4   5        431.26        397.77         5.71 o
  -3   4   5        495.64        480.11         9.57 o
  -2   4   5        124.49        121.64         2.67 o
  -1   4   5         62.15         86.61         2.14 o
   0   4   5        120.58        139.33         2.33 o
   1   4   5       5432.38       5861.24        90.93 o
   2   4   5       4486.10       4727.99        91.98 o
   3   4   5       1925.29       1950.24        46.75 o
   4   4   5          7.86          7.81         1.13 o
   5   4   5        736.28        722.90        24.57 o
   6   4   5         80.57         80.14         1.82 o
   7   4   5        147.96        143.78         2.10 o
   8   4   5         14.37         12.86         1.23 o
   9   4   5         22.32         20.34         1.33 o
  10   4   5          0.22          1.41         1.26 o
 -11   5   5          9.38          9.82         1.48 o
 -10   5   5         28.49         30.69         1.39 o
  -9   5   5         22.32         20.90         1.26 o
  -8   5   5         74.17         74.92         1.50 o
  -7   5   5        114.54        111.48         1.84 o
  -6   5   5        772.92        802.46         9.00 o
  -5   5   5        255.88        287.70         5.95 o
  -4   5   5        323.77        329.07         7.13 o
  -3   5   5       1457.56       1520.67        13.26 o
  -2   5   5        124.57        119.24         2.61 o
  -1   5   5        633.65        652.00        17.21 o
   0   5   5        336.24        358.97         7.27 o
   1   5   5         72.42         70.22         1.33 o
   2   5   5        523.76        597.77        11.73 o
   3   5   5         23.06         36.26         1.16 o
   4   5   5        404.01        433.55         7.49 o
   5   5   5        565.92        523.83        10.94 o
   6   5   5         61.03         65.52         1.65 o
   7   5   5        572.03        559.08        10.28 o
   8   5   5        182.24        165.05         3.06 o
   9   5   5          4.03          3.62         1.22 o
  10   5   5          7.27          6.27         1.28 o
 -11   6   5         93.12         89.50         2.83 o
 -10   6   5          0.28          1.95         1.34 o
  -9   6   5          2.43          2.96         1.32 o
  -8   6   5         69.10         70.31         1.35 o
  -7   6   5         39.00         34.62         1.53 o
  -6   6   5        144.07        137.63         1.85 o
  -5   6   5        280.54        313.95         3.47 o
  -4   6   5        813.70        806.41        21.06 o
  -3   6   5        252.00        237.36         4.41 o
  -2   6   5         88.07         80.32         1.62 o
  -1   6   5          3.74          6.83         1.03 o
   0   6   5       2271.85       2310.30        42.47 o
   1   6   5        602.28        644.26         9.41 o
   2   6   5        732.61        725.64        23.09 o
   3   6   5        806.70        800.66        20.39 o
   4   6   5        456.32        447.11        12.23 o
   5   6   5        501.14        484.56        11.84 o
   6   6   5         11.98         15.25         1.22 o
   7   6   5        340.99        320.24         5.55 o
   8   6   5         47.15         47.80         1.37 o
   9   6   5        105.27        103.84         1.76 o
  10   6   5         74.51         62.58         1.52 o
 -10   7   5          0.42          2.34         1.37 o
  -9   7   5        124.29        119.84         2.34 o
  -8   7   5         11.71         14.02         1.33 o
  -7   7   5         46.57         48.00         1.41 o
  -6   7   5          1.86          2.05         1.22 o
  -5   7   5        393.20        414.34         7.01 o
  -4   7   5         90.79         81.58         1.84 o
  -3   7   5        774.26        794.73         9.78 o
  -2   7   5       1203.80       1301.13        16.85 o
  -1   7   5       1247.12       1142.53        20.32 o
   0   7   5        368.24        379.23         6.79 o
   1   7   5        592.93        597.68         7.88 o
   2   7   5       1117.76       1005.23        20.66 o
   3   7   5         27.95         16.23         1.21 o
   4   7   5         38.25         38.08         1.27 o
   5   7   5        279.24        268.48         7.29 o
   6   7   5         82.05         70.82         1.32 o
   7   7   5        231.99        224.15         5.26 o
   8   7   5         37.76         38.66         1.27 o
   9   7   5          2.25          4.93         1.19 o
  10   7   5         70.24         65.02         2.02 o
 -10   8   5          0.76          2.66         1.60 o
  -9   8   5        212.65        218.66         5.15 o
  -8   8   5        232.72        248.74         5.21 o
  -7   8   5        186.18        174.14         5.22 o
  -6   8   5        190.97        196.76         4.52 o
  -5   8   5         33.40         35.62         1.28 o
  -4   8   5        528.97        559.24        10.22 o
  -3   8   5        638.59        612.71         7.46 o
  -2   8   5          1.98          0.77         1.07 o
  -1   8   5         21.92         24.62         1.06 o
   0   8   5         15.64         19.19         1.01 o
   1   8   5        171.60        176.80         2.52 o
   2   8   5        157.73        184.72         2.89 o
   3   8   5       1030.04       1065.93        22.05 o
   4   8   5       1293.77       1281.90        27.29 o
   5   8   5         47.96         51.91         1.52 o
   6   8   5        150.92        152.73         3.03 o
   7   8   5          5.49          5.06         1.22 o
   8   8   5        118.15        119.94         1.46 o
   9   8   5          0.71          1.84         1.25 o
 -10   9   5         25.11         28.56         1.64 o
  -9   9   5          0.25          3.73         1.41 o
  -8   9   5         71.68         75.02         1.62 o
  -7   9   5         11.05         13.52         1.35 o
  -6   9   5          1.88          2.65         1.17 o
  -5   9   5          5.07          6.40         1.17 o
  -4   9   5         12.24         17.88         1.15 o
  -3   9   5         93.67         85.36         2.44 o
  -2   9   5         14.28         18.37         1.15 o
  -1   9   5        417.17        387.02         7.37 o
   0   9   5        709.06        681.44        14.32 o
   1   9   5         78.71         77.03         1.19 o
   2   9   5        660.84        611.92        10.62 o
   3   9   5         56.14         49.50         1.29 o
   4   9   5        266.65        239.19         3.34 o
   5   9   5         58.13         54.82         1.28 o
   6   9   5         17.26         19.56         1.22 o
   7   9   5          0.23          2.40         1.12 o
   8   9   5          0.05          0.47         1.17 o
   9   9   5         33.47         30.82         1.34 o
 -10  10   5         38.51         34.58         1.67 o
  -9  10   5         18.02         18.18         1.38 o
  -8  10   5          0.06          1.39         1.40 o
  -7  10   5         35.59         40.52         1.40 o
  -6  10   5         53.60         46.90         1.29 o
  -5  10   5          9.10         11.29         1.18 o
  -4  10   5         16.04         12.93         1.15 o
  -3  10   5        202.35        219.52         2.88 o
  -2  10   5          3.67          5.66         1.09 o
  -1  10   5        223.32        233.18         4.36 o
   0  10   5         95.34         94.74         1.28 o
   1  10   5         23.66         20.68         1.15 o
   2  10   5       1002.22        984.07        13.12 o
   3  10   5        538.61        558.14         9.75 o
   4  10   5         94.12        100.86         2.75 o
   5  10   5          5.05          5.74         1.22 o
   6  10   5         12.46         14.98         1.23 o
   7  10   5         22.66         23.73         1.19 o
   8  10   5        129.61        149.52         2.15 o
   9  10   5          0.14          2.57         1.31 o
  -9  11   5         67.34         68.54         1.98 o
  -8  11   5        102.88        110.69         3.28 o
  -7  11   5         12.40         11.87         1.39 o
  -6  11   5         84.55         80.96         1.66 o
  -5  11   5          0.44          1.21         1.13 o
  -4  11   5         50.33         46.76         1.27 o
  -3  11   5          4.92          8.62         1.09 o
  -2  11   5          1.32          2.07         1.08 o
  -1  11   5        291.70        270.66         5.10 o
   0  11   5         40.79         41.67         1.19 o
   1  11   5        580.74        584.47         9.95 o
   2  11   5        150.71        153.76         1.78 o
   3  11   5        633.43        620.10         7.61 o
   4  11   5         17.63         19.67         1.22 o
   5  11   5         17.87         16.88         1.19 o
   6  11   5          9.35          8.08         1.18 o
   7  11   5         18.92         19.43         1.26 o
   8  11   5         23.02         25.93         1.42 o
  -9  12   5          6.29          7.87         1.46 o
  -8  12   5         21.28         25.47         1.36 o
  -7  12   5          0.56          0.88         1.39 o
  -6  12   5         10.46         14.42         1.17 o
  -5  12   5         23.64         23.19         1.19 o
  -4  12   5        191.92        183.36         3.15 o
  -3  12   5          0.18          1.71         1.15 o
  -2  12   5         24.84         28.79         1.20 o
  -1  12   5        317.22        308.37         6.71 o
   0  12   5        140.70        143.89         3.20 o
   1  12   5        960.51        959.46        14.27 o
   2  12   5        276.62        272.79         3.70 o
   3  12   5        366.37        367.21         2.78 o
   4  12   5          0.58          2.89         1.24 o
   5  12   5          1.76          3.58         1.18 o
   6  12   5          6.38          4.10         1.21 o
   7  12   5         75.92         79.86         1.53 o
   8  12   5         52.43         52.58         1.35 o
  -8  13   5         30.14         27.55         1.56 o
  -7  13   5          0.25          1.31         1.31 o
  -6  13   5         46.15         54.16         1.32 o
  -5  13   5          3.39          1.76         1.16 o
  -4  13   5         32.48         23.67         1.21 o
  -3  13   5         81.16         74.37         1.78 o
  -2  13   5         99.06         96.03         1.82 o
  -1  13   5        112.63        104.91         1.74 o
   0  13   5          0.05          2.63         1.07 o
   1  13   5         10.27          8.30         1.10 o
   2  13   5         31.08         29.07         1.20 o
   3  13   5         19.66         19.80         1.13 o
   4  13   5         19.87         19.70         1.26 o
   5  13   5        110.63        116.98         2.88 o
   6  13   5         26.50         31.25         1.29 o
   7  13   5         32.81         34.83         1.34 o
  -8  14   5          9.76          9.53         1.55 o
  -7  14   5          2.34          2.44         1.44 o
  -6  14   5          0.00          0.96         1.20 o
  -5  14   5         45.61         41.97         1.69 o
  -4  14   5         22.81         28.64         1.25 o
  -3  14   5        236.63        228.33         3.36 o
  -2  14   5         56.59         60.76         1.60 o
  -1  14   5        954.21        878.81        11.68 o
   0  14   5          0.18          2.59         1.13 o
   1  14   5        409.20        403.62         6.67 o
   2  14   5         10.79         12.87         1.06 o
   3  14   5         16.57         17.96         1.14 o
   4  14   5          4.37          5.08         1.14 o
   5  14   5         24.72         27.85         1.30 o
   6  14   5         42.24         41.69         1.30 o
   7  14   5          4.48          3.37         1.31 o
  -7  15   5          0.00          0.50         1.33 o
  -6  15   5          5.19         10.07         1.26 o
  -5  15   5          0.09          0.48         1.25 o
  -4  15   5          7.71          6.29         1.22 o
  -3  15   5        243.22        218.19         4.22 o
  -2  15   5         88.78         81.55         1.51 o
  -1  15   5         60.10         61.45         2.30 o
   0  15   5         10.33         10.09         1.18 o
   1  15   5        109.53        105.97         1.86 o
   2  15   5         40.95         41.85         1.22 o
   3  15   5        418.27        420.09         7.18 o
   4  15   5         54.79         51.66         1.33 o
   5  15   5         24.88         22.51         1.28 o
   6  15   5         18.52         21.58         1.31 o
  -6  16   5          0.13          1.59         1.37 o
  -5  16   5         45.01         43.64         1.30 o
  -4  16   5         35.46         33.28         1.32 o
  -3  16   5          0.06          0.71         1.18 o
  -2  16   5          0.81          0.96         1.14 o
  -1  16   5         42.41         44.30         1.25 o
   0  16   5          2.26          2.26         1.09 o
   1  16   5         48.21         59.30         1.23 o
   2  16   5          5.97          6.07         1.17 o
   3  16   5         76.10         80.87         1.33 o
   4  16   5         19.17         20.02         1.28 o
   5  16   5         78.10         96.33         1.48 o
  -5  17   5         34.82         43.04         1.70 o
  -4  17   5         16.70         17.89         1.30 o
  -3  17   5         20.00         22.39         1.30 o
  -2  17   5         16.41         16.69         1.17 o
  -1  17   5         28.79         31.73         1.23 o
   0  17   5        104.68        104.51         1.52 o
   1  17   5          6.28          7.80         1.15 o
   2  17   5          0.41          1.84         1.15 o
   3  17   5          0.40          1.60         1.17 o
   4  17   5          2.77          3.35         1.28 o
  -4  18   5        118.08        116.54         1.63 o
  -3  18   5         45.61         41.47         1.35 o
  -2  18   5          0.01          2.49         1.20 o
  -1  18   5          9.04         11.18         1.22 o
   0  18   5         16.45         18.95         1.21 o
   1  18   5         49.36         55.83         1.27 o
   2  18   5          9.40         12.64         1.21 o
   3  18   5         36.47         35.51         1.26 o
  -2  19   5          4.28          3.36         1.75 o
  -1  19   5         13.06         13.72         1.27 o
   0  19   5          5.04          2.91         1.26 o
   1  19   5          1.86          3.32         1.50 o
 -10   0   6         84.91         92.47         2.46 o
  -8   0   6        433.04        434.65         6.51 o
  -6   0   6        898.15        894.88        24.52 o
  -4   0   6        184.01        238.08        10.78 o
  -2   0   6         34.08         65.38         1.89 o
   0   0   6        392.23        451.73         7.04 o
   2   0   6       1666.82       1612.33        34.40 o
   4   0   6          0.00          3.05         1.53 o
   6   0   6        486.59        466.87        14.73 o
   8   0   6        197.55        197.56         4.86 o
  10   0   6         59.16         61.06         2.26 o
 -11   1   6        100.71         98.65         1.67 o
 -10   1   6         10.00         10.20         1.32 o
  -9   1   6         29.97         34.80         1.38 o
  -8   1   6        137.05        142.86         1.82 o
  -7   1   6         63.69         61.68         1.24 o
  -6   1   6        409.64        411.48         6.24 o
  -5   1   6       1041.85       1107.07        13.70 o
  -4   1   6        645.16        723.52        13.82 o
  -3   1   6         82.19        102.65         1.47 o
  -2   1   6        290.25        326.69         4.25 o
  -1   1   6        113.00        126.72         1.99 o
   0   1   6        462.52        504.71         7.77 o
   1   1   6       1633.97       1654.39        42.17 o
   2   1   6         34.85         51.41         5.57 o
   3   1   6        268.16        268.00         3.92 o
   4   1   6         14.41         15.64         1.04 o
   5   1   6         20.22         21.12         1.14 o
   6   1   6        450.29        450.54         9.60 o
   7   1   6          0.12          1.59         1.23 o
   8   1   6        438.65        427.66         7.43 o
   9   1   6        205.48        201.07         4.33 o
  10   1   6          0.20          1.00         1.41 o
 -11   2   6          0.92          3.18         1.45 o
 -10   2   6         47.08         48.63         1.44 o
  -9   2   6         29.46         30.48         1.34 o
  -8   2   6         12.79         12.51         1.19 o
  -7   2   6         90.45         95.84         1.45 o
  -6   2   6         17.33         30.68         1.19 o
  -5   2   6         88.74         98.97         1.94 o
  -4   2   6        367.03        387.19         7.77 o
  -3   2   6         11.61         15.65         1.46 o
  -2   2   6       1286.12       1266.93        16.94 o
  -1   2   6        557.90        575.74         8.36 o
   0   2   6          4.01          7.33         1.07 o
   1   2   6        494.02        527.46         8.70 o
   2   2   6        668.47        771.16        19.38 o
   3   2   6         21.63         17.44         1.07 o
   4   2   6        236.80        214.36         4.81 o
   5   2   6        124.62        120.37         1.88 o
   6   2   6        327.73        335.16         8.76 o
   7   2   6        536.79        544.33         8.34 o
   8   2   6         40.17         40.12         1.29 o
   9   2   6          5.25          9.93         1.37 o
  10   2   6          1.34          3.76         1.47 o
 -11   3   6         27.53         25.96         1.53 o
 -10   3   6         13.46         17.03         1.37 o
  -9   3   6         24.30         23.55         1.24 o
  -8   3   6         53.45         51.43         1.28 o
  -7   3   6        687.96        730.94         7.71 o
  -6   3   6        250.09        256.52         3.01 o
  -5   3   6          4.87          8.95         1.11 o
  -4   3   6         45.41         44.27         1.38 o
  -3   3   6        842.16        864.11        18.66 o
  -2   3   6       2977.28       3118.13        54.16 o
  -1   3   6        534.92        611.77         6.14 o
   0   3   6       6517.79       6978.14       108.89 o
   1   3   6        112.43        107.88         2.30 o
   2   3   6       1073.12       1134.54        21.24 o
   3   3   6         20.37         27.60         1.18 o
   4   3   6        116.57        112.74         2.17 o
   5   3   6          1.93          3.66         1.17 o
   6   3   6          2.61          7.40         1.18 o
   7   3   6        544.76        525.28        11.38 o
   8   3   6         39.11         39.91         1.30 o
   9   3   6          6.26          6.41         1.28 o
  10   3   6          2.20          2.43         1.27 o
 -11   4   6          2.54          3.71         1.40 o
 -10   4   6          2.34          4.08         1.28 o
  -9   4   6         10.47          9.01         1.25 o
  -8   4   6          0.94          5.32         1.18 o
  -7   4   6         18.20         18.01         1.38 o
  -6   4   6         16.30         21.32         1.30 o
  -5   4   6          1.42          2.24         1.19 o
  -4   4   6       1151.67       1134.49        25.55 o
  -3   4   6        719.03        757.07        18.02 o
  -2   4   6        113.81         99.44         1.98 o
  -1   4   6        957.88        959.57         7.50 o
   0   4   6        189.89        185.89         2.76 o
   1   4   6        462.66        421.45        11.49 o
   2   4   6       1229.56       1314.21        29.21 o
   3   4   6        239.80        252.57         3.70 o
   4   4   6        563.45        592.82        10.54 o
   5   4   6         18.84         18.81         1.24 o
   6   4   6        299.01        285.60         4.79 o
   7   4   6        125.01        120.42         3.15 o
   8   4   6         20.46         21.25         1.22 o
   9   4   6         23.34         24.71         1.27 o
  10   4   6          5.96          6.14         1.30 o
 -11   5   6          2.65          3.01         1.50 o
 -10   5   6         39.32         37.27         1.47 o
  -9   5   6         69.86         71.61         1.47 o
  -8   5   6         80.16         77.35         1.45 o
  -7   5   6        296.79        284.83         3.55 o
  -6   5   6        256.83        282.61         4.59 o
  -5   5   6          3.04          8.91         1.23 o
  -4   5   6        440.60        423.81         8.45 o
  -3   5   6         99.87         91.72         2.68 o
  -2   5   6        329.65        344.30         9.77 o
  -1   5   6          4.33          9.81         1.14 o
   0   5   6         21.50         19.71         1.12 o
   1   5   6          6.20          8.07         1.06 o
   2   5   6         48.13         50.57         1.24 o
   3   5   6         47.00         63.79         1.20 o
   4   5   6          1.20          2.69         1.20 o
   5   5   6        343.46        309.66         4.11 o
   6   5   6         10.33          9.78         1.27 o
   7   5   6          0.44          1.58         1.23 o
   8   5   6         36.80         35.06         1.34 o
   9   5   6         40.75         39.04         1.35 o
  10   5   6         11.99         11.54         1.29 o
 -11   6   6          1.86          2.01         1.63 o
 -10   6   6          8.64          9.94         1.38 o
  -9   6   6          0.71          1.47         1.28 o
  -8   6   6         34.62         39.89         2.74 o
  -7   6   6        225.72        220.44         3.89 o
  -6   6   6          5.60          8.63         1.37 o
  -5   6   6         18.18         33.44         1.40 o
  -4   6   6        396.84        403.93        10.77 o
  -3   6   6        272.86        289.73         6.42 o
  -2   6   6         17.88         17.57         1.10 o
  -1   6   6         94.70         99.68         2.06 o
   0   6   6        523.52        509.57         9.10 o
   1   6   6         34.67         36.53         1.12 o
   2   6   6          7.03          5.63         1.03 o
   3   6   6        565.14        546.36        12.12 o
   4   6   6         26.43         23.09         1.22 o
   5   6   6         98.25        110.94         1.49 o
   6   6   6         61.74         75.70         2.10 o
   7   6   6         75.59         65.74         1.61 o
   8   6   6          1.37          4.28         1.22 o
   9   6   6         36.99         32.52         1.27 o
  10   6   6         88.14         79.14         1.77 o
 -10   7   6        216.64        209.84         3.91 o
  -9   7   6        101.62         99.21         1.79 o
  -8   7   6        154.06        156.07         1.82 o
  -7   7   6        114.83        110.02         2.42 o
  -6   7   6        120.84        124.67         2.77 o
  -5   7   6        111.76        112.48         2.36 o
  -4   7   6         31.84         31.18         1.26 o
  -3   7   6         34.23         27.44         1.32 o
  -2   7   6          2.64          4.65         1.05 o
  -1   7   6          1.20          7.29         1.46 o
   0   7   6        189.36        162.22         1.96 o
   1   7   6         36.03         32.36         1.20 o
   2   7   6          0.67          3.11         1.09 o
   3   7   6        242.99        201.35         5.23 o
   4   7   6         21.13         18.38         1.17 o
   5   7   6         84.31         76.91         1.68 o
   6   7   6          4.30          7.64         1.19 o
   7   7   6          1.99          5.38         1.17 o
   8   7   6         49.18         49.56         1.34 o
   9   7   6         12.21         15.85         1.34 o
 -10   8   6         13.15         13.33         1.52 o
  -9   8   6          0.56          1.55         1.41 o
  -8   8   6          5.67          7.00         1.50 o
  -7   8   6         88.51         97.85         1.44 o
  -6   8   6         56.34         53.67         1.36 o
  -5   8   6        205.50        206.25         4.39 o
  -4   8   6         13.97         20.19         1.20 o
  -3   8   6         45.83         48.19         1.23 o
  -2   8   6        112.25        136.02         2.22 o
  -1   8   6        288.48        264.47         3.53 o
   0   8   6        155.10        144.74         2.48 o
   1   8   6         32.51         25.61         1.06 o
   2   8   6          0.48          0.35         1.13 o
   3   8   6        773.92        712.58        17.95 o
   4   8   6         36.68         37.74         1.22 o
   5   8   6        109.63         95.40         2.68 o
   6   8   6         16.17         20.86         1.22 o
   7   8   6         89.52         75.98         1.88 o
   8   8   6          0.09          0.67         1.21 o
   9   8   6          3.44          3.00         1.23 o
 -10   9   6          3.32          5.32         1.47 o
  -9   9   6        197.35        196.28         3.34 o
  -8   9   6        117.48        124.15         2.23 o
  -7   9   6        123.91        126.98         2.97 o
  -6   9   6          4.60          9.18         1.19 o
  -5   9   6         44.23         39.54         1.29 o
  -4   9   6         61.59         51.98         1.30 o
  -3   9   6          0.56          3.24         1.22 o
  -2   9   6          2.49          2.81         1.07 o
  -1   9   6         28.90         32.58         1.11 o
   0   9   6        143.92        143.38         2.11 o
   1   9   6        989.80        976.39        17.05 o
   2   9   6        854.08        803.73        21.25 o
   3   9   6        132.15        114.17         2.46 o
   4   9   6         62.99         56.62         1.27 o
   5   9   6        464.19        431.53         9.06 o
   6   9   6         10.34         10.59         1.17 o
   7   9   6         37.38         42.55         1.32 o
   8   9   6         24.69         24.41         1.23 o
   9   9   6         77.70         75.93         1.46 o
  -9  10   6          0.02          1.58         1.46 o
  -8  10   6          2.91          5.14         1.28 o
  -7  10   6          3.87          4.71         1.20 o
  -6  10   6         14.50         17.30         1.17 o
  -5  10   6         26.27         21.34         1.24 o
  -4  10   6        120.39        125.27         1.98 o
  -3  10   6       1612.59       1552.17        30.24 o
  -2  10   6         17.25         17.12         1.13 o
  -1  10   6        836.26        818.96        10.76 o
   0  10   6          1.45          2.51         1.13 o
   1  10   6       3307.59       3198.18        43.08 o
   2  10   6        284.85        269.77         4.57 o
   3  10   6         30.75         33.82         1.17 o
   4  10   6          2.21          4.67         1.12 o
   5  10   6         37.31         45.51         1.39 o
   6  10   6          1.97          4.63         1.13 o
   7  10   6         54.51         55.87         1.81 o
   8  10   6          1.96          4.15         1.23 o
   9  10   6         59.14         53.25         2.46 o
  -9  11   6          3.09          4.46         1.55 o
  -8  11   6         30.52         37.53         1.37 o
  -7  11   6          1.31          4.17         1.21 o
  -6  11   6          0.21          2.12         1.20 o
  -5  11   6         21.72         19.65         1.19 o
  -4  11   6          5.77          7.15         1.11 o
  -3  11   6        179.26        169.21         2.84 o
  -2  11   6         42.08         37.14         1.21 o
  -1  11   6         76.66         78.33         1.26 o
   0  11   6       1954.45       1874.76        32.82 o
   1  11   6        290.37        287.37         4.67 o
   2  11   6        444.50        437.11         6.45 o
   3  11   6          3.93          5.88         1.18 o
   4  11   6        107.04        106.23         1.33 o
   5  11   6         10.18         11.61         1.16 o
   6  11   6          9.14         11.89         1.18 o
   7  11   6         37.50         36.12         1.34 o
   8  11   6         42.37         44.61         1.38 o
  -9  12   6          0.01          0.94         1.55 o
  -8  12   6          1.12          1.83         1.38 o
  -7  12   6         65.81         67.25         1.39 o
  -6  12   6          2.25          4.18         1.17 o
  -5  12   6          3.21          5.96         1.13 o
  -4  12   6         11.79         14.38         1.18 o
  -3  12   6        377.66        347.66         5.88 o
  -2  12   6         13.99         13.33         1.11 o
  -1  12   6         56.12         55.98         1.46 o
   0  12   6        354.67        342.48         5.23 o
   1  12   6        389.83        386.23         6.80 o
   2  12   6         57.01         59.56         1.16 o
   3  12   6         57.63         54.77         1.30 o
   4  12   6         11.83         11.69         1.11 o
   5  12   6          5.01          4.48         1.12 o
   6  12   6         21.73         26.20         1.25 o
   7  12   6          1.64          3.91         1.25 o
   8  12   6         35.64         38.32         1.41 o
  -8  13   6         43.84         48.59         1.48 o
  -7  13   6         12.61         14.24         1.33 o
  -6  13   6         63.11         65.59         1.38 o
  -5  13   6         20.23         13.90         1.19 o
  -4  13   6        119.29        108.61         1.72 o
  -3  13   6         73.73         64.26         2.06 o
  -2  13   6        451.01        458.06         7.65 o
  -1  13   6         22.80         27.49         1.23 o
   0  13   6        780.81        805.58        15.75 o
   1  13   6        145.00        148.66         2.32 o
   2  13   6       1154.01       1124.82        18.02 o
   3  13   6          0.84          2.34         1.11 o
   4  13   6         11.06         10.76         1.18 o
   5  13   6          2.75          4.79         1.18 o
   6  13   6        262.80        291.95         5.69 o
   7  13   6         38.55         41.46         1.37 o
  -8  14   6          5.56          6.54         1.51 o
  -7  14   6          2.01          3.51         1.43 o
  -6  14   6          3.35          3.08         1.18 o
  -5  14   6         84.35         83.05         2.04 o
  -4  14   6        301.95        279.23         3.87 o
  -3  14   6         40.41         40.20         1.31 o
  -2  14   6         28.54         29.56         1.18 o
  -1  14   6         82.37         82.25         1.23 o
   0  14   6          0.71          3.45         1.09 o
   1  14   6         22.84         26.30         1.18 o
   2  14   6         26.97         32.23         1.11 o
   3  14   6          0.50          1.22         1.07 o
   4  14   6         64.76         72.12         1.31 o
   5  14   6         78.12         81.41         1.38 o
   6  14   6        118.42        118.48         2.15 o
   7  14   6          3.01          3.49         1.67 o
  -7  15   6          1.75          1.44         1.39 o
  -6  15   6          0.04          2.04         1.24 o
  -5  15   6          2.17          3.05         1.22 o
  -4  15   6         23.55         22.22         1.31 o
  -3  15   6         61.89         68.23         1.42 o
  -2  15   6         90.14         86.54         1.26 o
  -1  15   6         44.75         44.37         1.24 o
   0  15   6          0.21          2.12         1.12 o
   1  15   6        105.79        105.22         1.70 o
   2  15   6         84.48         85.32         1.44 o
   3  15   6         11.95         15.36         1.17 o
   4  15   6         10.12          9.69         1.19 o
   5  15   6         13.43         14.16         1.32 o
   6  15   6        180.30        173.15         2.76 o
  -6  16   6          3.66          3.81         1.36 o
  -5  16   6         47.20         52.90         1.37 o
  -4  16   6         13.95         16.21         1.25 o
  -3  16   6          7.98          7.34         1.20 o
  -2  16   6         68.31         65.80         1.27 o
  -1  16   6         17.38         21.78         1.18 o
   0  16   6         31.18         37.45         1.21 o
   1  16   6         88.19         86.67         1.59 o
   2  16   6         22.85         24.13         1.13 o
   3  16   6         93.56         99.51         1.46 o
   4  16   6          2.02          3.92         1.24 o
   5  16   6         41.12         42.10         1.40 o
  -5  17   6        131.03        122.78         2.05 o
  -4  17   6         15.77         19.04         1.34 o
  -3  17   6        106.12        104.24         1.46 o
  -2  17   6          9.72          9.19         1.17 o
  -1  17   6         23.92         23.21         1.21 o
   0  17   6        251.51        264.76         2.71 o
   1  17   6          0.72          1.62         1.15 o
   2  17   6          1.42          3.20         1.24 o
   3  17   6         50.95         53.66         1.30 o
   4  17   6         92.55         92.88         2.20 o
  -4  18   6         92.84         91.46         4.63 o
  -3  18   6         41.35         37.99         1.33 o
  -2  18   6         37.09         30.25         1.31 o
  -1  18   6         34.78         38.90         1.29 o
   0  18   6          4.21          5.83         1.23 o
   1  18   6          3.24          9.29         1.23 o
   2  18   6         57.80         58.20         1.92 o
   3  18   6          3.94          4.84         3.59 o
  -1  19   6          0.02          2.82         4.49 o
 -11   0   7          4.27          4.48         1.93 o
  -9   0   7        181.25        191.10         3.64 o
  -7   0   7        551.27        593.24        16.55 o
  -5   0   7        221.36        197.78         4.13 o
  -3   0   7       2143.25       2375.93        64.49 o
  -1   0   7        124.13        151.33         5.27 o
   1   0   7          6.80          9.87         1.45 o
   3   0   7        202.95        205.77         6.50 o
   5   0   7       2883.03       2757.40        94.14 o
   7   0   7         85.01         82.88         2.09 o
   9   0   7         21.34         21.15         1.71 o
 -11   1   7         24.73         24.20         1.47 o
 -10   1   7         22.80         27.35         1.44 o
  -9   1   7          3.93          6.48         1.28 o
  -8   1   7         48.93         44.04         1.25 o
  -7   1   7        442.59        445.71         5.58 o
  -6   1   7        270.23        292.00         3.29 o
  -5   1   7        139.39        179.01         4.03 o
  -4   1   7       3155.67       3367.59        52.86 o
  -3   1   7         86.90         91.15         1.98 o
  -2   1   7        602.72        663.22         7.64 o
  -1   1   7          1.19          2.64         0.99 o
   0   1   7        425.88        436.05         8.71 o
   1   1   7         11.45          9.27         1.08 o
   2   1   7       1013.70       1089.80        28.90 o
   3   1   7         19.18         19.04         1.10 o
   4   1   7        714.98        687.55        11.04 o
   5   1   7         63.41         62.40         1.62 o
   6   1   7        159.12        161.12         3.69 o
   7   1   7        115.60        118.55         1.83 o
   8   1   7         84.49         93.75         1.63 o
   9   1   7          2.21          2.05         1.30 o
  10   1   7          0.02          0.39         1.46 o
 -11   2   7         63.95         60.84         1.60 o
 -10   2   7         12.63         15.64         1.39 o
  -9   2   7        158.82        163.28         1.85 o
  -8   2   7         15.23         17.79         1.15 o
  -7   2   7         93.88         91.90         1.74 o
  -6   2   7       1243.84       1284.77        22.99 o
  -5   2   7         73.55         87.58         1.46 o
  -4   2   7          8.66          7.88         1.22 o
  -3   2   7         29.03         25.69         1.15 o
  -2   2   7        224.10        233.90         2.81 o
  -1   2   7          9.82         10.86         1.10 o
   0   2   7       3063.20       3215.29        54.29 o
   1   2   7        349.20        425.76         6.00 o
   2   2   7        755.30        824.05        14.50 o
   3   2   7        466.74        475.06         8.95 o
   4   2   7        533.10        507.08        13.83 o
   5   2   7          7.78         10.71         1.10 o
   6   2   7          7.82          8.67         1.18 o
   7   2   7        359.87        383.95         5.81 o
   8   2   7          2.17          3.94         1.22 o
   9   2   7         35.01         34.59         1.42 o
  10   2   7          0.03          1.83         1.42 o
 -11   3   7          1.74          3.53         1.42 o
 -10   3   7         23.31         25.44         1.41 o
  -9   3   7         80.09         81.74         1.44 o
  -8   3   7          8.94          7.75         1.20 o
  -7   3   7         11.15         13.93         1.26 o
  -6   3   7        336.01        326.80         4.80 o
  -5   3   7         81.76         80.83         1.35 o
  -4   3   7         54.26         57.93         1.28 o
  -3   3   7        926.54        992.88        22.20 o
  -2   3   7        124.52        129.08         1.77 o
  -1   3   7          0.01          2.28         1.01 o
   0   3   7       2795.93       2995.12        55.11 o
   1   3   7       2067.52       2228.73        38.07 o
   2   3   7          5.78         12.36         1.11 o
   3   3   7        201.21        178.01         3.55 o
   4   3   7         47.92         60.86         1.72 o
   5   3   7        788.65        754.93        13.65 o
   6   3   7        184.97        192.87         4.61 o
   7   3   7        635.72        611.45        12.15 o
   8   3   7          5.96          7.77         1.25 o
   9   3   7          3.94          4.50         1.25 o
  10   3   7         13.26         13.57         1.27 o
 -11   4   7          6.02          6.26         1.41 o
 -10   4   7         23.63         21.60         1.36 o
  -9   4   7         24.01         24.31         1.29 o
  -8   4   7        306.78        303.20         2.47 o
  -7   4   7        142.63        136.98         1.76 o
  -6   4   7         10.20          6.02         1.28 o
  -5   4   7        126.17        126.75         1.55 o
  -4   4   7          0.14          0.33         1.08 o
  -3   4   7         36.16         41.79         1.25 o
  -2   4   7         19.82         24.72         1.13 o
  -1   4   7       2167.14       2238.68        25.23 o
   0   4   7       2161.01       2272.29        46.45 o
   1   4   7         21.41         21.30         1.04 o
   2   4   7        116.18        119.67         2.32 o
   3   4   7          0.01          1.62         1.03 o
   4   4   7        145.92        151.77         2.59 o
   5   4   7          9.13          7.48         1.13 o
   6   4   7          1.69          1.72         1.18 o
   7   4   7          0.26          0.96         1.26 o
   8   4   7        142.10        133.29         1.83 o
   9   4   7         18.20         17.37         1.22 o
  10   4   7          5.28          7.13         1.31 o
 -11   5   7         22.40         20.22         1.64 o
 -10   5   7         21.10         27.13         1.36 o
  -9   5   7          2.11          3.11         1.28 o
  -8   5   7         28.50         28.63         1.44 o
  -7   5   7         87.77         91.61         1.60 o
  -6   5   7         90.67         99.89         1.75 o
  -5   5   7        187.22        172.40         3.16 o
  -4   5   7        394.87        411.23         8.92 o
  -3   5   7        430.01        456.53        15.10 o
  -2   5   7       1510.84       1609.87        21.46 o
  -1   5   7        148.56        156.06         2.06 o
   0   5   7        409.60        442.54         6.50 o
   1   5   7        258.51        286.42         3.47 o
   2   5   7        671.98        695.69        15.16 o
   3   5   7         73.70         59.04         1.21 o
   4   5   7        106.11        132.99         2.44 o
   5   5   7        422.43        396.44         6.55 o
   6   5   7        318.91        291.79         5.02 o
   7   5   7         27.47         29.68         1.43 o
   8   5   7          0.13          1.45         1.20 o
   9   5   7          1.21          3.15         1.23 o
  10   5   7          0.64          1.35         1.71 o
 -11   6   7         45.93         40.38         1.71 o
 -10   6   7         14.28         14.63         1.46 o
  -9   6   7          3.35          5.28         1.22 o
  -8   6   7         54.57         52.30         1.50 o
  -7   6   7         77.23         86.42         1.97 o
  -6   6   7        271.07        273.45         5.32 o
  -5   6   7        293.82        307.35         9.28 o
  -4   6   7         43.82         43.67         1.36 o
  -3   6   7         20.40         16.85         1.20 o
  -2   6   7        676.30        704.23        15.53 o
  -1   6   7        215.06        212.03         5.71 o
   0   6   7        777.77        813.18        19.91 o
   1   6   7         97.20         99.81         3.09 o
   2   6   7        306.99        314.08         5.17 o
   3   6   7        185.39        204.25         2.89 o
   4   6   7         55.55         42.99         1.18 o
   5   6   7        180.42        178.42         2.81 o
   6   6   7         42.76         47.08         1.32 o
   7   6   7         11.61         14.87         1.15 o
   8   6   7         96.68         95.91         1.53 o
   9   6   7          2.69          3.63         1.33 o
 -10   7   7         40.20         42.67         1.57 o
  -9   7   7         27.14         26.84         1.40 o
  -8   7   7         53.81         58.97         1.75 o
  -7   7   7        125.57        141.71         2.97 o
  -6   7   7         12.40         17.94         1.66 o
  -5   7   7        600.37        607.69        11.23 o
  -4   7   7       1386.63       1410.21        12.92 o
  -3   7   7        833.97        772.82         9.71 o
  -2   7   7          7.66          5.94         1.08 o
  -1   7   7        147.25        148.67         2.87 o
   0   7   7        993.91        977.13        20.33 o
   1   7   7          3.79         13.51         1.01 o
   2   7   7         73.39         95.58         2.61 o
   3   7   7        239.55        229.89         3.32 o
   4   7   7        163.26        127.30         1.75 o
   5   7   7        168.16        159.65         2.15 o
   6   7   7        100.46         87.34         2.07 o
   7   7   7         13.09         20.38         1.21 o
   8   7   7         73.47         60.87         1.65 o
   9   7   7          8.42          7.72         1.29 o
 -10   8   7         12.43         13.35         1.51 o
  -9   8   7         84.85         86.17         1.81 o
  -8   8   7          5.38          6.84         1.47 o
  -7   8   7          0.10          1.89         1.29 o
  -6   8   7        206.33        206.53         3.22 o
  -5   8   7        757.14        735.29        15.14 o
  -4   8   7          7.70         10.56         1.23 o
  -3   8   7        257.90        246.09         3.50 o
  -2   8   7        197.83        199.84         3.03 o
  -1   8   7        153.22        156.62         1.70 o
   0   8   7         47.57         62.29         1.21 o
   1   8   7       1024.01       1022.45        14.23 o
   2   8   7        692.66        690.19        11.49 o
   3   8   7        628.34        622.22        12.94 o
   4   8   7         69.66         72.51         1.31 o
   5   8   7          9.72          8.38         1.24 o
   6   8   7         29.74         28.60         1.17 o
   7   8   7         15.07         15.75         1.25 o
   8   8   7         91.72         95.04         1.67 o
   9   8   7          5.45          8.83         1.27 o
 -10   9   7          0.01          1.30         1.24 o
  -9   9   7         15.00         14.09         1.41 o
  -8   9   7         24.52         20.35         1.51 o
  -7   9   7         19.74         18.22         1.35 o
  -6   9   7          0.00          1.59         1.25 o
  -5   9   7        218.10        237.01         4.80 o
  -4   9   7         42.78         44.56         1.35 o
  -3   9   7        408.66        416.20         6.01 o
  -2   9   7         95.57         91.23         1.74 o
  -1   9   7        291.89        295.80         4.85 o
   0   9   7        353.08        331.67         4.94 o
   1   9   7          3.39          1.98         1.19 o
   2   9   7          7.99          6.14         1.18 o
   3   9   7        312.04        286.52         6.36 o
   4   9   7          2.09          3.28         1.13 o
   5   9   7          0.02          0.37         1.24 o
   6   9   7          3.69          4.09         1.19 o
   7   9   7          5.83          4.03         1.22 o
   8   9   7          0.12          1.00         1.22 o
   9   9   7          3.87          4.01         1.32 o
  -9  10   7         68.69         70.66         2.08 o
  -8  10   7         15.68         16.13         1.57 o
  -7  10   7         72.24         72.67         1.41 o
  -6  10   7          1.98          2.64         1.16 o
  -5  10   7        122.37        128.60         2.03 o
  -4  10   7         70.21         71.99         1.32 o
  -3  10   7        685.71        692.97        16.09 o
  -2  10   7        390.58        387.06         7.00 o
  -1  10   7        221.18        217.71         4.52 o
   0  10   7        497.11        490.88         8.51 o
   1  10   7       3270.31       3293.17        33.88 o
   2  10   7         23.05         19.40         1.18 o
   3  10   7        135.86        140.43         3.17 o
   4  10   7          1.48          1.76         1.13 o
   5  10   7         34.12         36.06         1.30 o
   6  10   7         76.66         89.36         2.86 o
   7  10   7          1.50          3.99         1.32 o
   8  10   7          5.16          3.35         1.29 o
  -9  11   7         13.69         10.67         1.75 o
  -8  11   7         36.64         33.78         1.65 o
  -7  11   7         18.29         21.56         1.31 o
  -6  11   7         17.84         17.47         1.23 o
  -5  11   7         18.09         24.66         1.20 o
  -4  11   7          6.07          9.57         1.17 o
  -3  11   7         83.57         90.15         2.02 o
  -2  11   7          6.72          5.83         1.13 o
  -1  11   7         61.27         64.81         1.35 o
   0  11   7        372.57        358.55         6.72 o
   1  11   7        891.41        856.25        10.44 o
   2  11   7          2.40          1.41         1.14 o
   3  11   7         75.44         64.52         1.45 o
   4  11   7         47.38         40.43         1.20 o
   5  11   7         53.19         55.64         1.80 o
   6  11   7          5.44          6.57         1.23 o
   7  11   7          0.06          2.20         1.20 o
   8  11   7         36.84         32.84         1.35 o
  -9  12   7         15.64         14.73         2.05 o
  -8  12   7         59.24         62.97         1.69 o
  -7  12   7          5.24          7.09         1.28 o
  -6  12   7         44.86         44.97         1.33 o
  -5  12   7         51.90         50.59         1.32 o
  -4  12   7          0.06         -0.12         1.13 o
  -3  12   7        120.82        119.75         3.11 o
  -2  12   7         11.90         13.49         1.18 o
  -1  12   7       1831.67       1850.87        27.19 o
   0  12   7         40.02         40.50         1.22 o
   1  12   7         93.46         90.13         1.33 o
   2  12   7          0.44          2.00         1.16 o
   3  12   7         23.94         25.04         1.20 o
   4  12   7         16.85         17.78         1.14 o
   5  12   7        162.78        181.04         4.01 o
   6  12   7        117.04        127.96         1.49 o
   7  12   7          0.28          2.59         1.26 o
  -8  13   7         47.62         49.23         1.65 o
  -7  13   7         41.80         44.93         1.43 o
  -6  13   7         61.56         66.41         1.52 o
  -5  13   7        151.65        156.29         1.64 o
  -4  13   7         10.12          9.17         1.11 o
  -3  13   7          0.25          1.04         1.21 o
  -2  13   7          0.66          2.16         1.15 o
  -1  13   7        183.93        184.28         3.62 o
   0  13   7         98.67         96.72         1.32 o
   1  13   7        171.47        164.01         2.35 o
   2  13   7          7.62          8.20         1.17 o
   3  13   7        174.66        170.47         2.48 o
   4  13   7          2.76          4.32         1.17 o
   5  13   7         33.75         34.58         1.29 o
   6  13   7         50.36         55.89         1.36 o
   7  13   7          9.09          9.43         1.27 o
  -7  14   7          6.20          4.74         1.32 o
  -6  14   7          1.17          2.86         1.26 o
  -5  14   7         36.05         36.16         1.28 o
  -4  14   7          0.85          1.49         1.16 o
  -3  14   7        309.46        288.08         5.81 o
  -2  14   7        194.29        197.58         2.99 o
  -1  14   7        283.85        265.06         5.79 o
   0  14   7         70.52         73.76         1.22 o
   1  14   7          3.01          3.71         1.12 o
   2  14   7         12.93         14.78         1.10 o
   3  14   7         10.71          9.79         1.14 o
   4  14   7         15.34         16.37         1.19 o
   5  14   7         27.00         25.16         1.26 o
   6  14   7         33.99         33.80         1.34 o
  -7  15   7          2.50          1.65         1.53 o
  -6  15   7         56.94         58.58         1.60 o
  -5  15   7          9.23          8.77         1.23 o
  -4  15   7          8.56         10.56         1.21 o
  -3  15   7         10.76         14.74         1.20 o
  -2  15   7         34.42         35.60         1.18 o
  -1  15   7         26.09         22.48         1.19 o
   0  15   7         33.87         33.36         1.16 o
   1  15   7        311.12        318.48         4.34 o
   2  15   7          3.74          5.31         1.13 o
   3  15   7          0.18          1.38         1.18 o
   4  15   7          2.86          3.79         1.13 o
   5  15   7         15.17         15.88         1.28 o
  -6  16   7         37.31         36.46         1.40 o
  -5  16   7         16.13         12.49         1.37 o
  -4  16   7         31.42         31.70         1.38 o
  -3  16   7          2.82          4.85         1.21 o
  -2  16   7         74.94         69.11         1.30 o
  -1  16   7         67.28         81.54         1.25 o
   0  16   7         13.22         13.84         1.19 o
   1  16   7         19.69         21.39         1.14 o
   2  16   7          0.14          2.10         1.16 o
   3  16   7         31.09         36.90         1.33 o
   4  16   7         81.90         86.38         1.72 o
   5  16   7         62.71         61.08         1.91 o
  -5  17   7         20.58         21.58         1.35 o
  -4  17   7          1.59          2.11         1.30 o
  -3  17   7         41.21         45.70         1.32 o
  -2  17   7          0.21          0.91         1.27 o
  -1  17   7          0.88          3.06         1.18 o
   0  17   7         49.71         54.48         1.39 o
   1  17   7         33.75         37.14         1.28 o
   2  17   7         15.43         16.11         1.21 o
   3  17   7          0.83          1.23         1.29 o
   4  17   7          1.49          2.94         4.00 o
  -3  18   7         29.00         29.21         1.39 o
  -2  18   7          2.79          5.46         1.28 o
  -1  18   7          5.80          7.63         1.21 o
   0  18   7          0.01          1.86         1.14 o
   1  18   7          8.28          6.61         1.18 o
   2  18   7         21.43         24.56         1.27 o
 -10   0   8        252.81        258.77         5.64 o
  -8   0   8        580.55        566.83        17.40 o
  -6   0   8        142.52        135.62         3.23 o
  -4   0   8       1593.70       1608.05        59.65 o
  -2   0   8        577.01        624.62         7.98 o
   0   0   8         31.19         59.08         3.01 o
   2   0   8        352.56        324.84        10.92 o
   4   0   8       1316.53       1263.97        28.52 o
   6   0   8        485.88        490.10         4.66 o
   8   0   8          3.44          7.49         1.59 o
  10   0   8         26.22         17.82         2.08 o
 -11   1   8         23.12         23.43         1.48 o
 -10   1   8          9.02         11.50         1.31 o
  -9   1   8         82.21         81.70         1.66 o
  -8   1   8        123.24        117.86         2.59 o
  -7   1   8        111.51        112.88         1.46 o
  -6   1   8         10.50         22.90         1.90 o
  -5   1   8        140.97        149.89         2.28 o
  -4   1   8         32.72         28.26         1.26 o
  -3   1   8        393.68        446.08         5.43 o
  -2   1   8        719.47        720.69        11.37 o
  -1   1   8         57.27         59.15         1.14 o
   0   1   8          7.58          6.86         0.99 o
   1   1   8          6.22          6.52         1.02 o
   2   1   8         10.43          4.60         1.09 o
   3   1   8       1124.93       1068.60        20.61 o
   4   1   8        525.97        513.36         6.53 o
   5   1   8       1208.40       1195.40        19.72 o
   6   1   8       1119.20       1083.47        16.95 o
   7   1   8          3.56          5.13         1.15 o
   8   1   8         15.23         17.68         1.28 o
   9   1   8          0.28          1.80         1.21 o
  10   1   8         13.11         14.65         1.58 o
 -11   2   8         14.63         17.91         1.41 o
 -10   2   8         14.53         16.59         1.36 o
  -9   2   8         25.58         25.06         1.31 o
  -8   2   8        160.35        167.31         2.82 o
  -7   2   8          9.28          7.91         1.12 o
  -6   2   8        302.39        292.38        10.68 o
  -5   2   8         44.98         48.41         1.27 o
  -4   2   8        751.64        733.32        11.07 o
  -3   2   8         26.14         24.66         1.15 o
  -2   2   8          6.66         10.68         1.09 o
  -1   2   8         34.56         40.70         1.24 o
   0   2   8          4.55         10.67         1.35 o
   1   2   8        219.47        246.30         5.89 o
   2   2   8        126.35        112.61         2.59 o
   3   2   8         10.62         11.37         1.01 o
   4   2   8        121.45        127.44         2.81 o
   5   2   8        333.20        310.87         5.24 o
   6   2   8         37.38         37.74         1.27 o
   7   2   8          4.46          3.26         1.22 o
   8   2   8          0.15         -0.41         1.15 o
   9   2   8         19.75         23.58         1.26 o
  10   2   8          0.41          2.97         1.35 o
 -11   3   8         19.49         16.44         1.55 o
 -10   3   8          0.00          0.68         1.27 o
  -9   3   8        273.57        272.39         3.83 o
  -8   3   8          2.40          2.89         1.36 o
  -7   3   8          0.16          0.96         1.24 o
  -6   3   8        758.45        757.92         9.26 o
  -5   3   8        584.47        613.61         8.91 o
  -4   3   8         77.72         93.22         1.89 o
  -3   3   8        230.03        265.78         6.39 o
  -2   3   8       2938.36       3147.37        52.03 o
  -1   3   8        231.19        279.65         5.31 o
   0   3   8        839.97        839.89        16.14 o
   1   3   8         14.88         19.66         1.13 o
   2   3   8        202.48        215.09         3.19 o
   3   3   8         36.00         33.46         1.17 o
   4   3   8         20.65         15.89         1.13 o
   5   3   8        147.00        135.72         2.01 o
   6   3   8        199.85        195.96         2.41 o
   7   3   8         41.96         43.37         1.27 o
   8   3   8          3.77          5.79         1.24 o
   9   3   8         18.50         18.23         1.40 o
  10   3   8          7.26          3.26         1.97 o
 -11   4   8         24.53         27.12         1.62 o
 -10   4   8          1.97          3.16         1.32 o
  -9   4   8          1.42          2.20         1.24 o
  -8   4   8         40.14         50.96         1.49 o
  -7   4   8         81.18         88.69         1.56 o
  -6   4   8        567.26        531.30        11.86 o
  -5   4   8         63.06         69.18         1.58 o
  -4   4   8          4.15          2.40         1.21 o
  -3   4   8          9.09          8.43         1.12 o
  -2   4   8        142.06        188.86         3.79 o
  -1   4   8         43.59         47.19         1.18 o
   0   4   8        254.64        353.73         6.38 o
   1   4   8        111.70        127.68         2.59 o
   2   4   8        529.56        555.99         9.28 o
   3   4   8         53.78         46.91         1.23 o
   4   4   8         69.39         61.89         1.21 o
   5   4   8        328.92        311.73         4.19 o
   6   4   8         11.41         14.49         1.16 o
   7   4   8         28.21         31.38         1.26 o
   8   4   8         14.19         15.97         1.31 o
   9   4   8          6.41          7.11         1.25 o
 -11   5   8          2.81          4.39         1.62 o
 -10   5   8          1.99          1.75         1.43 o
  -9   5   8         51.70         54.22         1.44 o
  -8   5   8        155.30        156.76         2.14 o
  -7   5   8        207.96        227.16         2.90 o
  -6   5   8        230.22        224.30         4.56 o
  -5   5   8         34.28         35.86         1.28 o
  -4   5   8        112.34        108.49         1.96 o
  -3   5   8        121.95        113.60         2.21 o
  -2   5   8        475.07        504.87         5.78 o
  -1   5   8        420.04        458.88         6.74 o
   0   5   8        220.62        275.48         4.19 o
   1   5   8        173.38        177.94         4.26 o
   2   5   8        175.75        158.06         3.88 o
   3   5   8        100.49         83.18         1.48 o
   4   5   8          0.01          2.06         1.04 o
   5   5   8        255.39        245.32         5.47 o
   6   5   8          7.07          5.13         1.21 o
   7   5   8        111.30        101.79         1.67 o
   8   5   8          5.31          7.04         1.31 o
   9   5   8         84.78         81.65         2.14 o
 -10   6   8         52.11         45.41         3.49 o
  -9   6   8          0.43          0.96         1.27 o
  -8   6   8          8.22         11.29         1.55 o
  -7   6   8         14.48         16.19         1.47 o
  -6   6   8         81.79         89.79         1.81 o
  -5   6   8         37.32         36.01         1.31 o
  -4   6   8         12.98         17.46         1.22 o
  -3   6   8          5.90          6.84         1.13 o
  -2   6   8        704.37        640.47        17.05 o
  -1   6   8         35.89         51.94         1.21 o
   0   6   8          3.99          4.45         1.00 o
   1   6   8        371.86        345.06         5.76 o
   2   6   8         23.63         28.34         1.11 o
   3   6   8        216.17        232.80         3.78 o
   4   6   8          8.78         10.06         1.13 o
   5   6   8        207.32        169.55         1.88 o
   6   6   8         76.34         73.58         1.80 o
   7   6   8        335.30        319.98         5.14 o
   8   6   8          8.47          9.72         1.23 o
   9   6   8          4.47          3.59         1.24 o
 -10   7   8         28.06         29.24         1.60 o
  -9   7   8         79.54         81.54         2.55 o
  -8   7   8          0.04          0.43         1.42 o
  -7   7   8        114.58        115.44         2.86 o
  -6   7   8        161.73        161.99         2.19 o
  -5   7   8         37.89         32.16         1.33 o
  -4   7   8        232.95        242.70         3.39 o
  -3   7   8        155.28        140.48         3.58 o
  -2   7   8        505.44        489.16         9.24 o
  -1   7   8         16.29         19.84         1.10 o
   0   7   8          8.06         15.39         1.10 o
   1   7   8         17.91         24.69         1.08 o
   2   7   8         18.20         15.56         1.07 o
   3   7   8          0.94          2.29         1.08 o
   4   7   8          2.22          2.02         1.11 o
   5   7   8         11.49         12.30         1.21 o
   6   7   8         10.15         13.72         1.28 o
   7   7   8          1.56          2.99         1.23 o
   8   7   8         11.40         13.82         1.33 o
   9   7   8         64.53         66.29         1.47 o
 -10   8   8          0.47          2.40         1.61 o
  -9   8   8         42.89         42.43         1.69 o
  -8   8   8         98.00         97.67         1.65 o
  -7   8   8         81.54         74.76         2.72 o
  -6   8   8          0.43          3.05         1.36 o
  -5   8   8         83.50         70.17         1.46 o
  -4   8   8         13.26         21.70         1.30 o
  -3   8   8         14.72         14.80         1.19 o
  -2   8   8         35.69         43.10         1.31 o
  -1   8   8        354.95        326.01         8.11 o
   0   8   8        196.34        192.08         3.77 o
   1   8   8        205.70        193.94         3.85 o
   2   8   8          2.84          6.21         1.08 o
   3   8   8         32.08         31.83         1.24 o
   4   8   8         45.59         44.57         1.23 o
   5   8   8        266.38        209.99         3.95 o
   6   8   8         31.27         23.02         1.26 o
   7   8   8         12.09         13.82         1.26 o
   8   8   8         47.14         47.37         1.86 o
   9   8   8          0.01          2.44         1.34 o
 -10   9   8         21.82         20.78         1.71 o
  -9   9   8        162.02        170.03         4.78 o
  -8   9   8          8.51         11.80         1.45 o
  -7   9   8         51.18         51.75         1.47 o
  -6   9   8        132.64        122.11         2.94 o
  -5   9   8         56.06         56.90         1.41 o
  -4   9   8        199.01        201.45         3.91 o
  -3   9   8        649.48        605.94        10.61 o
  -2   9   8         50.49         48.34         1.27 o
  -1   9   8       1806.47       1728.27        28.07 o
   0   9   8        594.60        543.64        10.66 o
   1   9   8         98.74         98.55         1.77 o
   2   9   8        127.03        110.14         2.28 o
   3   9   8        204.29        201.10         2.58 o
   4   9   8          8.58          8.81         1.16 o
   5   9   8         12.77         12.98         1.17 o
   6   9   8          5.60          5.74         1.13 o
   7   9   8          7.22         10.56         1.22 o
   8   9   8          0.86          0.53         1.24 o
  -9  10   8         23.49         16.34         1.80 o
  -8  10   8         50.92         52.03         1.55 o
  -7  10   8          6.41          6.57         1.42 o
  -6  10   8         77.03         68.94         1.45 o
  -5  10   8        532.49        489.03         6.15 o
  -4  10   8          0.46          4.08         1.20 o
  -3  10   8        671.64        621.36        11.01 o
  -2  10   8         53.71         48.34         1.25 o
  -1  10   8       2927.31       2817.00        44.60 o
   0  10   8        499.83        479.18         5.54 o
   1  10   8        157.47        169.70         4.09 o
   2  10   8        135.51        123.20         2.44 o
   3  10   8         12.35          5.14         1.05 o
   4  10   8          7.67          7.10         1.17 o
   5  10   8         16.09         18.44         1.22 o
   6  10   8         59.11         65.99         2.38 o
   7  10   8         44.57         45.82         1.49 o
   8  10   8         53.19         61.44         1.87 o
  -9  11   8         74.25         76.40         1.83 o
  -8  11   8         61.65         62.64         1.65 o
  -7  11   8         70.48         73.09         1.57 o
  -6  11   8         15.73         17.83         1.27 o
  -5  11   8          0.47          0.41         1.14 o
  -4  11   8         70.80         73.67         2.22 o
  -3  11   8         39.16         35.14         1.20 o
  -2  11   8        895.79        882.42        17.60 o
  -1  11   8         90.52         89.53         1.81 o
   0  11   8          4.19          3.97         1.18 o
   1  11   8         60.53         53.76         1.22 o
   2  11   8         99.80         96.82         1.80 o
   3  11   8        150.32        153.54         2.73 o
   4  11   8         72.27         78.75         1.29 o
   5  11   8          0.06          2.76         1.15 o
   6  11   8         35.03         40.97         1.27 o
   7  11   8         10.58         13.25         1.26 o
  -8  12   8          1.11          0.93         1.60 o
  -7  12   8          2.08          4.59         1.35 o
  -6  12   8          3.14          6.14         1.22 o
  -5  12   8        152.13        132.46         2.51 o
  -4  12   8         23.71         19.27         1.21 o
  -3  12   8         15.41         13.98         1.21 o
  -2  12   8        168.20        166.54         2.19 o
  -1  12   8          6.02          6.90         1.12 o
   0  12   8        154.97        158.94         2.47 o
   1  12   8         54.87         58.65         1.35 o
   2  12   8        369.23        369.54         6.29 o
   3  12   8          8.58          8.42         1.13 o
   4  12   8          2.05          4.00         1.18 o
   5  12   8          0.06          1.90         1.24 o
   6  12   8         35.04         36.21         1.30 o
   7  12   8         27.77         30.42         1.31 o
  -8  13   8         87.70         92.26         2.31 o
  -7  13   8          2.46          1.16         1.31 o
  -6  13   8         93.03         88.53         1.78 o
  -5  13   8         17.42         19.60         1.20 o
  -4  13   8        145.79        141.76         2.59 o
  -3  13   8         24.17         27.33         1.21 o
  -2  13   8        156.48        168.07         2.29 o
  -1  13   8        289.82        288.03         4.55 o
   0  13   8        563.95        554.29         8.42 o
   1  13   8          0.10          2.45         1.20 o
   2  13   8         11.80         15.24         1.14 o
   3  13   8          3.06          4.38         1.10 o
   4  13   8        376.51        412.55         8.25 o
   5  13   8         73.30         71.32         1.68 o
   6  13   8          0.76          2.33         1.29 o
  -7  14   8         72.10         64.13         1.49 o
  -6  14   8         30.36         27.53         1.31 o
  -5  14   8          0.11          3.15         1.23 o
  -4  14   8         15.32         17.30         1.26 o
  -3  14   8         60.09         59.69         1.72 o
  -2  14   8          0.48          2.27         1.15 o
  -1  14   8         99.03        102.03         1.85 o
   0  14   8          0.17          1.48         1.07 o
   1  14   8          0.26          1.04         1.16 o
   2  14   8          0.02          3.38         1.12 o
   3  14   8          4.93         10.05         1.19 o
   4  14   8          0.46          2.36         1.15 o
   5  14   8          2.41          3.91         1.27 o
   6  14   8         15.06         15.89         1.36 o
  -6  15   8          4.59          4.86         1.30 o
  -5  15   8         74.98         82.23         1.67 o
  -4  15   8          5.02          5.31         1.24 o
  -3  15   8         49.60         49.83         1.33 o
  -2  15   8          7.36         12.61         1.16 o
  -1  15   8          1.08          0.98         1.09 o
   0  15   8        116.08        125.39         1.96 o
   1  15   8         76.61         78.58         1.49 o
   2  15   8          7.00          8.35         1.20 o
   3  15   8         20.66         18.75         1.17 o
   4  15   8        246.21        261.37         5.09 o
   5  15   8         55.25         56.36         1.52 o
  -5  16   8         31.74         30.18         1.38 o
  -4  16   8         32.01         29.70         1.34 o
  -3  16   8        213.11        207.87         4.57 o
  -2  16   8         67.76         64.47         1.38 o
  -1  16   8         16.32         17.38         1.20 o
   0  16   8         77.08         77.37         1.71 o
   1  16   8          6.48          9.51         1.19 o
   2  16   8         31.13         33.49         1.31 o
   3  16   8          6.20          8.20         1.24 o
   4  16   8         23.67         25.17         1.28 o
  -4  17   8         59.94         59.11         1.42 o
  -3  17   8          2.45          4.70         1.31 o
  -2  17   8        368.76        378.53         8.16 o
  -1  17   8         24.82         21.39         1.20 o
   0  17   8         15.20         17.29         1.20 o
   1  17   8         53.06         55.87         1.33 o
   2  17   8          6.27          7.01         1.26 o
   3  17   8         46.13         50.70         1.39 o
  -2  18   8          9.03          6.92         1.25 o
  -1  18   8          0.97          1.83         1.26 o
   0  18   8          1.97          2.73         1.18 o
   1  18   8          9.49          8.84         1.24 o
 -11   0   9         78.98         75.13         2.36 o
  -9   0   9        546.72        557.86        13.54 o
  -7   0   9         71.65         74.89         2.11 o
  -5   0   9        297.26        324.71         8.61 o
  -3   0   9        124.93        160.02         4.26 o
  -1   0   9        395.64        395.27         5.22 o
   1   0   9          0.57          6.91         1.45 o
   3   0   9       2254.27       2123.80        61.97 o
   5   0   9        591.14        559.88        19.67 o
   7   0   9          4.27          5.54         1.68 o
   9   0   9         50.31         55.51         2.21 o
 -11   1   9          0.32          1.92         1.42 o
 -10   1   9         19.87         20.63         1.43 o
  -9   1   9         10.79         11.85         1.36 o
  -8   1   9         14.13         15.17         1.18 o
  -7   1   9         32.67         36.30         1.27 o
  -6   1   9        779.80        821.40         8.77 o
  -5   1   9         60.88         50.97         1.35 o
  -4   1   9       1440.40       1483.43        22.19 o
  -3   1   9         21.81         17.21         1.12 o
  -2   1   9         80.42         86.73         1.25 o
  -1   1   9         37.34         54.40         1.16 o
   0   1   9        159.26        175.79         3.68 o
   1   1   9        120.98        119.86         1.61 o
   2   1   9        623.70        648.17        12.64 o
   3   1   9        769.04        724.89        13.46 o
   4   1   9        679.13        712.94        12.67 o
   5   1   9          5.66          6.00         1.14 o
   6   1   9        470.59        474.95         5.75 o
   7   1   9          3.86          5.37         1.13 o
   8   1   9          0.56          1.26         1.22 o
   9   1   9          0.70          2.19         1.18 o
 -11   2   9         13.13         12.01         1.51 o
 -10   2   9         19.38         19.29         1.37 o
  -9   2   9          0.25          0.95         1.26 o
  -8   2   9        225.05        216.48         2.87 o
  -7   2   9        297.31        305.26         4.61 o
  -6   2   9        707.36        710.04         9.82 o
  -5   2   9          4.19          6.23         1.17 o
  -4   2   9        734.60        744.88         7.03 o
  -3   2   9         48.60         59.91         1.28 o
  -2   2   9        835.22        894.44        11.71 o
  -1   2   9         28.34         16.45         1.04 o
   0   2   9         55.84         62.19         1.53 o
   1   2   9        340.78        345.31         7.81 o
   2   2   9        171.69        165.50         4.06 o
   3   2   9         14.21         12.82         1.12 o
   4   2   9         70.30         68.25         1.20 o
   5   2   9        770.71        720.96        14.05 o
   6   2   9         14.90         14.33         1.15 o
   7   2   9         38.36         39.74         1.50 o
   8   2   9          5.63          6.80         1.19 o
   9   2   9          5.21          6.01         1.26 o
 -11   3   9         28.11         26.44         1.62 o
 -10   3   9          0.07          0.32         1.39 o
  -9   3   9          2.15          4.23         1.27 o
  -8   3   9         34.31         36.72         1.34 o
  -7   3   9        131.54        139.66         2.65 o
  -6   3   9          3.20          2.65         1.26 o
  -5   3   9        199.20        187.52         2.56 o
  -4   3   9        220.03        218.94         2.53 o
  -3   3   9         76.30         84.07         2.01 o
  -2   3   9         66.33         76.98         1.62 o
  -1   3   9       1015.76       1021.67        16.98 o
   0   3   9        201.15        202.25         3.85 o
   1   3   9         90.31        103.84         1.88 o
   2   3   9          0.72          1.84         1.02 o
   3   3   9        133.49        136.39         1.77 o
   4   3   9        256.04        257.75         3.54 o
   5   3   9         43.40         41.51         1.27 o
   6   3   9         14.84         16.92         1.12 o
   7   3   9         29.09         30.20         1.18 o
   8   3   9          9.95         12.20         1.28 o
   9   3   9          0.12          1.27         1.37 o
 -11   4   9          5.09          6.42         1.67 o
 -10   4   9          7.88          5.98         1.36 o
  -9   4   9         22.18         17.24         1.38 o
  -8   4   9        178.31        183.36         2.49 o
  -7   4   9          0.88          1.43         1.34 o
  -6   4   9        161.31        162.98         2.55 o
  -5   4   9        232.85        213.82         4.74 o
  -4   4   9         46.64         58.91         1.29 o
  -3   4   9        653.65        640.30        15.12 o
  -2   4   9          2.98          0.73         1.01 o
  -1   4   9        309.14        349.56         6.13 o
   0   4   9         47.98         55.00         1.13 o
   1   4   9        728.35        729.17        14.20 o
   2   4   9         32.29         32.93         1.11 o
   3   4   9        461.17        467.02         6.51 o
   4   4   9          0.01          2.40         1.09 o
   5   4   9          5.39          6.74         1.10 o
   6   4   9        236.85        219.88         3.44 o
   7   4   9          4.96          3.23         1.19 o
   8   4   9          4.96          5.10         1.26 o
   9   4   9          0.04          1.85         1.27 o
 -10   5   9          0.01          1.08         1.52 o
  -9   5   9        114.18        115.40         1.70 o
  -8   5   9          1.72          2.80         1.33 o
  -7   5   9          3.08          5.75         1.36 o
  -6   5   9          0.55          4.55         1.28 o
  -5   5   9         34.09         36.78         1.20 o
  -4   5   9        200.00        210.32         5.27 o
  -3   5   9         18.38         20.08         1.17 o
  -2   5   9        677.93        661.27         8.49 o
  -1   5   9         13.03         14.49         1.02 o
   0   5   9        256.69        286.32         4.41 o
   1   5   9        107.85        114.61         2.10 o
   2   5   9        166.44        199.55         2.44 o
   3   5   9          0.77          1.23         1.02 o
   4   5   9        148.55        115.17         2.02 o
   5   5   9          1.08          2.47         1.15 o
   6   5   9         96.24         83.40         2.16 o
   7   5   9         20.05         20.79         1.21 o
   8   5   9         19.46         19.89         1.32 o
   9   5   9         16.46         20.01         1.39 o
 -10   6   9         30.03         29.06         1.63 o
  -9   6   9          2.35          5.98         1.41 o
  -8   6   9         59.03         58.10         1.55 o
  -7   6   9         44.92         43.42         1.56 o
  -6   6   9         64.39         68.98         1.83 o
  -5   6   9         14.24         15.22         1.21 o
  -4   6   9          1.32          3.69         1.19 o
  -3   6   9        171.63        170.45         4.08 o
  -2   6   9          2.42          3.30         1.09 o
  -1   6   9         21.77         18.99         1.05 o
   0   6   9          5.41          6.95         1.08 o
   1   6   9         99.15        100.98         1.56 o
   2   6   9          0.03          0.60         1.06 o
   3   6   9         49.24         43.92         1.17 o
   4   6   9         72.41         60.27         1.27 o
   5   6   9         16.89         15.29         1.20 o
   6   6   9          0.02          2.62         1.16 o
   7   6   9         23.24         22.60         1.27 o
   8   6   9          0.57          1.16         1.19 o
   9   6   9        180.08        188.07         2.68 o
 -10   7   9         34.57         32.06         1.50 o
  -9   7   9         72.09         73.99         1.91 o
  -8   7   9         33.57         36.59         1.48 o
  -7   7   9         63.50         71.25         2.60 o
  -6   7   9        180.92        178.35         3.45 o
  -5   7   9          0.13          1.28         1.25 o
  -4   7   9         65.02         59.79         2.42 o
  -3   7   9        762.43        755.17        13.48 o
  -2   7   9        226.98        220.90         3.30 o
  -1   7   9         87.57         82.05         1.55 o
   0   7   9         73.62         81.67         1.25 o
   1   7   9        176.53        190.30         4.36 o
   2   7   9         44.37         38.82         1.13 o
   3   7   9         68.93         60.62         1.58 o
   4   7   9        278.01        195.55         3.88 o
   5   7   9         11.30         17.93         1.18 o
   6   7   9          2.16          3.25         1.27 o
   7   7   9          1.29          1.99         1.20 o
   8   7   9         39.04         45.34         1.61 o
 -10   8   9         29.74         28.66         1.65 o
  -9   8   9          6.28          5.28         1.56 o
  -8   8   9         36.98         35.30         1.64 o
  -7   8   9         60.56         55.35         1.63 o
  -6   8   9         10.86         14.01         1.32 o
  -5   8   9         74.17         64.62         1.40 o
  -4   8   9         53.19         51.55         1.55 o
  -3   8   9          2.01          3.14         1.17 o
  -2   8   9        180.17        175.99         2.19 o
  -1   8   9        203.70        181.92         3.88 o
   0   8   9        111.08         89.93         1.23 o
   1   8   9       1057.94        994.77        15.16 o
   2   8   9        123.40        102.19         1.77 o
   3   8   9          1.15          1.60         1.06 o
   4   8   9         77.34         81.88         1.51 o
   5   8   9         83.80         81.22         2.07 o
   6   8   9         91.87         94.33         1.70 o
   7   8   9          0.68          2.69         1.23 o
   8   8   9         77.88         73.72         1.62 o
  -9   9   9          0.77          1.41         1.71 o
  -8   9   9         10.23         10.59         1.44 o
  -7   9   9         56.98         61.88         1.49 o
  -6   9   9         36.31         38.99         1.39 o
  -5   9   9          4.81          3.21         1.28 o
  -4   9   9         39.64         41.20         1.34 o
  -3   9   9          6.75         14.71         1.25 o
  -2   9   9        839.75        848.39        13.36 o
  -1   9   9        134.33        140.72         2.36 o
   0   9   9         58.57         63.69         1.31 o
   1   9   9        271.23        234.89         3.94 o
   2   9   9         39.15         43.22         1.16 o
   3   9   9          2.01          2.22         1.08 o
   4   9   9          2.63          3.44         1.09 o
   5   9   9          3.95          5.70         1.14 o
   6   9   9         27.20         19.65         1.23 o
   7   9   9          7.28          8.26         1.23 o
   8   9   9         10.10          8.94         1.24 o
  -9  10   9         96.61         95.33         2.21 o
  -8  10   9         66.86         61.45         2.52 o
  -7  10   9          0.01          0.91         1.37 o
  -6  10   9        129.64        124.59         2.03 o
  -5  10   9         79.01         80.76         1.71 o
  -4  10   9        252.39        246.10         4.63 o
  -3  10   9         17.85         15.05         1.31 o
  -2  10   9         20.94         20.72         1.20 o
  -1  10   9       2460.62       2394.82        41.87 o
   0  10   9        894.49        859.10        14.42 o
   1  10   9        273.28        258.57         5.55 o
   2  10   9        131.61        124.10         2.61 o
   3  10   9         10.01         10.55         1.08 o
   4  10   9          1.88          3.64         1.12 o
   5  10   9          7.84         10.55         1.21 o
   6  10   9         38.27         47.27         1.30 o
   7  10   9          6.66          6.29         1.23 o
   8  10   9        147.58        146.22         3.54 o
  -9  11   9         13.07         14.27         1.73 o
  -8  11   9          0.22          2.62         1.44 o
  -7  11   9          7.06          8.66         1.36 o
  -6  11   9         64.15         67.72         1.82 o
  -5  11   9          0.45          2.75         1.26 o
  -4  11   9          7.27         11.04         1.27 o
  -3  11   9          2.22          4.33         1.26 o
  -2  11   9        263.66        256.93         3.84 o
  -1  11   9         42.93         41.30         1.56 o
   0  11   9         79.05         80.02         1.53 o
   1  11   9         28.44         29.55         1.16 o
   2  11   9         42.01         39.67         1.16 o
   3  11   9        326.88        333.87         6.69 o
   4  11   9         15.15         15.59         1.11 o
   5  11   9         71.18         65.48         1.37 o
   6  11   9          9.13         11.05         1.22 o
   7  11   9         12.63          9.91         1.34 o
  -8  12   9         23.73         23.37         1.55 o
  -7  12   9        188.94        175.79         3.65 o
  -6  12   9          4.27          5.68         1.39 o
  -5  12   9         91.46         90.68         1.88 o
  -4  12   9          3.61          4.45         1.13 o
  -3  12   9        469.96        465.58         8.53 o
  -2  12   9          0.05          1.30         1.14 o
  -1  12   9         10.55          9.90         1.17 o
   0  12   9         18.90         19.24         1.15 o
   1  12   9        171.02        160.79         2.38 o
   2  12   9         20.88         25.39         1.16 o
   3  12   9        274.28        293.76         5.59 o
   4  12   9         86.81         96.53         2.00 o
   5  12   9          0.06          3.11         1.17 o
   6  12   9          5.01          5.36         1.30 o
   7  12   9         28.35         25.57         1.35 o
  -8  13   9          4.95          1.57         2.68 o
  -7  13   9         88.59         91.38         1.99 o
  -6  13   9          2.60          4.64         1.36 o
  -5  13   9          2.64          3.36         1.30 o
  -4  13   9          8.40          9.28         1.25 o
  -3  13   9         73.27         71.21         1.37 o
  -2  13   9        152.97        149.46         2.64 o
  -1  13   9         12.01         10.99         1.19 o
   0  13   9         47.70         46.41         1.20 o
   1  13   9         18.64         19.12         1.12 o
   2  13   9          6.43          8.91         1.09 o
   3  13   9         64.14         76.27         1.45 o
   4  13   9         19.00         20.79         1.17 o
   5  13   9         70.11         73.41         1.52 o
   6  13   9          6.56          5.15         1.24 o
  -7  14   9          7.82         10.56         1.50 o
  -6  14   9         26.74         31.27         1.41 o
  -5  14   9         13.98         13.49         1.25 o
  -4  14   9         98.54         99.52         1.40 o
  -3  14   9         33.33         34.41         1.29 o
  -2  14   9          4.76          6.62         1.18 o
  -1  14   9          5.28          6.03         1.08 o
   0  14   9          0.06          3.62         1.14 o
   1  14   9          6.96          5.11         1.10 o
   2  14   9         55.00         57.61         1.41 o
   3  14   9         20.34         23.52         1.13 o
   4  14   9         27.74         30.49         1.25 o
   5  14   9         31.23         37.91         1.38 o
  -6  15   9          2.31          2.31         1.37 o
  -5  15   9          0.04          1.39         1.31 o
  -4  15   9          4.59          5.52         1.24 o
  -3  15   9          0.06          2.42         1.32 o
  -2  15   9         56.62         54.08         1.34 o
  -1  15   9        160.08        163.47         2.81 o
   0  15   9         14.00         14.65         1.20 o
   1  15   9          3.87          5.85         1.14 o
   2  15   9         70.08         73.38         1.33 o
   3  15   9         30.93         29.24         1.21 o
   4  15   9         12.45         14.34         1.28 o
   5  15   9          1.03          1.78         2.19 o
  -5  16   9          7.23          7.90         1.36 o
  -4  16   9          1.10          1.07         1.28 o
  -3  16   9         15.28         20.57         1.31 o
  -2  16   9          0.10          0.81         1.23 o
  -1  16   9         19.67         21.62         1.21 o
   0  16   9          0.07          2.51         1.15 o
   1  16   9          0.66         -0.08         1.17 o
   2  16   9         31.09         35.15         1.45 o
   3  16   9         87.28         83.61         1.38 o
  -4  17   9          0.44          1.50         1.78 o
  -3  17   9          5.94          5.26         1.32 o
  -2  17   9        134.68        126.80         2.29 o
  -1  17   9         66.91         72.22         1.32 o
   0  17   9         14.97         16.64         1.29 o
   1  17   9         27.78         29.24         1.26 o
   2  17   9          0.49          1.10         1.21 o
 -10   0  10         13.53         13.94         2.07 o
  -8   0  10         12.82         12.90         1.58 o
  -6   0  10        213.33        205.12         4.40 o
  -4   0  10        141.25        136.49         2.48 o
  -2   0  10         68.53         64.71         1.65 o
   0   0  10       1019.75       1061.13        28.10 o
   2   0  10       1600.10       1605.04        29.97 o
   4   0  10        243.48        245.00         6.52 o
   6   0  10        274.15        278.48         2.44 o
   8   0  10         12.70         12.26         1.64 o
 -11   1  10          6.95          7.19         1.52 o
 -10   1  10          0.27          1.43         1.42 o
  -9   1  10         50.61         51.67         1.39 o
  -8   1  10          0.17          3.12         1.39 o
  -7   1  10         16.17         18.09         1.26 o
  -6   1  10        340.59        338.92         3.27 o
  -5   1  10         67.95         61.25         1.30 o
  -4   1  10        694.63        705.35        21.34 o
  -3   1  10        127.21        117.85         1.36 o
  -2   1  10         74.33         70.53         1.22 o
  -1   1  10        101.37        113.47         1.86 o
   0   1  10         27.99         26.21         1.07 o
   1   1  10         75.54         58.13         1.16 o
   2   1  10         43.35         38.08         1.35 o
   3   1  10        146.28        146.38         2.74 o
   4   1  10       2361.52       2271.35        37.43 o
   5   1  10          5.11          6.87         1.13 o
   6   1  10         21.33         21.81         1.16 o
   7   1  10          1.16          1.96         1.13 o
   8   1  10          6.54          8.28         1.20 o
   9   1  10         27.63         27.20         1.32 o
 -11   2  10          8.35         11.74         1.67 o
 -10   2  10         16.94         18.28         1.41 o
  -9   2  10          0.05          0.20         1.26 o
  -8   2  10          1.15          2.37         1.26 o
  -7   2  10         48.95         45.16         1.54 o
  -6   2  10         54.41         48.85         1.40 o
  -5   2  10        254.60        253.15         3.67 o
  -4   2  10        100.93         92.18         1.33 o
  -3   2  10          9.00          9.86         1.09 o
  -2   2  10          3.87          1.13         1.10 o
  -1   2  10        487.03        513.38        10.00 o
   0   2  10         51.45         57.00         1.18 o
   1   2  10        195.08        194.37         3.86 o
   2   2  10          0.01          2.39         1.03 o
   3   2  10         94.52         91.42         1.85 o
   4   2  10        890.45        851.04        17.08 o
   5   2  10         62.35         57.73         1.21 o
   6   2  10        189.36        179.83         2.19 o
   7   2  10        129.22        149.29         1.84 o
   8   2  10         24.45         24.08         1.23 o
   9   2  10          5.37          6.22         1.25 o
 -11   3  10        100.87         96.45         3.30 o
 -10   3  10         29.45         25.58         1.49 o
  -9   3  10         51.11         43.62         1.43 o
  -8   3  10        302.20        297.75         4.16 o
  -7   3  10         46.45         45.20         1.32 o
  -6   3  10        191.76        188.47         2.30 o
  -5   3  10         60.77         60.03         1.28 o
  -4   3  10         89.31         92.79         2.32 o
  -3   3  10          2.45          2.59         1.06 o
  -2   3  10        910.08        993.41        14.43 o
  -1   3  10         69.41         73.53         2.20 o
   0   3  10        194.42        229.88         3.69 o
   1   3  10         24.25         22.29         1.10 o
   2   3  10        531.29        511.21         8.96 o
   3   3  10          3.30          5.97         1.10 o
   4   3  10         10.96         15.18         1.06 o
   5   3  10        194.81        185.58         3.72 o
   6   3  10          3.09          6.52         1.14 o
   7   3  10        176.50        188.63         2.35 o
   8   3  10         47.22         47.18         1.27 o
   9   3  10          0.68          1.93         1.26 o
 -10   4  10         14.69         13.70         1.45 o
  -9   4  10          2.34          4.79         1.45 o
  -8   4  10        282.56        267.38         1.81 o
  -7   4  10         98.42        109.46         2.44 o
  -6   4  10         82.25         76.74         1.35 o
  -5   4  10        297.72        315.63         4.22 o
  -4   4  10         43.54         46.61         1.30 o
  -3   4  10        174.93        189.38         4.94 o
  -2   4  10          0.01          1.16         1.08 o
  -1   4  10        885.77        896.62        16.23 o
   0   4  10         14.65         14.71         1.04 o
   1   4  10         28.47         25.54         1.10 o
   2   4  10         75.46         64.74         1.13 o
   3   4  10        407.92        368.99         5.43 o
   4   4  10        173.58        149.81         1.44 o
   5   4  10          0.32          0.64         1.11 o
   6   4  10         50.66         47.21         1.19 o
   7   4  10         99.64        103.17         2.86 o
   8   4  10          2.50          4.86         1.21 o
   9   4  10        177.60        189.17         3.32 o
 -10   5  10          0.00          0.82         1.43 o
  -9   5  10         81.29         81.04         1.63 o
  -8   5  10          3.11          9.24         1.77 o
  -7   5  10          3.40          2.29         1.28 o
  -6   5  10         17.85         17.79         1.24 o
  -5   5  10         80.86         77.95         2.06 o
  -4   5  10         47.76         43.93         1.33 o
  -3   5  10          1.40          3.32         1.12 o
  -2   5  10         65.39         54.65         1.15 o
  -1   5  10        747.76        792.62        12.25 o
   0   5  10        381.25        394.75         8.77 o
   1   5  10        211.29        200.14         3.95 o
   2   5  10         89.69         83.10         1.29 o
   3   5  10        343.87        324.12         4.32 o
   4   5  10        317.66        351.36         3.58 o
   5   5  10         90.62         90.34         1.28 o
   6   5  10         98.06         92.78         1.29 o
   7   5  10         39.69         42.12         1.27 o
   8   5  10          5.00          4.71         1.35 o
   9   5  10          3.40          5.76         1.48 o
 -10   6  10          6.10          5.31         1.55 o
  -9   6  10         15.54         14.02         1.59 o
  -8   6  10          3.53          5.90         1.35 o
  -7   6  10          5.56          7.71         1.33 o
  -6   6  10          5.57          6.59         1.31 o
  -5   6  10         48.50         53.74         1.38 o
  -4   6  10        303.59        297.29         8.99 o
  -3   6  10        127.92        120.17         1.99 o
  -2   6  10         31.52         25.47         1.19 o
  -1   6  10        192.10        178.71         3.03 o
   0   6  10         49.53         40.15         1.06 o
   1   6  10        291.61        258.34         2.74 o
   2   6  10         85.00         80.54         1.81 o
   3   6  10         68.72         51.81         1.16 o
   4   6  10         22.93         29.51         1.22 o
   5   6  10        546.83        472.31         5.61 o
   6   6  10         40.52         43.28         1.20 o
   7   6  10          0.56          2.34         1.24 o
   8   6  10         51.41         57.08         1.47 o
 -10   7  10         41.78         35.73         1.54 o
  -9   7  10         53.53         51.48         1.64 o
  -8   7  10        162.56        161.84         3.07 o
  -7   7  10          2.45          3.52         1.35 o
  -6   7  10          9.49         12.79         1.32 o
  -5   7  10        121.39        122.93         2.81 o
  -4   7  10         54.34         50.70         1.37 o
  -3   7  10         14.60         16.24         1.20 o
  -2   7  10         81.23         66.36         1.36 o
  -1   7  10        585.85        614.12         9.26 o
   0   7  10         52.31         47.19         1.23 o
   1   7  10        347.58        367.32         7.80 o
   2   7  10         38.90         33.93         1.06 o
   3   7  10        121.46         94.47         2.07 o
   4   7  10         54.52         53.24         1.22 o
   5   7  10         19.30         23.85         1.17 o
   6   7  10         15.52         16.96         1.24 o
   7   7  10         38.05         43.75         1.33 o
   8   7  10         16.73         16.80         1.32 o
 -10   8  10         11.46          9.82         7.13 o
  -9   8  10          5.12          5.94         1.68 o
  -8   8  10          1.25          1.80         1.49 o
  -7   8  10         66.30         74.00         1.67 o
  -6   8  10         31.73         34.42         1.33 o
  -5   8  10         19.47         25.38         1.47 o
  -4   8  10        178.32        184.97         4.70 o
  -3   8  10        813.10        771.94        16.92 o
  -2   8  10        332.77        309.91         5.68 o
  -1   8  10        428.99        395.08         8.98 o
   0   8  10          3.21          4.16         1.05 o
   1   8  10        486.57        455.68        10.07 o
   2   8  10         17.27         21.91         1.11 o
   3   8  10        639.18        517.99         8.06 o
   4   8  10         19.40         14.63         1.17 o
   5   8  10         54.60         54.97         1.67 o
   6   8  10         49.54         53.13         1.34 o
   7   8  10         17.37         19.95         1.24 o
   8   8  10         37.96         30.19         1.35 o
  -9   9  10         25.46         28.81         1.69 o
  -8   9  10         12.58         13.81         1.47 o
  -7   9  10         23.03         25.67         1.58 o
  -6   9  10         13.14         15.75         1.31 o
  -5   9  10        190.53        183.76         2.55 o
  -4   9  10         90.36         85.96         2.36 o
  -3   9  10        268.32        245.83         3.89 o
  -2   9  10        108.87        105.97         2.64 o
  -1   9  10         62.26         63.75         1.24 o
   0   9  10         85.89         87.92         1.65 o
   1   9  10         68.69         72.43         1.24 o
   2   9  10         11.41         13.10         1.14 o
   3   9  10         54.09         54.69         1.19 o
   4   9  10         15.63         15.12         1.15 o
   5   9  10          6.55          6.34         1.10 o
   6   9  10          4.82          8.22         1.22 o
   7   9  10         26.33         28.27         1.29 o
  -9  10  10         14.11         16.36         1.78 o
  -8  10  10          3.11          3.25         1.45 o
  -7  10  10          0.04          2.45         1.41 o
  -6  10  10         49.89         59.48         1.47 o
  -5  10  10         19.81         18.99         1.33 o
  -4  10  10          0.03          1.56         1.27 o
  -3  10  10        974.14        954.56        17.46 o
  -2  10  10          1.90          5.60         1.26 o
  -1  10  10          2.71          3.01         1.14 o
   0  10  10         14.53         17.65         1.12 o
   1  10  10        279.20        253.90         4.03 o
   2  10  10          7.75          8.32         1.03 o
   3  10  10         12.78         12.95         1.09 o
   4  10  10         16.85         18.23         1.12 o
   5  10  10          2.64          4.49         1.16 o
   6  10  10          5.79          9.65         1.27 o
   7  10  10          1.51          3.69         1.26 o
  -8  11  10         34.73         30.90         1.57 o
  -7  11  10          1.50          1.83         1.37 o
  -6  11  10         57.32         59.39         1.47 o
  -5  11  10          0.03          0.30         1.32 o
  -4  11  10        176.43        178.59         3.74 o
  -3  11  10        126.64        122.55         1.92 o
  -2  11  10        412.75        416.26         5.80 o
  -1  11  10          0.13          9.99         1.29 o
   0  11  10         65.40         72.87         1.25 o
   1  11  10         66.68         69.05         1.23 o
   2  11  10         11.79         15.35         1.13 o
   3  11  10         28.61         35.51         1.15 o
   4  11  10         40.60         35.00         1.17 o
   5  11  10         22.58         22.80         1.26 o
   6  11  10        187.56        173.45         2.36 o
   7  11  10         25.73         21.89         1.38 o
  -8  12  10          0.47          2.65         1.45 o
  -7  12  10          0.01          2.01         1.36 o
  -6  12  10         22.26         17.33         1.41 o
  -5  12  10          2.37          2.02         1.25 o
  -4  12  10          7.51          7.55         1.26 o
  -3  12  10         34.57         36.73         1.29 o
  -2  12  10         29.40         32.61         1.24 o
  -1  12  10        194.03        191.26         3.18 o
   0  12  10         63.82         73.38         1.26 o
   1  12  10          1.59          3.34         1.07 o
   2  12  10         19.14         17.03         1.09 o
   3  12  10          4.88          6.04         1.08 o
   4  12  10          0.15          2.41         1.19 o
   5  12  10        125.14        130.43         2.23 o
   6  12  10          7.43          6.74         1.27 o
  -7  13  10          3.46          2.49         1.40 o
  -6  13  10         28.10         31.81         1.51 o
  -5  13  10         23.02         25.51         1.33 o
  -4  13  10          9.25          6.29         1.27 o
  -3  13  10        134.50        126.20         2.81 o
  -2  13  10         85.72         91.25         1.70 o
  -1  13  10         89.90         89.69         1.61 o
   0  13  10         11.76         13.50         1.13 o
   1  13  10         41.89         44.34         1.17 o
   2  13  10         91.20         98.84         1.45 o
   3  13  10          3.00          3.21         1.19 o
   4  13  10         83.97        101.21         1.73 o
   5  13  10         16.57         15.19         1.29 o
   6  13  10         51.69         44.11         1.57 o
  -7  14  10          0.06          1.71         2.28 o
  -6  14  10         48.41         52.61         1.90 o
  -5  14  10         63.00         65.87         1.45 o
  -4  14  10          1.22          4.35         1.38 o
  -3  14  10        120.94        126.45         2.74 o
  -2  14  10         44.04         47.03         1.31 o
  -1  14  10         41.66         46.03         1.26 o
   0  14  10          8.55         12.61         1.13 o
   1  14  10          0.01          2.44         1.14 o
   2  14  10         33.62         40.66         1.18 o
   3  14  10          3.11          4.58         1.16 o
   4  14  10          4.32          6.23         1.24 o
   5  14  10          3.34          2.22         1.27 o
  -6  15  10          1.19          2.84         1.68 o
  -5  15  10         30.38         31.53         1.43 o
  -4  15  10         20.31         21.08         1.46 o
  -3  15  10         70.51         81.38         1.77 o
  -2  15  10        121.13        127.25         1.98 o
  -1  15  10          0.00          1.52         1.19 o
   0  15  10         34.07         41.59         1.21 o
   1  15  10          6.93         10.90         1.13 o
   2  15  10        109.32        116.78         1.73 o
   3  15  10          3.81          6.62         1.22 o
   4  15  10         12.26         15.90         1.26 o
  -4  16  10        162.97        162.95         3.97 o
  -3  16  10          0.16          2.99         1.37 o
  -2  16  10         52.68         56.90         1.52 o
  -1  16  10          0.40          1.50         1.25 o
   0  16  10          0.25          1.46         1.16 o
   1  16  10          0.00          1.70         1.18 o
   2  16  10         58.86         60.68         1.31 o
   3  16  10         17.04         18.29         1.33 o
  -3  17  10         11.35          9.70         1.56 o
  -2  17  10          0.90          4.20         1.36 o
  -1  17  10          9.77         10.38         1.30 o
   0  17  10         18.98         18.96         1.28 o
   1  17  10          3.61          1.53         1.26 o
  -9   0  11        150.42        139.66         4.16 o
  -7   0  11         55.08         58.06         1.91 o
  -5   0  11         24.36         25.24         1.77 o
  -3   0  11        138.69        158.01         2.16 o
  -1   0  11          2.53          2.44         1.46 o
   1   0  11        772.95        719.78        22.11 o
   3   0  11       2343.32       2175.36        74.84 o
   5   0  11        278.11        290.10         7.52 o
   7   0  11          4.16          5.06         1.58 o
   9   0  11         35.10         38.86         2.06 o
 -10   1  11         26.06         26.25         1.54 o
  -9   1  11          0.00          1.34         1.18 o
  -8   1  11          0.87          1.00         1.18 o
  -7   1  11          7.35          7.56         1.25 o
  -6   1  11        117.77        120.08         2.71 o
  -5   1  11          6.86          6.67         1.14 o
  -4   1  11          4.43          7.14         1.13 o
  -3   1  11         39.98         43.38         1.14 o
  -2   1  11         45.75         60.22         1.16 o
  -1   1  11         75.16         82.14         2.03 o
   0   1  11        117.71         95.61         1.29 o
   1   1  11       1200.07       1127.29        16.81 o
   2   1  11         77.59         62.23         1.30 o
   3   1  11         32.68         29.97         1.24 o
   4   1  11        171.78        184.01         4.49 o
   5   1  11         19.00         21.37         1.14 o
   6   1  11         10.92         12.84         1.14 o
   7   1  11          3.30          4.75         1.17 o
   8   1  11        113.51        119.49         2.27 o
   9   1  11         50.97         55.24         1.37 o
 -10   2  11        140.42        123.31         1.74 o
  -9   2  11         57.24         52.69         1.43 o
  -8   2  11        277.72        264.44         5.46 o
  -7   2  11         60.02         62.10         1.40 o
  -6   2  11        230.21        233.22         2.42 o
  -5   2  11        145.64        154.64         1.80 o
  -4   2  11         89.77         99.48         1.31 o
  -3   2  11         58.24         64.24         1.26 o
  -2   2  11        353.24        337.89         3.93 o
  -1   2  11         68.19         76.11         1.51 o
   0   2  11          2.51          7.96         1.08 o
   1   2  11         47.14         49.00         1.24 o
   2   2  11          0.97          1.49         1.19 o
   3   2  11        960.54        941.65        19.94 o
   4   2  11        130.16        124.72         3.36 o
   5   2  11         39.46         40.72         1.18 o
   6   2  11          9.36         11.95         1.11 o
   7   2  11         18.02         19.13         1.26 o
   8   2  11         40.66         47.25         1.30 o
   9   2  11          4.78          5.69         2.75 o
 -10   3  11          8.02          9.42         1.39 o
  -9   3  11        106.00        104.61         1.80 o
  -8   3  11          1.69          1.80         1.22 o
  -7   3  11         27.13         27.84         1.33 o
  -6   3  11         47.31         52.39         1.45 o
  -5   3  11        117.30        115.80         1.46 o
  -4   3  11         17.87         17.60         1.13 o
  -3   3  11        375.41        398.31         4.50 o
  -2   3  11        304.34        328.28         5.90 o
  -1   3  11         78.03         70.36         1.84 o
   0   3  11        194.79        196.13         4.15 o
   1   3  11        113.73        122.22         2.38 o
   2   3  11          4.80          2.52         1.11 o
   3   3  11         35.62         38.63         1.20 o
   4   3  11          3.74          4.71         1.10 o
   5   3  11         17.97         17.48         1.16 o
   6   3  11          0.40          2.13         1.08 o
   7   3  11          7.14          5.66         1.17 o
   8   3  11         56.29         60.92         1.31 o
 -10   4  11         34.55         32.43         1.50 o
  -9   4  11          5.51          4.90         1.43 o
  -8   4  11          0.56          2.65         1.31 o
  -7   4  11        197.67        187.75         2.97 o
  -6   4  11         18.29         15.69         1.19 o
  -5   4  11        463.87        457.34         4.72 o
  -4   4  11        253.05        259.60         4.73 o
  -3   4  11         12.15          6.11         1.13 o
  -2   4  11          0.00          1.04         1.05 o
  -1   4  11        127.36        112.76         2.41 o
   0   4  11        146.50        150.76         3.18 o
   1   4  11          3.41          4.36         1.03 o
   2   4  11         83.93         87.37         1.29 o
   3   4  11        158.35        142.22         2.07 o
   4   4  11         23.37         29.16         1.13 o
   5   4  11         16.21         19.29         1.13 o
   6   4  11          0.83          2.05         1.08 o
   7   4  11          3.52          4.10         1.22 o
   8   4  11        119.79        117.46         1.84 o
 -10   5  11         74.22         73.72         1.62 o
  -9   5  11         36.57         31.59         1.39 o
  -8   5  11        137.13        145.51         1.80 o
  -7   5  11         56.68         63.42         1.44 o
  -6   5  11         19.32         24.08         1.19 o
  -5   5  11         90.05         86.79         2.19 o
  -4   5  11        392.69        397.57         5.02 o
  -3   5  11        121.16        139.33         1.88 o
  -2   5  11         48.64         51.36         1.34 o
  -1   5  11          0.59          0.58         1.02 o
   0   5  11        134.70        143.46         1.97 o
   1   5  11          4.43          5.75         1.07 o
   2   5  11          7.82          6.29         1.07 o
   3   5  11          2.05          3.84         1.09 o
   4   5  11        513.77        439.26         6.31 o
   5   5  11         26.38         25.40         1.16 o
   6   5  11          3.74          3.06         1.16 o
   7   5  11          4.30          5.10         1.44 o
   8   5  11          0.89          4.11         1.36 o
 -10   6  11          0.01          1.80         1.48 o
  -9   6  11         22.25         22.29         1.44 o
  -8   6  11         41.90         41.66         1.50 o
  -7   6  11          1.03          3.51         1.30 o
  -6   6  11          0.02          1.21         1.27 o
  -5   6  11         24.84         20.98         1.35 o
  -4   6  11          0.80          4.42         1.08 o
  -3   6  11        460.81        415.18         8.87 o
  -2   6  11        106.86         97.58         2.00 o
  -1   6  11       1035.30        971.38        11.29 o
   0   6  11         60.62         54.73         1.36 o
   1   6  11        355.54        336.28         4.94 o
   2   6  11        240.37        171.23         2.20 o
   3   6  11          6.89          9.01         1.16 o
   4   6  11          2.63          3.75         1.10 o
   5   6  11          0.00          1.68         1.11 o
   6   6  11          4.50          4.30         1.15 o
   7   6  11         44.69         45.76         1.40 o
   8   6  11         53.92         50.21         1.46 o
 -10   7  11         26.44         26.40         1.65 o
  -9   7  11          3.02          4.71         1.42 o
  -8   7  11          2.83          3.67         1.42 o
  -7   7  11         12.95         10.51         1.34 o
  -6   7  11          1.79          3.53         1.35 o
  -5   7  11        407.83        371.50        11.88 o
  -4   7  11        133.16        119.75         5.25 o
  -3   7  11         22.27         26.23         1.13 o
  -2   7  11         71.63         63.92         1.25 o
  -1   7  11         17.40         27.43         1.23 o
   0   7  11         65.33         49.75         1.38 o
   1   7  11         17.62         17.59         1.11 o
   2   7  11        452.71        327.57         3.40 o
   3   7  11         35.39         24.63         1.16 o
   4   7  11         11.47         16.90         1.24 o
   5   7  11          2.00          3.58         1.11 o
   6   7  11          2.67          6.76         1.20 o
   7   7  11         11.84         13.40         1.38 o
   8   7  11         25.35         28.64         1.54 o
  -9   8  11          3.23          5.92         1.51 o
  -8   8  11         19.51         19.67         1.48 o
  -7   8  11          0.03          1.17         1.33 o
  -6   8  11          6.82          7.46         1.32 o
  -5   8  11         27.65         31.35         1.38 o
  -4   8  11         78.16         83.66         1.99 o
  -3   8  11          0.35          1.10         1.19 o
  -2   8  11         76.24         78.40         2.02 o
  -1   8  11        525.45        472.06        10.96 o
   0   8  11        113.01         97.62         2.63 o
   1   8  11         72.75         61.44         1.70 o
   2   8  11        161.22        142.53         2.97 o
   3   8  11         99.46         97.58         1.39 o
   4   8  11        278.48        265.68         5.32 o
   5   8  11          7.47          6.14         1.15 o
   6   8  11        150.65        135.08         2.20 o
   7   8  11          7.90         10.23         1.34 o
  -9   9  11         20.27         21.94         1.72 o
  -8   9  11         37.34         39.64         1.47 o
  -7   9  11         26.18         22.20         1.48 o
  -6   9  11          0.99          1.16         1.27 o
  -5   9  11          0.01          3.75         1.28 o
  -4   9  11        642.67        652.45        10.80 o
  -3   9  11         17.08         18.80         1.22 o
  -2   9  11        174.69        166.72         3.17 o
  -1   9  11          9.93          8.69         1.12 o
   0   9  11          2.28          4.75         1.04 o
   1   9  11         12.57         14.26         1.08 o
   2   9  11          8.82          9.78         1.09 o
   3   9  11          6.39          6.60         1.16 o
   4   9  11        250.93        210.74         4.17 o
   5   9  11          6.83          9.34         1.15 o
   6   9  11         50.22         56.14         1.34 o
   7   9  11          0.94          1.33         1.27 o
  -9  10  11          2.74          1.47         4.88 o
  -8  10  11         19.96         19.79         1.51 o
  -7  10  11          0.14          0.37         1.37 o
  -6  10  11          5.55          4.87         1.38 o
  -5  10  11         88.38         95.04         1.91 o
  -4  10  11          0.72          2.52         1.27 o
  -3  10  11        157.75        148.20         3.00 o
  -2  10  11        478.59        479.79         5.94 o
  -1  10  11         10.47         13.95         1.13 o
   0  10  11        290.42        288.30         3.79 o
   1  10  11         30.39         30.81         1.14 o
   2  10  11         27.41         22.24         1.11 o
   3  10  11          3.15          4.92         1.06 o
   4  10  11         60.70         61.96         1.34 o
   5  10  11          2.09          4.29         1.17 o
   6  10  11         96.61         99.25         1.95 o
   7  10  11         62.41         61.33         2.30 o
  -8  11  11         14.29         14.35         1.52 o
  -7  11  11          6.15          6.22         1.42 o
  -6  11  11          0.52          1.21         1.37 o
  -5  11  11         14.69         15.16         1.36 o
  -4  11  11        185.03        179.32         2.16 o
  -3  11  11         67.08         67.62         1.39 o
  -2  11  11         59.24         57.44         1.31 o
  -1  11  11        187.92        187.36         3.42 o
   0  11  11         22.19         24.92         1.19 o
   1  11  11        171.62        151.14         2.66 o
   2  11  11         17.75         19.33         1.14 o
   3  11  11         53.71         52.65         1.20 o
   4  11  11          2.89          3.19         1.20 o
   5  11  11         28.79         26.07         1.33 o
   6  11  11          3.44          3.19         1.27 o
  -7  12  11         31.77         32.58         1.56 o
  -6  12  11         74.96         79.28         2.04 o
  -5  12  11         18.05         19.95         2.95 o
  -4  12  11          5.49          7.55         1.29 o
  -3  12  11        132.30        127.56         2.40 o
  -2  12  11        110.77        108.04         1.87 o
  -1  12  11         67.49         63.78         1.27 o
   0  12  11          6.14          6.82         1.06 o
   1  12  11        193.53        206.76         3.24 o
   2  12  11         32.84         36.73         1.22 o
   3  12  11         23.05         22.43         1.17 o
   4  12  11          2.73          3.59         1.17 o
   5  12  11          0.66          1.03         1.21 o
   6  12  11          7.56          8.69         1.37 o
  -7  13  11         21.42         16.17         1.53 o
  -6  13  11          0.55          0.09         1.41 o
  -5  13  11         27.10         27.77         1.37 o
  -4  13  11          3.23          5.76         1.30 o
  -3  13  11          0.09          2.18         1.25 o
  -2  13  11          0.07          1.56         1.21 o
  -1  13  11         84.13         83.40         1.28 o
   0  13  11          0.69          2.51         1.10 o
   1  13  11        141.05        146.40         2.24 o
   2  13  11          2.21          3.35         1.15 o
   3  13  11         14.65         13.27         1.15 o
   4  13  11          3.93          5.04         1.20 o
   5  13  11          5.48          7.79         1.26 o
  -6  14  11          0.10          1.31         1.52 o
  -5  14  11          8.65         12.76         1.39 o
  -4  14  11        192.54        201.05         3.29 o
  -3  14  11         37.95         38.42         1.34 o
  -2  14  11          4.51          7.44         1.27 o
  -1  14  11          0.67          3.18         1.18 o
   0  14  11         33.76         35.40         1.22 o
   1  14  11          1.84          4.01         1.15 o
   2  14  11         11.69         12.22         1.17 o
   3  14  11        262.51        283.00         3.78 o
   4  14  11         44.34         40.47         1.33 o
  -5  15  11          0.00          1.43         1.41 o
  -4  15  11         33.71         32.59         1.41 o
  -3  15  11         63.66         63.29         1.42 o
  -2  15  11          3.03          4.60         1.28 o
  -1  15  11         19.38         19.56         1.23 o
   0  15  11         11.89         15.00         1.19 o
   1  15  11         13.32         16.19         1.20 o
   2  15  11         50.47         54.47         1.34 o
   3  15  11          5.17          4.68         1.21 o
  -4  16  11         32.37         28.44         1.44 o
  -3  16  11         45.50         50.99         1.57 o
  -2  16  11         10.69         13.67         1.32 o
  -1  16  11         24.25         20.89         1.26 o
   0  16  11          6.51          7.25         1.23 o
   1  16  11         72.62         72.37         1.92 o
   2  16  11         15.53         16.72         1.24 o
 -10   0  12         13.81         16.12         2.12 o
  -8   0  12         10.54         12.10         1.98 o
  -6   0  12         44.31         48.52         1.95 o
  -4   0  12          0.53          2.05         1.55 o
  -2   0  12       1291.17       1274.49        16.94 o
   0   0  12       2650.97       2587.29        32.44 o
   2   0  12         33.73         30.34         1.70 o
   4   0  12        318.44        305.51        12.01 o
   6   0  12         33.55         42.80         2.04 o
   8   0  12        118.11        137.67         3.12 o
 -10   1  12         27.95         24.89         1.56 o
  -9   1  12         15.87         23.04         1.25 o
  -8   1  12         89.70         90.59         2.69 o
  -7   1  12         90.32         95.88         1.43 o
  -6   1  12        126.99        130.35         2.47 o
  -5   1  12         36.04         37.73         1.25 o
  -4   1  12          0.61         -0.18         1.10 o
  -3   1  12        224.69        233.34         2.15 o
  -2   1  12          0.10          1.78         1.09 o
  -1   1  12       1294.34       1213.20        22.94 o
   0   1  12          0.27          4.62         1.17 o
   1   1  12        420.96        418.55         9.26 o
   2   1  12       2222.53       2174.07        33.23 o
   3   1  12         67.25         70.13         1.41 o
   4   1  12         43.43         38.48         1.17 o
   5   1  12          9.83         11.12         1.15 o
   6   1  12         37.10         32.60         1.15 o
   7   1  12         21.44         22.57         1.17 o
   8   1  12         35.61         38.27         1.32 o
 -10   2  12         21.94         20.06         1.54 o
  -9   2  12          0.10          1.63         1.46 o
  -8   2  12          1.00          3.09         1.22 o
  -7   2  12         20.92         22.69         1.38 o
  -6   2  12        161.51        167.89         3.07 o
  -5   2  12          0.69          0.75         1.16 o
  -4   2  12         12.65         15.03         1.18 o
  -3   2  12         14.38         22.33         1.19 o
  -2   2  12         68.14         65.44         1.58 o
  -1   2  12         31.40         27.87         1.13 o
   0   2  12         11.16         11.97         1.09 o
   1   2  12        418.20        382.21         7.49 o
   2   2  12       1600.79       1558.74        26.76 o
   3   2  12         85.61         81.44         1.84 o
   4   2  12        310.35        283.10         3.75 o
   5   2  12          0.02          1.89         1.14 o
   6   2  12         67.46         58.67         1.34 o
   7   2  12          0.00          1.66         1.17 o
   8   2  12         52.80         51.20         1.48 o
 -10   3  12          6.45          6.90         1.43 o
  -9   3  12         13.59         13.52         1.34 o
  -8   3  12          1.09          2.56         1.20 o
  -7   3  12          4.75          4.56         1.23 o
  -6   3  12         19.24         23.01         1.25 o
  -5   3  12         45.32         41.76         1.30 o
  -4   3  12        258.19        257.35         3.37 o
  -3   3  12        138.38        124.11         1.75 o
  -2   3  12        301.23        297.60         4.21 o
  -1   3  12        151.14        136.69         2.40 o
   0   3  12        124.46        125.03         2.18 o
   1   3  12         84.00         83.21         1.76 o
   2   3  12        152.26        176.86         2.95 o
   3   3  12        236.10        218.58         4.64 o
   4   3  12          0.43          0.23         1.10 o
   5   3  12        110.62        108.08         1.75 o
   6   3  12         17.92         19.61         1.15 o
   7   3  12         28.12         35.94         1.20 o
   8   3  12         24.78         24.70         1.27 o
 -10   4  12        111.38        103.12         2.16 o
  -9   4  12         51.30         58.85         1.48 o
  -8   4  12         38.70         44.01         1.35 o
  -7   4  12        171.62        174.38         3.62 o
  -6   4  12          0.27          2.51         1.29 o
  -5   4  12        104.45        125.20         1.42 o
  -4   4  12          5.58          6.97         1.15 o
  -3   4  12       1056.08       1042.29        25.89 o
  -2   4  12         55.94         44.39         1.14 o
  -1   4  12        392.69        373.89         5.56 o
   0   4  12        384.10        337.77         7.30 o
   1   4  12        422.08        365.61         4.28 o
   2   4  12        688.24        629.09        11.30 o
   3   4  12         78.00         63.40         1.24 o
   4   4  12        425.02        416.51         5.38 o
   5   4  12         69.34         75.77         1.18 o
   6   4  12        117.05        121.23         1.43 o
   7   4  12        340.50        356.52         7.21 o
   8   4  12          1.52          2.82         1.28 o
 -10   5  12         63.66         59.24         1.63 o
  -9   5  12         16.61         16.33         1.54 o
  -8   5  12          2.04          4.13         1.52 o
  -7   5  12        119.14        109.70         2.11 o
  -6   5  12        159.35        143.89         4.01 o
  -5   5  12          6.58          6.11         1.37 o
  -4   5  12        462.85        458.29         6.86 o
  -3   5  12         71.82         73.79         1.29 o
  -2   5  12        288.47        307.27         5.33 o
  -1   5  12        309.53        304.27         4.86 o
   0   5  12         79.15         71.49         1.19 o
   1   5  12        100.29         90.80         1.30 o
   2   5  12        521.40        553.50         5.46 o
   3   5  12         10.18         15.70         1.13 o
   4   5  12        334.97        325.59         4.37 o
   5   5  12         14.31         22.42         1.09 o
   6   5  12          0.17          0.18         1.16 o
   7   5  12         39.81         38.18         1.28 o
   8   5  12         19.38         19.81         1.30 o
  -9   6  12         57.27         59.79         1.67 o
  -8   6  12         24.46         22.13         1.49 o
  -7   6  12        190.90        196.53         3.66 o
  -6   6  12         75.27         77.20         1.55 o
  -5   6  12         21.08         28.69         1.29 o
  -4   6  12         26.16         30.88         1.30 o
  -3   6  12          1.89          0.23         1.11 o
  -2   6  12         98.34        105.29         2.09 o
  -1   6  12        289.17        286.67         4.85 o
   0   6  12        158.85        142.96         3.27 o
   1   6  12         17.40         14.04         1.06 o
   2   6  12        489.35        446.61         5.25 o
   3   6  12        483.13        403.01         6.86 o
   4   6  12        279.59        288.87         3.75 o
   5   6  12          4.19          3.44         1.15 o
   6   6  12        125.76        137.46         1.71 o
   7   6  12         85.15         85.22         2.15 o
  -9   7  12          1.32          0.98         1.52 o
  -8   7  12         23.00         23.10         1.43 o
  -7   7  12          8.78         12.32         1.43 o
  -6   7  12        498.10        483.41         7.73 o
  -5   7  12         16.64         22.51         1.36 o
  -4   7  12        137.27        136.04         2.94 o
  -3   7  12         35.31         38.81         1.22 o
  -2   7  12         25.53         25.25         1.22 o
  -1   7  12        231.41        249.24         3.26 o
   0   7  12         27.42         31.24         1.08 o
   1   7  12        285.93        241.10         3.38 o
   2   7  12         71.59         76.01         1.22 o
   3   7  12         90.90         92.43         2.04 o
   4   7  12        106.03        108.83         1.35 o
   5   7  12          0.92          1.97         1.13 o
   6   7  12         67.48         72.66         1.35 o
   7   7  12         44.12         41.81         1.43 o
  -9   8  12        161.23        154.84         5.09 o
  -8   8  12          6.14          6.91         1.40 o
  -7   8  12        140.54        147.78         2.65 o
  -6   8  12        216.89        224.79         4.36 o
  -5   8  12         39.91         35.48         1.35 o
  -4   8  12        320.17        294.28         6.46 o
  -3   8  12         37.98         35.02         1.20 o
  -2   8  12          0.28          1.38         1.06 o
  -1   8  12        274.28        248.32         4.45 o
   0   8  12        153.03        124.90         1.99 o
   1   8  12        338.91        305.90         4.17 o
   2   8  12          9.01          9.56         1.17 o
   3   8  12        116.00        102.78         1.28 o
   4   8  12         14.55         14.40         1.12 o
   5   8  12         86.50         91.36         1.76 o
   6   8  12         49.92         48.44         1.90 o
   7   8  12          7.46          8.25         1.35 o
  -9   9  12          3.59          4.88         2.01 o
  -8   9  12         23.15         23.15         1.54 o
  -7   9  12         22.79         24.80         1.41 o
  -6   9  12         36.12         32.30         1.41 o
  -5   9  12         40.54         41.19         1.62 o
  -4   9  12         17.51         21.79         1.36 o
  -3   9  12         93.25         93.11         1.88 o
  -2   9  12          9.71         11.03         1.16 o
  -1   9  12         70.98         67.89         1.37 o
   0   9  12          0.21          1.53         1.08 o
   1   9  12        209.16        192.60         3.49 o
   2   9  12          0.11          1.93         1.03 o
   3   9  12          2.06          1.97         1.06 o
   4   9  12         15.48         19.53         1.19 o
   5   9  12         38.09         43.60         1.66 o
   6   9  12          2.52          2.42         1.22 o
   7   9  12        301.48        292.60         6.25 o
  -8  10  12         13.38         12.39         1.58 o
  -7  10  12         49.49         52.71         1.57 o
  -6  10  12          0.85          2.48         1.30 o
  -5  10  12        286.62        281.09         6.53 o
  -4  10  12         30.18         34.57         1.39 o
  -3  10  12         56.44         54.65         1.39 o
  -2  10  12        145.41        135.14         2.43 o
  -1  10  12        196.50        188.25         2.23 o
   0  10  12        129.19        121.23         1.42 o
   1  10  12         37.37         36.99         1.18 o
   2  10  12          0.00          1.57         1.11 o
   3  10  12         48.55         51.07         1.16 o
   4  10  12         58.65         52.72         1.25 o
   5  10  12         17.45         19.62         1.25 o
   6  10  12         89.46         94.54         2.05 o
  -8  11  12         32.05         31.30         1.67 o
  -7  11  12         23.39         24.02         1.58 o
  -6  11  12         60.09         58.56         1.62 o
  -5  11  12         21.42         24.43         1.35 o
  -4  11  12        396.79        378.03         6.12 o
  -3  11  12         39.09         41.93         1.34 o
  -2  11  12         48.33         50.63         1.27 o
  -1  11  12          6.55          5.84         1.15 o
   0  11  12        121.30        120.06         1.69 o
   1  11  12          0.55          4.29         1.10 o
   2  11  12         77.17         76.85         1.39 o
   3  11  12         57.87         65.08         1.24 o
   4  11  12        143.97        143.55         3.46 o
   5  11  12         54.14         58.94         1.45 o
   6  11  12         50.73         46.94         1.43 o
  -7  12  12          9.07         12.44         1.46 o
  -6  12  12          5.36          9.18         1.45 o
  -5  12  12          3.57          4.34         1.34 o
  -4  12  12         45.91         49.29         1.38 o
  -3  12  12          5.51          6.46         1.20 o
  -2  12  12         22.73         21.61         1.20 o
  -1  12  12         10.49         11.92         1.14 o
   0  12  12          1.15          3.50         1.07 o
   1  12  12         40.13         41.20         1.22 o
   2  12  12          0.08          1.32         1.13 o
   3  12  12         76.69         85.91         1.83 o
   4  12  12          9.57         10.71         1.17 o
   5  12  12         32.48         33.19         1.27 o
  -6  13  12          2.64          2.40         1.47 o
  -5  13  12         23.88         26.26         1.42 o
  -4  13  12         48.22         52.78         1.44 o
  -3  13  12        228.74        236.11         2.88 o
  -2  13  12          1.17          2.75         1.18 o
  -1  13  12         17.10         19.36         1.16 o
   0  13  12          2.48          2.23         1.16 o
   1  13  12          8.79          9.73         1.15 o
   2  13  12         65.48         82.50         1.76 o
   3  13  12         14.18         17.32         1.20 o
   4  13  12          1.40          1.07         1.13 o
  -5  14  12          8.51          9.30         1.45 o
  -4  14  12         69.25         72.04         1.85 o
  -3  14  12         24.87         25.84         1.29 o
  -2  14  12         53.48         55.68         1.41 o
  -1  14  12          3.51          7.24         1.21 o
   0  14  12          3.93          7.93         1.15 o
   1  14  12         12.32         14.18         1.16 o
   2  14  12         59.18         62.87         1.36 o
   3  14  12          0.19          1.92         1.13 o
  -4  15  12        108.99        116.50         1.91 o
  -3  15  12         13.75         15.79         1.29 o
  -2  15  12        113.94        122.59         1.52 o
  -1  15  12         23.13         25.14         1.28 o
   0  15  12         57.14         53.33         1.34 o
   1  15  12         32.17         30.37         1.25 o
   2  15  12         38.08         42.99         1.31 o
  -2  16  12         18.48         18.50         1.39 o
  -1  16  12         23.39         25.08         1.33 o
   0  16  12         46.86         46.99         1.34 o
  -9   0  13         35.97         41.12         1.98 o
  -7   0  13        115.74        107.97         4.09 o
  -5   0  13        146.32        128.41         2.48 o
  -3   0  13        366.29        351.03         4.05 o
  -1   0  13        364.83        342.48         8.81 o
   1   0  13       1037.02        990.63        19.87 o
   3   0  13         71.70         73.44         2.18 o
   5   0  13         51.42         44.09         1.59 o
   7   0  13         64.89         79.66         2.54 o
 -10   1  13          3.00          3.49         1.48 o
  -9   1  13          6.13          7.20         1.46 o
  -8   1  13          2.30          4.40         1.41 o
  -7   1  13          7.66          8.23         1.29 o
  -6   1  13         29.60         28.13         1.31 o
  -5   1  13          1.66          3.56         1.17 o
  -4   1  13         43.02         42.85         1.26 o
  -3   1  13          4.44          6.45         1.08 o
  -2   1  13        354.17        341.81         4.57 o
  -1   1  13        109.47         97.16         2.89 o
   0   1  13       1152.72       1120.93        19.10 o
   1   1  13        597.76        580.75        10.68 o
   2   1  13         10.37         37.52         5.86 o
   3   1  13         81.07         79.23         1.51 o
   4   1  13          5.60          5.09         1.12 o
   5   1  13         64.11         59.59         1.19 o
   6   1  13        146.39        145.01         2.33 o
   7   1  13         15.10         17.48         1.21 o
   8   1  13          5.52          4.73         1.28 o
 -10   2  13         21.43         18.61         1.43 o
  -9   2  13         67.95         68.71         1.63 o
  -8   2  13          1.38          2.37         1.24 o
  -7   2  13         81.93         85.74         1.40 o
  -6   2  13          0.99          1.97         1.26 o
  -5   2  13        378.64        377.58         4.34 o
  -4   2  13        445.02        447.91         8.88 o
  -3   2  13        158.09        153.33         2.08 o
  -2   2  13          5.15         15.49         3.91 o
  -1   2  13        564.03        526.90         6.12 o
   0   2  13        266.42        262.64         6.17 o
   1   2  13       1384.44       1283.84        26.36 o
   2   2  13          7.67         24.99         4.39 o
   3   2  13         67.20         60.98         1.19 o
   4   2  13         11.37         10.55         1.12 o
   5   2  13        146.28        140.28         2.97 o
   6   2  13          0.17          1.85         1.22 o
   7   2  13          7.84          7.94         1.28 o
   8   2  13          1.39          3.96         1.22 o
 -10   3  13          2.99          2.88         1.48 o
  -9   3  13         10.59          9.13         1.42 o
  -8   3  13          2.62          4.29         1.24 o
  -7   3  13         19.17         22.86         1.38 o
  -6   3  13          0.12          0.80         1.21 o
  -5   3  13         45.32         43.90         1.33 o
  -4   3  13        169.04        182.56         2.98 o
  -3   3  13        762.84        759.75        12.40 o
  -2   3  13        238.24        248.92         3.89 o
  -1   3  13        439.88        423.23         5.70 o
   0   3  13         53.54         47.51         1.24 o
   1   3  13         13.84         14.68         1.19 o
   2   3  13        101.54         88.64         1.90 o
   3   3  13        100.84         89.91         1.36 o
   4   3  13         15.40         19.23         1.13 o
   5   3  13          3.37          4.09         1.12 o
   6   3  13        166.55        176.36         2.87 o
   7   3  13        154.11        179.57         2.13 o
   8   3  13          1.39          2.37         2.48 o
 -10   4  13         75.50         68.55         1.64 o
  -9   4  13         14.17         13.97         1.42 o
  -8   4  13          1.57          3.84         1.27 o
  -7   4  13        109.08        112.23         3.04 o
  -6   4  13         82.60         94.50         1.50 o
  -5   4  13         60.44         56.80         1.29 o
  -4   4  13          3.00          5.19         1.18 o
  -3   4  13        713.26        678.20         6.83 o
  -2   4  13        323.77        328.70         4.10 o
  -1   4  13        223.28        221.17         3.24 o
   0   4  13        382.53        373.01         6.53 o
   1   4  13        168.69        159.67         3.32 o
   2   4  13          0.00          1.50         1.12 o
   3   4  13          1.50          2.44         1.05 o
   4   4  13          4.18          4.16         1.10 o
   5   4  13         39.31         42.82         1.16 o
   6   4  13        155.75        159.68         1.92 o
   7   4  13         40.95         45.27         1.36 o
  -9   5  13         22.25         22.75         1.52 o
  -8   5  13          0.18          3.57         1.51 o
  -7   5  13        201.09        202.97         4.48 o
  -6   5  13         36.23         31.22         1.24 o
  -5   5  13          7.19          9.15         1.32 o
  -4   5  13          2.80          4.05         1.22 o
  -3   5  13         28.48         30.90         1.23 o
  -2   5  13         50.86         50.02         1.22 o
  -1   5  13         86.13         79.02         1.44 o
   0   5  13          4.43          5.30         1.03 o
   1   5  13         30.28         30.22         1.16 o
   2   5  13        731.31        631.80        11.20 o
   3   5  13        100.20         92.46         1.28 o
   4   5  13          6.59          4.57         1.10 o
   5   5  13          4.98          6.26         1.14 o
   6   5  13         27.70         27.31         1.18 o
   7   5  13          0.13          1.29         1.20 o
  -9   6  13          0.50          0.92         1.42 o
  -8   6  13         12.63         15.52         1.44 o
  -7   6  13        162.14        152.39         2.69 o
  -6   6  13          3.86          3.80         1.33 o
  -5   6  13        399.35        348.91         9.42 o
  -4   6  13        199.01        210.62         3.42 o
  -3   6  13        946.68        901.09        16.60 o
  -2   6  13        114.08        117.74         1.84 o
  -1   6  13        262.94        245.29         2.77 o
   0   6  13        525.29        442.59         7.27 o
   1   6  13         39.91         36.17         1.15 o
   2   6  13        176.94        173.12         2.62 o
   3   6  13          0.03          1.06         1.13 o
   4   6  13         54.56         57.98         1.19 o
   5   6  13         10.74          9.02         1.12 o
   6   6  13         10.38         12.07         1.24 o
   7   6  13          6.06          8.39         1.24 o
  -9   7  13          0.84          1.46         1.64 o
  -8   7  13          3.15          2.95         1.41 o
  -7   7  13          9.58          7.67         1.40 o
  -6   7  13        140.42        139.40         2.53 o
  -5   7  13        453.00        442.73        16.10 o
  -4   7  13        125.03        115.60         2.94 o
  -3   7  13         53.02         49.78         1.38 o
  -2   7  13        191.11        185.72         2.27 o
  -1   7  13         33.43         28.42         1.11 o
   0   7  13        194.63        158.96         2.60 o
   1   7  13         62.11         56.89         1.18 o
   2   7  13         18.21         10.96         1.12 o
   3   7  13         16.34         15.03         1.10 o
   4   7  13          0.79          1.56         1.09 o
   5   7  13          0.02          0.23         1.13 o
   6   7  13         49.79         52.46         1.29 o
   7   7  13          0.41          1.65         1.24 o
  -9   8  13          1.28          4.34         2.07 o
  -8   8  13          1.50          1.85         1.55 o
  -7   8  13          2.98          2.29         1.40 o
  -6   8  13         12.66         13.03         1.34 o
  -5   8  13         77.65         72.52         2.14 o
  -4   8  13         10.50         10.94         1.29 o
  -3   8  13        197.71        169.41         4.02 o
  -2   8  13         16.80         20.82         1.08 o
  -1   8  13        113.66        104.53         1.45 o
   0   8  13         67.92         63.09         1.30 o
   1   8  13         72.35         63.36         1.28 o
   2   8  13          0.08          1.15         1.09 o
   3   8  13         10.37         11.18         1.14 o
   4   8  13          2.53          8.49         1.09 o
   5   8  13         62.32         69.46         1.33 o
   6   8  13          3.48          6.12         1.34 o
  -8   9  13         28.52         31.04         1.53 o
  -7   9  13          4.29          4.42         1.46 o
  -6   9  13        102.15        105.41         1.65 o
  -5   9  13         15.23         16.66         1.57 o
  -4   9  13        289.35        276.76         8.25 o
  -3   9  13        196.53        185.38         3.47 o
  -2   9  13         39.83         37.83         1.29 o
  -1   9  13          0.32          2.77         1.07 o
   0   9  13          3.41          3.87         1.08 o
   1   9  13         46.31         47.25         1.15 o
   2   9  13        136.72        115.83         1.74 o
   3   9  13          0.00          0.68         1.05 o
   4   9  13         56.36         56.58         1.24 o
   5   9  13         17.59         17.47         1.29 o
   6   9  13          3.25          3.95         1.28 o
  -8  10  13         19.55         14.41         1.55 o
  -7  10  13          4.79          5.38         1.53 o
  -6  10  13          3.02          3.65         1.33 o
  -5  10  13         51.28         44.90         1.44 o
  -4  10  13          0.42          2.72         1.23 o
  -3  10  13         51.95         54.95         1.31 o
  -2  10  13         96.34         97.00         1.35 o
  -1  10  13          8.20          9.96         1.10 o
   0  10  13          4.04          5.74         1.06 o
   1  10  13         10.03         10.81         1.11 o
   2  10  13         21.55         20.64         1.17 o
   3  10  13          2.60          5.76         1.21 o
   4  10  13          0.27          2.71         1.15 o
   5  10  13          0.95          1.39         1.15 o
   6  10  13         60.79         80.96         1.75 o
  -7  11  13         90.10         81.75         1.62 o
  -6  11  13        157.40        157.53         1.70 o
  -5  11  13          0.07          2.20         1.31 o
  -4  11  13          4.37          6.82         1.31 o
  -3  11  13         37.49         38.37         1.37 o
  -2  11  13         74.37         65.25         1.24 o
  -1  11  13          1.34          4.37         1.07 o
   0  11  13         22.79         24.77         1.13 o
   1  11  13          3.49          4.15         1.12 o
   2  11  13          8.61         12.56         1.11 o
   3  11  13         51.49         50.93         1.24 o
   4  11  13          1.15          2.54         1.21 o
   5  11  13        159.35        169.04         3.60 o
  -7  12  13         57.48         55.46         1.99 o
  -6  12  13         32.62         33.53         1.96 o
  -5  12  13         67.15         72.09         1.83 o
  -4  12  13        113.08        105.02         2.40 o
  -3  12  13          9.99          9.47         1.28 o
  -2  12  13          6.08          7.83         1.16 o
  -1  12  13         34.70         37.23         1.22 o
   0  12  13          1.16          4.00         1.15 o
   1  12  13         37.17         36.21         1.23 o
   2  12  13         28.93         29.41         1.23 o
   3  12  13         49.36         58.59         1.31 o
   4  12  13          9.17         12.51         1.21 o
  -6  13  13        139.61        134.46         2.02 o
  -5  13  13         25.44         30.95         1.57 o
  -4  13  13         67.29         65.73         1.61 o
  -3  13  13          2.88          4.97         1.25 o
  -2  13  13          2.21          4.00         1.20 o
  -1  13  13          0.26          1.60         1.16 o
   0  13  13         53.48         61.49         1.25 o
   1  13  13         73.80         94.83         1.33 o
   2  13  13         90.37         98.97         1.40 o
   3  13  13          0.01         -0.08         1.19 o
   4  13  13         51.14         51.65         1.39 o
  -5  14  13         24.16         19.97         1.49 o
  -4  14  13         12.58         16.90         1.36 o
  -3  14  13          5.62          5.71         1.31 o
  -2  14  13         62.54         60.64         1.41 o
  -1  14  13         41.58         47.19         1.30 o
   0  14  13         12.14         11.78         1.23 o
   1  14  13        183.96        199.68         2.32 o
   2  14  13         71.63         71.47         1.85 o
   3  14  13          3.25          4.40         1.45 o
  -3  15  13          0.05          2.90         1.35 o
  -2  15  13         13.36         13.83         1.36 o
  -1  15  13         37.82         42.13         1.35 o
   0  15  13         97.36        105.37         1.69 o
   1  15  13         20.47         18.77         1.31 o
  -8   0  14        118.47        130.80         2.52 o
  -6   0  14         71.71         75.98         2.43 o
  -4   0  14        743.00        738.87        17.12 o
  -2   0  14       2880.53       2750.75        35.42 o
   0   0  14        212.78        207.94         2.10 o
   2   0  14         64.48         61.58         2.17 o
   4   0  14         69.41         77.07         2.23 o
   6   0  14        177.08        202.90         5.02 o
  -9   1  14         76.94         72.09         2.33 o
  -8   1  14          4.43          4.36         1.44 o
  -7   1  14          8.51          9.53         1.26 o
  -6   1  14         64.94         59.56         1.41 o
  -5   1  14         52.50         55.08         1.35 o
  -4   1  14         26.48         23.49         1.24 o
  -3   1  14        172.85        168.27         2.43 o
  -2   1  14         32.29         34.95         1.26 o
  -1   1  14         65.87         64.57         1.36 o
   0   1  14        714.90        689.34        10.69 o
   1   1  14         75.24         70.22         2.00 o
   2   1  14         73.46         64.29         1.42 o
   3   1  14         38.20         33.87         1.16 o
   4   1  14        137.82        128.50         2.91 o
   5   1  14          1.23          2.86         1.13 o
   6   1  14          1.88          2.95         1.11 o
   7   1  14          0.01          0.63         1.22 o
  -9   2  14          0.83          2.61         1.42 o
  -8   2  14        158.73        153.08         3.67 o
  -7   2  14          4.64          7.87         1.26 o
  -6   2  14         24.64         29.03         1.37 o
  -5   2  14          0.79          5.31         1.14 o
  -4   2  14        167.20        174.55         2.42 o
  -3   2  14          2.54          3.56         1.16 o
  -2   2  14         55.88         53.83         1.29 o
  -1   2  14        397.46        399.95         6.47 o
   0   2  14       1097.91       1072.73        16.76 o
   1   2  14        215.16        212.72         6.14 o
   2   2  14         32.69         28.74         1.11 o
   3   2  14        296.84        275.10         5.42 o
   4   2  14          5.66          5.77         1.05 o
   5   2  14          7.06          7.64         1.14 o
   6   2  14         52.06         51.76         1.29 o
   7   2  14         24.44         25.21         1.23 o
  -9   3  14         75.71         73.35         1.77 o
  -8   3  14         56.03         55.07         1.32 o
  -7   3  14        340.57        343.26         6.01 o
  -6   3  14          1.11          1.51         1.27 o
  -5   3  14        124.23        123.08         2.36 o
  -4   3  14        171.85        160.54         2.32 o
  -3   3  14         75.16         78.11         1.29 o
  -2   3  14        318.10        294.24         3.03 o
  -1   3  14        240.81        237.66         3.78 o
   0   3  14          0.35          2.40         1.12 o
   1   3  14        288.71        279.42         4.55 o
   2   3  14         89.21         78.01         1.26 o
   3   3  14          4.18          4.77         1.05 o
   4   3  14         22.27         19.50         1.12 o
   5   3  14        264.71        287.36         4.12 o
   6   3  14          8.72          8.59         1.13 o
   7   3  14         70.23         71.44         1.55 o
  -9   4  14         10.93          9.98         1.43 o
  -8   4  14          2.02          2.06         1.28 o
  -7   4  14         24.19         26.83         1.31 o
  -6   4  14         71.18         71.12         1.50 o
  -5   4  14        305.86        281.33         3.22 o
  -4   4  14        151.92        153.83         2.23 o
  -3   4  14         99.15         97.41         1.44 o
  -2   4  14        131.98        130.52         2.56 o
  -1   4  14          2.59          3.45         1.03 o
   0   4  14         83.22         78.02         1.37 o
   1   4  14        136.65        121.23         1.92 o
   2   4  14         82.83         78.84         1.32 o
   3   4  14         48.67         39.46         1.20 o
   4   4  14          8.30         10.63         1.09 o
   5   4  14         33.88         39.53         1.22 o
   6   4  14         51.18         55.94         1.28 o
   7   4  14          2.83          4.21         1.22 o
  -9   5  14          0.19          0.75         1.43 o
  -8   5  14          4.58          4.68         1.38 o
  -7   5  14         40.48         42.97         1.38 o
  -6   5  14        107.93         98.10         2.60 o
  -5   5  14        160.89        163.03         2.79 o
  -4   5  14         43.16         45.58         1.30 o
  -3   5  14         25.30         25.24         1.15 o
  -2   5  14          4.85          7.72         1.06 o
  -1   5  14        181.06        173.01         2.89 o
   0   5  14          8.12         14.81         1.06 o
   1   5  14          3.39          5.79         1.05 o
   2   5  14        143.92        145.38         2.71 o
   3   5  14         61.74         64.63         1.25 o
   4   5  14          0.07          2.88         1.05 o
   5   5  14         28.47         32.81         1.19 o
   6   5  14         34.03         41.04         1.28 o
   7   5  14         86.90         92.67         1.47 o
  -9   6  14         51.14         51.59         1.67 o
  -8   6  14          2.24          3.43         1.46 o
  -7   6  14         81.57         82.17         2.17 o
  -6   6  14        183.91        168.20         4.48 o
  -5   6  14        259.22        246.65         6.68 o
  -4   6  14         29.97         33.67         1.32 o
  -3   6  14         78.98         81.27         1.30 o
  -2   6  14          9.54          6.14         1.09 o
  -1   6  14         82.52         76.14         1.20 o
   0   6  14        177.94        151.16         2.14 o
   1   6  14        315.79        267.29         3.16 o
   2   6  14         61.16         54.50         1.15 o
   3   6  14        191.88        182.83         1.82 o
   4   6  14          0.01          2.33         1.11 o
   5   6  14          0.02         -0.24         1.14 o
   6   6  14         10.07         11.60         1.22 o
  -9   7  14          0.08          3.27         4.93 o
  -8   7  14        135.84        123.94         2.24 o
  -7   7  14          4.06          5.28         1.43 o
  -6   7  14          3.60          6.41         1.30 o
  -5   7  14         43.68         39.39         1.69 o
  -4   7  14          6.11          6.34         1.09 o
  -3   7  14          0.69          3.27         1.20 o
  -2   7  14          2.31          3.01         1.06 o
  -1   7  14        222.31        203.18         2.71 o
   0   7  14         18.09         22.60         1.14 o
   1   7  14        173.79        161.15         2.23 o
   2   7  14         31.08         35.74         1.15 o
   3   7  14          0.01          1.79         1.10 o
   4   7  14        143.53        146.47         2.45 o
   5   7  14          7.66          5.34         1.24 o
   6   7  14         11.79         10.02         1.20 o
  -8   8  14         65.40         61.24         1.68 o
  -7   8  14         16.98         21.88         1.52 o
  -6   8  14        160.68        157.11         3.11 o
  -5   8  14        226.20        225.91         4.56 o
  -4   8  14         14.75         15.44         1.26 o
  -3   8  14          9.61         14.37         1.16 o
  -2   8  14         62.69         53.61         1.29 o
  -1   8  14         23.70         20.62         1.19 o
   0   8  14         49.15         47.87         1.21 o
   1   8  14         39.33         26.85         1.19 o
   2   8  14          1.15          7.06         1.13 o
   3   8  14         32.96         31.84         1.21 o
   4   8  14         34.51         32.52         1.16 o
   5   8  14          0.31          0.52         1.18 o
   6   8  14          3.18          3.55         1.30 o
  -8   9  14         11.60         13.83         1.60 o
  -7   9  14          1.95          1.75         1.49 o
  -6   9  14         29.99         34.57         1.46 o
  -5   9  14          9.84          8.82         1.40 o
  -4   9  14          1.13          3.89         1.29 o
  -3   9  14         26.14         30.08         1.25 o
  -2   9  14         53.07         50.24         1.25 o
  -1   9  14         41.62         35.72         1.13 o
   0   9  14         78.25         75.09         1.79 o
   1   9  14          0.25          0.61         1.03 o
   2   9  14          9.99          9.88         1.11 o
   3   9  14         34.50         34.65         1.17 o
   4   9  14         66.61         68.12         1.28 o
   5   9  14        303.43        328.05         5.27 o
  -7  10  14         81.24         77.71         2.11 o
  -6  10  14          2.43          3.33         1.48 o
  -5  10  14          7.16          6.43         1.36 o
  -4  10  14          0.07          2.54         1.30 o
  -3  10  14          1.24          2.80         1.24 o
  -2  10  14         20.86         17.52         1.13 o
  -1  10  14          0.51          0.50         1.10 o
   0  10  14          0.03          1.84         1.10 o
   1  10  14         26.63         28.01         1.14 o
   2  10  14         35.17         31.93         1.23 o
   3  10  14          4.29          4.87         1.15 o
   4  10  14         38.32         41.37         1.37 o
   5  10  14          5.21          3.95         1.25 o
  -7  11  14         28.59         29.51         1.54 o
  -6  11  14        101.36         94.18         2.26 o
  -5  11  14          6.25         10.15         1.37 o
  -4  11  14         28.86         30.95         1.42 o
  -3  11  14         24.80         25.93         1.26 o
  -2  11  14         54.91         55.39         1.28 o
  -1  11  14          3.83          8.03         1.12 o
   0  11  14          1.46          1.40         1.14 o
   1  11  14         40.65         45.59         1.22 o
   2  11  14          8.67          8.40         1.14 o
   3  11  14         44.03         52.72         1.23 o
   4  11  14         13.84         12.47         1.26 o
  -6  12  14         15.51         16.11         1.49 o
  -5  12  14          5.99          5.37         1.43 o
  -4  12  14          3.85          6.18         1.39 o
  -3  12  14          0.00          1.75         1.30 o
  -2  12  14          5.54          7.81         1.20 o
  -1  12  14         18.51         20.98         1.15 o
   0  12  14          0.99          4.11         1.10 o
   1  12  14          7.36         12.92         1.17 o
   2  12  14         99.48        108.54         2.35 o
   3  12  14         13.90         18.45         1.23 o
   4  12  14        151.69        161.65         2.98 o
  -5  13  14        243.00        235.64         3.49 o
  -4  13  14          0.01          1.39         1.42 o
  -3  13  14          2.84          2.12         1.28 o
  -2  13  14          8.75         11.81         1.27 o
  -1  13  14        125.33        125.72         1.83 o
   0  13  14          5.35          8.91         1.18 o
   1  13  14         63.03         64.41         1.32 o
   2  13  14         83.00         89.29         1.95 o
   3  13  14         11.54         14.71         1.24 o
  -4  14  14          3.85          2.69         1.45 o
  -3  14  14          6.16          7.80         1.32 o
  -2  14  14         13.07         17.60         1.43 o
  -1  14  14          5.32          7.10         1.24 o
   0  14  14         48.52         51.33         1.32 o
   1  14  14          4.28          6.12         1.21 o
  -9   0  15         99.86         88.28         3.87 o
  -7   0  15        109.13        103.57         5.09 o
  -5   0  15        180.55        168.64         2.47 o
  -3   0  15          0.18          1.83         1.58 o
  -1   0  15        173.47        172.87         5.63 o
   1   0  15        646.83        625.59        12.96 o
   3   0  15        206.70        200.35         6.01 o
   5   0  15         99.59        111.64         4.46 o
   7   0  15          0.47          3.60         2.35 o
  -9   1  15         22.86         22.42         1.59 o
  -8   1  15         34.91         40.79         1.57 o
  -7   1  15          4.36          5.67         1.29 o
  -6   1  15          4.73          4.81         1.29 o
  -5   1  15         50.41         51.34         1.37 o
  -4   1  15          9.35          8.53         1.18 o
  -3   1  15          6.61          7.99         1.16 o
  -2   1  15         80.61         80.92         1.28 o
  -1   1  15        865.72        857.11        10.81 o
   0   1  15        419.04        409.60         8.71 o
   1   1  15          0.39          3.29         1.07 o
   2   1  15        180.64        174.47         2.26 o
   3   1  15         68.34         65.16         1.97 o
   4   1  15         30.92         30.78         1.13 o
   5   1  15          1.25          2.45         1.19 o
   6   1  15         17.10         14.14         1.20 o
   7   1  15         38.05         34.38         2.01 o
  -9   2  15         25.67         24.57         1.40 o
  -8   2  15          8.89          8.30         1.43 o
  -7   2  15        123.69        111.91         1.49 o
  -6   2  15        117.38        121.52         1.52 o
  -5   2  15         62.64         60.16         1.34 o
  -4   2  15          0.03          1.85         1.14 o
  -3   2  15        180.96        170.49         2.45 o
  -2   2  15        202.00        185.50         1.69 o
  -1   2  15        683.02        658.15        14.71 o
   0   2  15          5.31         24.63         2.33 o
   1   2  15         50.79         51.25         2.09 o
   2   2  15         12.79         15.70         1.10 o
   3   2  15          0.50          3.26         1.08 o
   4   2  15         30.44         34.23         1.17 o
   5   2  15          2.36          6.56         1.13 o
   6   2  15          1.36          3.45         1.24 o
   7   2  15         16.65          0.00         3.19 o
  -9   3  15          0.22          1.65         1.36 o
  -8   3  15          5.21          5.68         1.27 o
  -7   3  15          4.97          7.35         1.38 o
  -6   3  15         93.93        103.08         1.47 o
  -5   3  15        179.49        181.17         3.21 o
  -4   3  15         46.43         46.61         1.28 o
  -3   3  15        301.55        300.94         2.61 o
  -2   3  15         86.54         89.31         1.42 o
  -1   3  15          8.16          9.11         1.10 o
   0   3  15          0.13          1.16         1.11 o
   1   3  15         68.00         69.29         1.46 o
   2   3  15        104.55        100.74         2.05 o
   3   3  15         12.55         16.30         1.13 o
   4   3  15         65.30         70.53         1.55 o
   5   3  15        200.54        228.19         2.63 o
   6   3  15         28.51         36.45         1.27 o
  -9   4  15          0.00          1.08         1.43 o
  -8   4  15          1.79          2.58         1.32 o
  -7   4  15          6.35          7.28         1.19 o
  -6   4  15          4.48          7.11         1.21 o
  -5   4  15         23.86         22.08         1.20 o
  -4   4  15         45.54         48.17         1.31 o
  -3   4  15          7.51          7.67         1.16 o
  -2   4  15        200.19        186.77         2.29 o
  -1   4  15          3.33          4.11         1.07 o
   0   4  15          6.31          6.84         1.04 o
   1   4  15         55.38         54.73         1.36 o
   2   4  15          0.27          1.24         1.06 o
   3   4  15         19.63         25.79         1.12 o
   4   4  15         74.41         81.88         1.25 o
   5   4  15         12.21         15.98         1.11 o
   6   4  15          3.40          5.44         1.22 o
  -9   5  15         13.85          9.44         3.93 o
  -8   5  15          0.24          1.21         1.50 o
  -7   5  15         10.48          9.93         1.34 o
  -6   5  15          0.80          0.66         1.33 o
  -5   5  15          6.51         10.23         1.21 o
  -4   5  15          0.18          1.10         1.15 o
  -3   5  15         19.37         18.34         1.21 o
  -2   5  15         28.50         29.64         1.16 o
  -1   5  15          7.64          8.51         1.07 o
   0   5  15        200.45        180.27         2.94 o
   1   5  15         57.38         57.06         1.35 o
   2   5  15         48.78         45.23         1.28 o
   3   5  15         35.29         29.03         1.13 o
   4   5  15          0.51          1.66         1.09 o
   5   5  15         16.50         20.91         1.14 o
   6   5  15          0.41          0.78         1.26 o
  -8   6  15          0.27          1.36         1.64 o
  -7   6  15          2.16          3.25         1.39 o
  -6   6  15         11.18         11.27         1.25 o
  -5   6  15         78.97         70.30         1.45 o
  -4   6  15          0.01          0.08         1.18 o
  -3   6  15          0.67          1.42         1.14 o
  -2   6  15        439.56        417.77         5.48 o
  -1   6  15        127.87        114.61         1.89 o
   0   6  15        129.84        137.43         1.73 o
   1   6  15         30.00         29.30         1.11 o
   2   6  15         43.60         44.16         1.18 o
   3   6  15         23.80         22.78         1.12 o
   4   6  15         38.67         40.86         1.20 o
   5   6  15          3.24          5.10         1.13 o
   6   6  15         42.47         42.80         1.32 o
  -8   7  15         37.21         35.03         1.59 o
  -7   7  15        147.76        142.81         2.38 o
  -6   7  15         48.99         49.45         2.26 o
  -5   7  15         23.30         23.31         1.28 o
  -4   7  15        100.07         94.85         2.52 o
  -3   7  15          0.16          1.16         1.17 o
  -2   7  15         12.63         14.47         1.07 o
  -1   7  15         13.05         13.72         1.07 o
   0   7  15        213.58        196.96         2.99 o
   1   7  15         19.57         18.51         1.05 o
   2   7  15          1.91          3.82         1.14 o
   3   7  15          1.22          2.31         1.11 o
   4   7  15         12.77         15.57         1.18 o
   5   7  15          0.01          1.16         1.21 o
  -8   8  15         23.56         20.05         1.56 o
  -7   8  15        218.66        203.75         3.89 o
  -6   8  15          0.47          1.29         1.39 o
  -5   8  15        121.18        117.67         3.55 o
  -4   8  15         25.88         27.56         1.28 o
  -3   8  15        131.60        118.35         3.47 o
  -2   8  15         25.62         27.67         1.27 o
  -1   8  15         29.97         26.17         1.21 o
   0   8  15         70.00         55.74         1.25 o
   1   8  15          1.01          2.71         1.09 o
   2   8  15          8.27         13.20         1.20 o
   3   8  15          1.32          2.76         1.16 o
   4   8  15          8.65          7.27         1.16 o
   5   8  15         42.84         43.08         1.38 o
  -7   9  15        139.39        129.39         2.64 o
  -6   9  15         81.66         81.67         1.70 o
  -5   9  15          9.07         10.61         1.34 o
  -4   9  15         33.32         38.34         1.42 o
  -3   9  15          0.49          1.24         1.24 o
  -2   9  15          3.00          4.32         1.06 o
  -1   9  15         33.05         36.69         1.13 o
   0   9  15          0.22          0.64         1.06 o
   1   9  15         15.26         17.43         1.16 o
   2   9  15         19.43         17.05         1.19 o
   3   9  15         56.09         58.75         1.39 o
   4   9  15         28.62         27.78         1.24 o
   5   9  15         45.24         51.91         1.76 o
  -7  10  15        182.16        165.05         4.09 o
  -6  10  15         25.03         26.48         1.54 o
  -5  10  15         34.31         34.99         1.49 o
  -4  10  15         41.04         40.67         1.60 o
  -3  10  15         46.54         51.67         1.36 o
  -2  10  15         34.12         33.85         1.19 o
  -1  10  15         48.83         43.08         1.25 o
   0  10  15         20.23         22.77         1.16 o
   1  10  15          2.65          5.51         1.16 o
   2  10  15          5.93          5.01         1.09 o
   3  10  15          0.96          3.65         1.24 o
   4  10  15        107.76        128.03         2.13 o
  -6  11  15          6.74          8.10         1.50 o
  -5  11  15          4.94          4.70         1.43 o
  -4  11  15         85.50         82.38         2.26 o
  -3  11  15          0.21          0.97         1.33 o
  -2  11  15         91.20         91.78         1.68 o
  -1  11  15          1.31          2.40         1.18 o
   0  11  15         17.80         19.54         1.15 o
   1  11  15         19.69         18.98         1.20 o
   2  11  15         79.87         79.71         1.33 o
   3  11  15         89.05         94.65         1.47 o
  -5  12  15         58.78         53.58         1.50 o
  -4  12  15         28.46         30.66         1.42 o
  -3  12  15         28.37         27.40         1.38 o
  -2  12  15         11.56         13.19         1.21 o
  -1  12  15         14.04         15.25         1.22 o
   0  12  15         35.55         37.89         1.27 o
   1  12  15         15.55         18.04         1.21 o
   2  12  15         59.25         62.33         1.66 o
   3  12  15          2.68          2.61         1.36 o
  -4  13  15         11.06         10.69         1.41 o
  -3  13  15          2.79          2.64         1.34 o
  -2  13  15         20.46         21.94         1.26 o
  -1  13  15        110.04        117.02         1.58 o
   0  13  15          0.40          0.77         1.22 o
   1  13  15          3.81          4.14         1.19 o
  -2  14  15          1.43          0.90         3.37 o
  -1  14  15          2.13          2.85         1.60 o
  -8   0  16         93.13         91.79         3.07 o
  -6   0  16        161.56        151.47         3.40 o
  -4   0  16        954.56        926.93        10.76 o
  -2   0  16        213.16        219.92         3.92 o
   0   0  16         67.59         71.47         1.94 o
   2   0  16         17.42         18.58         1.67 o
   4   0  16          5.89          6.10         1.56 o
   6   0  16         58.22         54.57         1.76 o
  -9   1  16          5.26          3.17         2.11 o
  -8   1  16         29.28         25.06         1.42 o
  -7   1  16          9.79          8.64         1.29 o
  -6   1  16         11.52         10.50         1.36 o
  -5   1  16         13.21         14.14         1.24 o
  -4   1  16          1.84          3.41         1.23 o
  -3   1  16         65.89         66.18         1.29 o
  -2   1  16        151.41        136.52         2.00 o
  -1   1  16        180.70        181.31         3.24 o
   0   1  16          1.18          8.44         1.17 o
   1   1  16        129.81        122.59         2.45 o
   2   1  16         49.60         48.74         1.19 o
   3   1  16          1.55          4.80         1.10 o
   4   1  16          0.20          1.49         1.12 o
   5   1  16          6.38         10.32         1.16 o
   6   1  16          2.62          1.61         1.19 o
  -8   2  16         27.47         31.28         1.51 o
  -7   2  16         55.41         60.34         1.47 o
  -6   2  16          2.87          4.84         1.30 o
  -5   2  16          0.00          0.14         1.19 o
  -4   2  16          1.74          2.81         1.18 o
  -3   2  16         93.23         93.53         1.33 o
  -2   2  16        320.20        303.04         3.85 o
  -1   2  16         83.50         90.80         2.22 o
   0   2  16          0.01          2.62         1.12 o
   1   2  16         64.66         64.26         1.63 o
   2   2  16         45.49         46.34         1.21 o
   3   2  16          0.05          1.31         1.09 o
   4   2  16        131.25        148.08         2.43 o
   5   2  16         12.56         10.88         1.18 o
   6   2  16         16.29         17.24         1.29 o
  -8   3  16          0.29          1.41         1.29 o
  -7   3  16          0.43          1.57         1.40 o
  -6   3  16          2.23          2.01         1.37 o
  -5   3  16         15.96         16.90         1.24 o
  -4   3  16        303.25        296.02         4.28 o
  -3   3  16        105.61        104.11         1.34 o
  -2   3  16          0.40          1.19         1.11 o
  -1   3  16         94.01         94.67         1.43 o
   0   3  16         11.44         14.62         1.22 o
   1   3  16          7.91          9.25         1.13 o
   2   3  16          3.34          2.53         1.17 o
   3   3  16        230.02        235.66         4.87 o
   4   3  16         25.03         25.21         1.28 o
   5   3  16          1.69          0.79         1.14 o
   6   3  16         56.41         53.38         1.32 o
  -8   4  16         10.01         10.24         1.38 o
  -7   4  16         24.66         22.19         1.45 o
  -6   4  16         30.65         31.21         1.34 o
  -5   4  16          0.84          2.33         1.18 o
  -4   4  16          3.36          3.64         1.12 o
  -3   4  16        225.61        220.44         3.30 o
  -2   4  16         88.59         88.03         1.41 o
  -1   4  16         15.59         15.89         1.08 o
   0   4  16          9.31         10.83         1.07 o
   1   4  16          1.12          2.20         1.03 o
   2   4  16          5.35          6.62         1.06 o
   3   4  16          3.05          4.90         1.08 o
   4   4  16        183.26        193.79         2.14 o
   5   4  16          4.83          8.44         1.17 o
   6   4  16          8.66         11.69         2.30 o
  -8   5  16         15.45         11.89         1.52 o
  -7   5  16         28.97         28.87         1.37 o
  -6   5  16         21.14         22.52         1.37 o
  -5   5  16         34.66         33.23         1.28 o
  -4   5  16         29.50         33.74         1.24 o
  -3   5  16        125.93        127.88         1.95 o
  -2   5  16         47.53         45.00         1.17 o
  -1   5  16          2.75          4.96         1.06 o
   0   5  16         23.32         21.86         1.08 o
   1   5  16         62.11         62.35         1.19 o
   2   5  16          1.79          2.71         1.08 o
   3   5  16         43.61         55.68         1.19 o
   4   5  16          0.33          1.45         1.14 o
   5   5  16         34.71         35.59         1.23 o
  -8   6  16         98.15         90.21         2.46 o
  -7   6  16         40.24         36.44         1.67 o
  -6   6  16          9.72         11.63         1.23 o
  -5   6  16         66.98         74.21         1.48 o
  -4   6  16         22.63         25.17         1.27 o
  -3   6  16          9.90         10.93         1.16 o
  -2   6  16          2.94          3.38         1.11 o
  -1   6  16        151.53        133.61         1.94 o
   0   6  16         10.18         11.97         1.12 o
   1   6  16        164.04        165.14         2.42 o
   2   6  16        116.16        111.21         1.56 o
   3   6  16         31.02         35.67         1.18 o
   4   6  16          8.37         12.87         1.17 o
   5   6  16          0.09          1.85         1.19 o
  -7   7  16          4.52          4.85         1.42 o
  -6   7  16         22.60         25.62         1.40 o
  -5   7  16          3.49          4.79         1.25 o
  -4   7  16         19.38         20.74         1.29 o
  -3   7  16        278.38        278.83         5.44 o
  -2   7  16         50.42         54.63         1.20 o
  -1   7  16         72.99         70.82         1.21 o
   0   7  16         19.09         20.26         1.10 o
   1   7  16          5.36          5.10         1.08 o
   2   7  16          0.95          3.73         1.14 o
   3   7  16          0.29          3.42         1.13 o
   4   7  16          0.99          3.16         1.15 o
   5   7  16        118.39        115.84         1.57 o
  -7   8  16         26.90         24.69         1.53 o
  -6   8  16          0.12          0.98         1.48 o
  -5   8  16          5.96          7.64         1.37 o
  -4   8  16          0.94          2.49         1.26 o
  -3   8  16         26.95         25.47         1.27 o
  -2   8  16         18.94         24.76         1.23 o
  -1   8  16          0.81          4.13         1.17 o
   0   8  16         13.80         16.02         1.13 o
   1   8  16          8.15         10.37         1.12 o
   2   8  16          4.39          5.22         1.17 o
   3   8  16          0.89          2.41         1.19 o
   4   8  16         40.57         39.87         1.27 o
  -6   9  16          1.32          2.59         1.39 o
  -5   9  16        148.17        141.94         4.73 o
  -4   9  16          6.55          9.37         1.30 o
  -3   9  16         38.46         40.08         1.31 o
  -2   9  16          2.39          2.77         1.17 o
  -1   9  16          3.13          3.18         1.08 o
   0   9  16         30.96         30.93         1.17 o
   1   9  16         50.53         41.88         1.36 o
   2   9  16          4.00          2.05         1.15 o
   3   9  16        223.50        233.73         4.16 o
   4   9  16          4.01          3.99         1.26 o
  -6  10  16         18.23         18.69         1.47 o
  -5  10  16         39.27         35.58         1.43 o
  -4  10  16          8.54         10.43         1.40 o
  -3  10  16         14.36         17.10         1.31 o
  -2  10  16          0.04          1.76         1.15 o
  -1  10  16         15.54         15.20         1.11 o
   0  10  16          2.49          2.57         1.12 o
   1  10  16          0.35          2.02         1.10 o
   2  10  16          8.35          8.32         1.15 o
   3  10  16         29.69         28.54         1.29 o
  -5  11  16        115.58        106.42         2.45 o
  -4  11  16         47.02         47.79         1.76 o
  -3  11  16         74.12         80.62         1.75 o
  -2  11  16         21.80         23.64         1.30 o
  -1  11  16          1.19          2.56         1.13 o
   0  11  16         12.07         12.45         1.16 o
   1  11  16          3.25          4.78         1.22 o
   2  11  16         88.52         85.64         1.38 o
  -4  12  16          8.39          9.76         1.39 o
  -3  12  16          8.08          7.94         1.43 o
  -2  12  16         19.29         26.18         1.27 o
  -1  12  16         10.57         11.42         1.24 o
   0  12  16        105.64        115.97         1.47 o
   1  12  16         19.53         23.04         1.25 o
  -2  13  16          6.21         10.18         2.56 o
  -1  13  16         10.16          9.56         1.69 o
  -7   0  17          9.23         13.34         2.10 o
  -5   0  17        278.45        280.11         7.04 o
  -3   0  17        313.63        329.25         3.41 o
  -1   0  17        530.51        507.78        13.21 o
   1   0  17        489.89        472.78         7.98 o
   3   0  17         61.81         60.98         1.73 o
   5   0  17         10.48         15.90         1.70 o
  -8   1  17         27.30         30.81         1.50 o
  -7   1  17         60.19         57.32         1.45 o
  -6   1  17         51.95         50.79         1.53 o
  -5   1  17         24.77         26.77         1.29 o
  -4   1  17         67.56         70.04         1.45 o
  -3   1  17        366.57        362.08         3.57 o
  -2   1  17        559.75        541.34         7.66 o
  -1   1  17         88.97         89.55         1.36 o
   0   1  17        175.17        160.37         2.96 o
   1   1  17         10.16         11.61         1.09 o
   2   1  17          3.75          7.75         1.13 o
   3   1  17          3.37          5.00         1.11 o
   4   1  17         92.79        101.80         2.73 o
   5   1  17         32.27         26.21         1.23 o
  -8   2  17          2.90          3.49         1.46 o
  -7   2  17          6.32          7.04         1.35 o
  -6   2  17          0.91          1.82         1.39 o
  -5   2  17          4.81          8.23         1.24 o
  -4   2  17          5.21          5.74         1.23 o
  -3   2  17          3.28          2.47         1.21 o
  -2   2  17         61.29         60.79         1.24 o
  -1   2  17         57.04         60.20         1.41 o
   0   2  17        154.45        154.15         2.15 o
   1   2  17         35.48         43.84         1.19 o
   2   2  17          0.79          3.15         1.11 o
   3   2  17          7.48          7.24         1.15 o
   4   2  17          2.29          2.71         1.13 o
   5   2  17         15.75         21.09         1.24 o
  -8   3  17        122.08        118.74         3.95 o
  -7   3  17          0.76          2.67         1.35 o
  -6   3  17         13.89         16.79         1.29 o
  -5   3  17          2.10          4.47         1.19 o
  -4   3  17        258.91        266.52         3.14 o
  -3   3  17        174.84        167.59         1.72 o
  -2   3  17         51.63         53.61         1.18 o
  -1   3  17          0.23          2.61         1.11 o
   0   3  17        195.97        182.11         3.43 o
   1   3  17          0.59          3.00         1.13 o
   2   3  17          2.53          3.17         1.13 o
   3   3  17        156.24        169.16         3.25 o
   4   3  17        107.93        113.72         1.81 o
   5   3  17          0.21          1.48         1.19 o
  -8   4  17          7.04          7.68         1.38 o
  -7   4  17         26.94         28.97         1.50 o
  -6   4  17          1.71          3.60         1.28 o
  -5   4  17         30.18         34.71         1.33 o
  -4   4  17         19.45         19.99         1.24 o
  -3   4  17         11.39         11.11         1.14 o
  -2   4  17         45.69         48.79         1.17 o
  -1   4  17         76.82         73.87         1.21 o
   0   4  17         45.47         49.85         1.12 o
   1   4  17          0.24          1.38         1.08 o
   2   4  17         85.91        102.20         1.44 o
   3   4  17         10.98         11.88         1.14 o
   4   4  17         12.38         17.16         1.17 o
   5   4  17          3.95          5.27         1.18 o
  -7   5  17          0.23          0.18         1.32 o
  -6   5  17         11.19         12.95         1.42 o
  -5   5  17          5.34          6.11         1.24 o
  -4   5  17          3.03          4.13         1.20 o
  -3   5  17          9.78         12.48         1.20 o
  -2   5  17          1.25          2.76         1.08 o
  -1   5  17         16.69         21.41         1.13 o
   0   5  17         23.49         22.86         1.13 o
   1   5  17        120.62        120.07         1.98 o
   2   5  17          7.09         10.04         1.12 o
   3   5  17         37.34         38.17         1.38 o
   4   5  17         37.04         39.73         1.42 o
  -7   6  17          0.07          0.78         1.42 o
  -6   6  17         15.24         17.29         1.27 o
  -5   6  17          0.19          0.83         1.31 o
  -4   6  17        113.31        113.54         1.65 o
  -3   6  17          0.09          2.22         1.08 o
  -2   6  17          0.09          2.52         1.11 o
  -1   6  17          5.01          5.04         1.06 o
   0   6  17          2.28          5.73         1.06 o
   1   6  17          7.34          6.80         1.13 o
   2   6  17        165.72        161.63         2.93 o
   3   6  17         23.73         31.37         1.16 o
   4   6  17          9.37         16.39         1.22 o
  -7   7  17        175.50        155.53         4.20 o
  -6   7  17         22.34         18.45         1.39 o
  -5   7  17        160.03        159.40         4.86 o
  -4   7  17          2.47          5.18         1.30 o
  -3   7  17         54.37         61.23         1.34 o
  -2   7  17        103.13         94.49         1.51 o
  -1   7  17         21.07         19.07         1.16 o
   0   7  17          1.10          2.65         1.06 o
   1   7  17          2.73          2.19         1.10 o
   2   7  17          1.23          2.22         1.11 o
   3   7  17          2.01          5.23         1.18 o
   4   7  17          3.29          4.83         1.23 o
  -6   8  17         11.47          9.35         1.40 o
  -5   8  17         56.79         57.42         1.82 o
  -4   8  17         33.30         31.87         1.33 o
  -3   8  17          1.29          1.85         1.18 o
  -2   8  17         32.54         26.47         1.28 o
  -1   8  17          2.20          4.88         1.18 o
   0   8  17         52.58         48.50         1.23 o
   1   8  17         78.38         91.42         1.35 o
   2   8  17         23.48         25.58         1.27 o
   3   8  17         81.92         85.48         2.09 o
  -6   9  17          0.43          5.85         2.34 o
  -5   9  17          6.64         10.15         1.40 o
  -4   9  17         12.88         15.85         1.41 o
  -3   9  17         52.66         61.98         2.11 o
  -2   9  17          1.79          1.01         1.16 o
  -1   9  17          0.93          1.87         1.14 o
   0   9  17          2.61          4.15         1.11 o
   1   9  17         38.02         46.88         1.64 o
   2   9  17          0.45          1.45         1.12 o
   3   9  17         96.51         95.03         2.29 o
  -5  10  17         31.80         32.65         1.48 o
  -4  10  17         87.27         85.26         2.05 o
  -3  10  17         11.58          8.62         1.31 o
  -2  10  17          8.41          8.24         1.24 o
  -1  10  17         49.32         53.59         1.30 o
   0  10  17          2.85          2.41         1.14 o
   1  10  17         52.86         53.99         1.31 o
   2  10  17        145.82        160.55         3.42 o
  -4  11  17         73.95         77.76         2.27 o
  -3  11  17          4.00          4.75         1.32 o
  -2  11  17          3.97          4.22         1.19 o
  -1  11  17         36.26         37.24         1.26 o
   0  11  17          6.03          5.39         1.19 o
   1  11  17         41.60         46.30         1.38 o
  -6   0  18         41.52         39.91         1.94 o
  -4   0  18        341.32        351.13         8.85 o
  -2   0  18         27.14         25.75         1.67 o
   0   0  18        133.60        148.77         2.48 o
   2   0  18         82.86         85.62         2.55 o
   4   0  18         35.21         41.39         2.01 o
  -7   1  18          4.11          4.05         1.36 o
  -6   1  18         25.75         26.93         1.42 o
  -5   1  18         10.51         11.08         1.32 o
  -4   1  18         47.15         44.97         1.40 o
  -3   1  18          2.39          1.98         1.17 o
  -2   1  18         17.97         22.12         1.27 o
  -1   1  18          9.49          9.96         1.17 o
   0   1  18          0.30          3.01         1.08 o
   1   1  18         11.13         10.68         1.13 o
   2   1  18          0.32          1.85         1.09 o
   3   1  18          2.23          1.76         1.20 o
   4   1  18         23.45         21.72         1.46 o
  -7   2  18          8.98         10.44         1.37 o
  -6   2  18          9.86         12.26         1.35 o
  -5   2  18        119.27        119.37         2.75 o
  -4   2  18         68.62         59.07         1.31 o
  -3   2  18        313.69        317.17         4.17 o
  -2   2  18          0.25          2.58         1.18 o
  -1   2  18         16.55         23.32         1.19 o
   0   2  18        242.29        241.00         3.63 o
   1   2  18         14.49         18.76         1.17 o
   2   2  18        383.51        402.51         6.83 o
   3   2  18          0.07          0.72         1.15 o
   4   2  18         10.01          9.32         1.24 o
  -7   3  18        118.09        112.95         1.69 o
  -6   3  18         21.44         21.42         1.36 o
  -5   3  18         16.11         18.51         1.27 o
  -4   3  18         63.66         60.56         1.39 o
  -3   3  18          4.51          6.55         1.16 o
  -2   3  18         13.87         10.39         1.16 o
  -1   3  18          8.35          9.58         1.09 o
   0   3  18         35.23         30.72         1.21 o
   1   3  18         41.70         44.21         1.23 o
   2   3  18         53.91         48.29         1.30 o
   3   3  18         53.23         61.76         1.30 o
   4   3  18         54.78         51.27         1.70 o
  -7   4  18          4.65          4.57         1.61 o
  -6   4  18         15.28         15.65         1.40 o
  -5   4  18         45.32         43.80         1.32 o
  -4   4  18          8.25          8.70         1.22 o
  -3   4  18         11.74         14.46         1.16 o
  -2   4  18         34.42         32.20         1.19 o
  -1   4  18         66.65         72.31         1.22 o
   0   4  18         81.29         91.62         1.82 o
   1   4  18          4.69          6.84         1.08 o
   2   4  18         15.08         20.41         1.14 o
   3   4  18          2.10          1.71         1.14 o
   4   4  18         68.14         75.46         1.71 o
  -7   5  18         39.49         41.97         1.75 o
  -6   5  18         46.30         50.46         1.50 o
  -5   5  18          9.18         12.85         1.26 o
  -4   5  18         13.29         11.87         1.22 o
  -3   5  18         18.71         16.10         1.20 o
  -2   5  18         54.83         49.40         1.24 o
  -1   5  18          1.32          2.83         1.15 o
   0   5  18          6.37          6.47         1.14 o
   1   5  18         83.33         86.80         1.68 o
   2   5  18         60.20         58.32         1.21 o
   3   5  18          0.41          1.29         1.11 o
   4   5  18         15.35         15.49         2.24 o
  -6   6  18          6.16          6.58         1.26 o
  -5   6  18         32.45         28.40         1.40 o
  -4   6  18          0.21          1.49         1.21 o
  -3   6  18         64.55         58.54         1.31 o
  -2   6  18         21.62         26.08         1.18 o
  -1   6  18          3.29          4.47         1.12 o
   0   6  18          1.75          3.08         1.07 o
   1   6  18         10.97          9.49         1.17 o
   2   6  18         68.04         76.31         1.40 o
   3   6  18         14.55         13.27         1.21 o
  -6   7  18          9.45          9.65         1.47 o
  -5   7  18        276.17        261.66         6.28 o
  -4   7  18          1.16          3.01         1.34 o
  -3   7  18          1.73          3.87         1.23 o
  -2   7  18          2.03          4.55         1.18 o
  -1   7  18          0.55          1.18         1.12 o
   0   7  18         62.68         71.63         1.40 o
   1   7  18          3.52          7.08         1.18 o
   2   7  18         64.06         65.91         1.32 o
   3   7  18         27.35         26.35         1.30 o
  -5   8  18         19.78         17.87         1.46 o
  -4   8  18          5.35          7.91         1.33 o
  -3   8  18          1.32          4.65         1.26 o
  -2   8  18          0.65          2.71         1.29 o
  -1   8  18         56.45         60.41         1.39 o
   0   8  18          6.14          7.21         1.18 o
   1   8  18         57.53         56.68         1.31 o
   2   8  18         33.89         32.50         1.32 o
  -4   9  18         74.43         74.27         2.19 o
  -3   9  18          9.32          9.79         1.33 o
  -2   9  18          1.98          4.92         1.21 o
  -1   9  18         43.26         34.00         1.27 o
   0   9  18          0.87          4.01         1.15 o
   1   9  18         83.96         81.31         1.73 o
  -3  10  18         24.78         26.71         1.67 o
  -2  10  18          3.21          3.11         1.29 o
  -1  10  18          0.01          2.50         1.16 o
   0  10  18          0.29          1.85         1.18 o
  -5   0  19        191.03        197.57         8.14 o
  -3   0  19          5.17          3.66         1.63 o
  -1   0  19         55.97         56.01         1.71 o
   1   0  19          3.68          4.51         1.59 o
   3   0  19          8.12          5.47         1.80 o
  -6   1  19          0.01         -0.17         1.31 o
  -5   1  19        142.45        139.53         2.10 o
  -4   1  19         38.09         38.11         1.30 o
  -3   1  19         68.17         66.13         1.39 o
  -2   1  19         29.71         32.47         1.26 o
  -1   1  19         12.34         11.75         1.17 o
   0   1  19         32.15         34.39         1.22 o
   1   1  19         45.91         44.54         1.18 o
   2   1  19        112.16        120.62         2.33 o
   3   1  19         12.83         11.48         1.24 o
  -6   2  19         13.70         15.03         1.44 o
  -5   2  19         45.24         46.88         1.40 o
  -4   2  19         44.16         43.19         1.33 o
  -3   2  19          3.29          5.19         1.18 o
  -2   2  19        133.13        133.82         2.80 o
  -1   2  19          0.00          1.13         1.18 o
   0   2  19         41.04         43.81         1.24 o
   1   2  19          1.89          2.60         1.19 o
   2   2  19          2.03          5.70         1.18 o
   3   2  19          4.79          6.13         1.21 o
  -6   3  19         87.24         81.16         1.52 o
  -5   3  19         14.42         10.61         1.35 o
  -4   3  19          0.36          1.76         1.22 o
  -3   3  19         31.91         33.97         1.23 o
  -2   3  19         77.30         73.09         1.31 o
  -1   3  19         31.03         29.94         1.18 o
   0   3  19          1.89          6.17         1.12 o
   1   3  19         48.94         51.92         1.33 o
   2   3  19          9.75         11.20         1.18 o
   3   3  19          0.26          1.84         1.17 o
  -6   4  19         14.95         17.53         1.40 o
  -5   4  19         95.52         90.60         1.88 o
  -4   4  19          6.07          8.07         1.27 o
  -3   4  19         22.12         21.02         1.20 o
  -2   4  19        151.37        155.40         2.24 o
  -1   4  19          1.40          2.99         1.12 o
   0   4  19        190.21        201.54         3.91 o
   1   4  19         19.02         22.52         1.18 o
   2   4  19         18.59         23.35         1.23 o
   3   4  19          0.32          1.78         1.21 o
  -6   5  19         10.20         10.62         4.34 o
  -5   5  19         37.77         41.76         1.38 o
  -4   5  19          1.27          1.96         1.30 o
  -3   5  19         85.93         92.95         1.51 o
  -2   5  19          0.35          0.92         1.18 o
  -1   5  19        150.81        159.23         2.37 o
   0   5  19         13.31         14.21         1.21 o
   1   5  19         16.43         17.55         1.16 o
   2   5  19          1.10          1.10         1.18 o
  -5   6  19         63.72         61.27         2.30 o
  -4   6  19         11.25         11.75         1.32 o
  -3   6  19        106.30        105.68         2.25 o
  -2   6  19         43.76         49.89         1.29 o
  -1   6  19          3.49          3.82         1.17 o
   0   6  19          5.00          2.56         1.13 o
   1   6  19         98.38        104.71         1.40 o
   2   6  19         13.54         20.95         1.20 o
  -4   7  19          0.03          1.49         1.39 o
  -3   7  19         17.92         20.74         1.31 o
  -2   7  19          0.13          0.43         1.19 o
  -1   7  19          0.19          2.57         1.17 o
   0   7  19          2.17          1.23         1.19 o
   1   7  19         16.91         18.58         1.22 o
  -4   8  19         28.92         31.19         5.58 o
  -3   8  19          3.05          3.63         1.22 o
  -2   8  19         13.88         12.59         1.36 o
  -1   8  19         47.16         51.88         1.48 o
   0   8  19          1.84          1.88         1.26 o
  -1   9  19          1.11          2.26         2.82 o
  -4   0  20          1.32          2.59         1.93 o
  -2   0  20         20.35         24.79         1.77 o
   0   0  20         38.34         37.47         1.86 o
   2   0  20          1.96          2.61         1.74 o
  -5   1  20          2.52          1.74         1.38 o
  -4   1  20          0.31          1.28         1.23 o
  -3   1  20          3.65          5.12         1.33 o
  -2   1  20          0.99          1.83         1.20 o
  -1   1  20          2.53          5.27         1.18 o
   0   1  20         12.55         15.79         1.17 o
   1   1  20          6.81          7.69         1.19 o
   2   1  20          5.20          5.25         1.18 o
  -5   2  20         56.21         52.51         1.48 o
  -4   2  20          0.20          1.14         1.26 o
  -3   2  20          0.61          1.01         1.18 o
  -2   2  20        113.72        105.31         1.86 o
  -1   2  20          4.12          5.14         1.29 o
   0   2  20        237.16        250.76         4.87 o
   1   2  20         17.84         17.42         1.28 o
   2   2  20         10.17          9.83         1.25 o
  -5   3  20          9.71         10.68         1.42 o
  -4   3  20         27.43         32.41         1.34 o
  -3   3  20          0.28          1.47         1.18 o
  -2   3  20          0.98          1.30         1.14 o
  -1   3  20          0.11          1.37         1.15 o
   0   3  20         11.33          9.51         1.14 o
   1   3  20         12.61         11.82         1.29 o
   2   3  20          2.28          2.24         2.27 o
  -5   4  20         59.84         53.86         6.86 o
  -4   4  20        115.75        106.23         1.68 o
  -3   4  20          4.62          5.88         1.25 o
  -2   4  20        106.98         98.94         1.41 o
  -1   4  20          0.27          1.33         1.18 o
   0   4  20          0.09          1.89         1.19 o
   1   4  20         24.26         27.12         1.26 o
  -4   5  20         40.16         38.57         1.44 o
  -3   5  20          0.86          2.22         1.28 o
  -2   5  20         22.65         18.81         1.27 o
  -1   5  20         16.14         18.33         1.27 o
   0   5  20         32.62         39.96         1.26 o
   1   5  20         20.73         22.91         1.40 o
  -3   6  20          0.84          3.56         1.31 o
  -2   6  20         74.01         76.13         1.39 o
  -1   6  20         21.97         22.22         1.23 o
   0   6  20         48.77         47.02         1.52 o
  -2   7  20          0.03          2.37         5.68 o
  -3   0  21          5.82          6.23         1.99 o
  -1   0  21          4.20          5.43         1.74 o
  -3   1  21         20.92         22.74         1.40 o
  -2   1  21          1.94          1.65         1.30 o
  -1   1  21         84.45         80.44         1.39 o
   0   1  21          5.29          4.06         1.37 o
  -3   2  21          0.00          2.02         1.28 o
  -2   2  21          5.89          6.35         1.20 o
  -1   2  21         15.83         16.72         1.35 o
   0   2  21          5.47          4.86         2.98 o
  -2   3  21          4.98          6.68         1.24 o
  -1   3  21          7.37          8.38         1.34 o
                                                
